# Supplementary material for: FG-4592 relieves diabetic kidney disease severity by influencing metabolic profiles via gut microbiota reconstruction in both human and mouse models
Source: Front Physiol. 2023 Aug 15;14:1195441. doi: 10.3389/fphys.2023.1195441 (PMC10465800; doi:10.3389/fphys.2023.1195441)
Supplement: Supplementary file 3 [file DataSheet1.ZIP]

Archive with 49 entries (48 files):
- Supplemental tables/
- Supplemental tables/Table S6 Phylum average.xls
- __MACOSX/Supplemental tables/._Table S6 Phylum average.xls
- Supplemental tables/Table S21.docx
- __MACOSX/Supplemental tables/._Table S21.docx
- Supplemental tables/Table S4 beta 3.xls
- __MACOSX/Supplemental tables/._Table S4 beta 3.xls
- Supplemental tables/.DS_Store
- __MACOSX/Supplemental tables/._.DS_Store
- Supplemental tables/Table S20.docx
- __MACOSX/Supplemental tables/._Table S20.docx
- Supplemental tables/Table S1 Alpha diversity.xls
- __MACOSX/Supplemental tables/._Table S1 Alpha diversity.xls
- Supplemental tables/Table S11 Key OTU test (Wilcoxon).xls
- __MACOSX/Supplemental tables/._Table S11 Key OTU test (Wilcoxon).xls
- Supplemental tables/Table S5 venn.xls
- __MACOSX/Supplemental tables/._Table S5 venn.xls
- Supplemental tables/Table S12 Key OTU test.xls
- __MACOSX/Supplemental tables/._Table S12 Key OTU test.xls
- Supplemental tables/Table S9 genus test.xls
- __MACOSX/Supplemental tables/._Table S9 genus test.xls
- Supplemental tables/Table S15 neg.xlsx
- __MACOSX/Supplemental tables/._Table S15 neg.xlsx
- Supplemental tables/Table S18 KEGG enrichment.xlsx
- __MACOSX/Supplemental tables/._Table S18 KEGG enrichment.xlsx
- Supplemental tables/Table S17 KEGG.xlsx
- __MACOSX/Supplemental tables/._Table S17 KEGG.xlsx
- Supplemental tables/Table S13 KEGG.xls
- __MACOSX/Supplemental tables/._Table S13 KEGG.xls
- Supplemental tables/Table S3 beta 2.xls
- __MACOSX/Supplemental tables/._Table S3 beta 2.xls
- Supplemental tables/Table S16 important differential metabolites.xlsx
- __MACOSX/Supplemental tables/._Table S16 important differential metabolites.xlsx
- Supplemental tables/Table S7 Phylum test.xls
- __MACOSX/Supplemental tables/._Table S7 Phylum test.xls
- Supplemental tables/Baseline characteristics.xlsx
- __MACOSX/Supplemental tables/._Baseline characteristics.xlsx
- Supplemental tables/Table S19 Correlation analysis.xls
- __MACOSX/Supplemental tables/._Table S19 Correlation analysis.xls
- Supplemental tables/Animal experiment data.xlsx
- __MACOSX/Supplemental tables/._Animal experiment data.xlsx
- Supplemental tables/Table S8 Genus average.xls
- __MACOSX/Supplemental tables/._Table S8 Genus average.xls
- Supplemental tables/Table S10 OTU test.xls
- __MACOSX/Supplemental tables/._Table S10 OTU test.xls
- Supplemental tables/Table S2 Beta 1.xls
- __MACOSX/Supplemental tables/._Table S2 Beta 1.xls
- Supplemental tables/Table S14 pos.xlsx
- __MACOSX/Supplemental tables/._Table S14 pos.xlsx
