# Supplementary material for: FG-4592 relieves diabetic kidney disease severity by influencing metabolic profiles via gut microbiota reconstruction in both human and mouse models
Source: Front Physiol. 2023 Aug 15;14:1195441. doi: 10.3389/fphys.2023.1195441 (PMC10465800; doi:10.3389/fphys.2023.1195441)
Supplement: Supplementary file 3 [file DataSheet1.ZIP › Supplemental tables/Table S6 Phylum average.xls]

ID	Con	DKD	Roxa
Firmicutes	0.7371424285714285	0.80430125	0.751976625
Bacteroidetes	0.13791571428571428	0.085613875	0.11692275
Proteobacteria	0.07350628571428572	0.054445625	0.063732125
Actinobacteria	0.041119857142857145	0.041338875	0.030586125
Deferribacteres	7.714285714285714e-6	0.00208575	0.02731675
Bacteria_unclassified	0.006893714285714286	0.009557	0.0073045
Tenericutes	0.002714857142857143	8.36625e-4	9.892500000000001e-4
Campilobacterota	6.418571428571429e-4	5.175000000000001e-4	4.58875e-4
Synergistetes	1.6e-5	3.6737499999999997e-4	5.402499999999999e-4
Candidatus	3.9142857142857145e-5	3.765e-4	0
Verrucomicrobia	0	3.38e-4	0
Lentisphaerae	2.4285714285714284e-6	2.04375e-4	5.7e-5
Fusobacteria	0	0	1.1575e-4
Euryarchaeota	0	1.725e-5	0
