# Supplementary material for: FG-4592 relieves diabetic kidney disease severity by influencing metabolic profiles via gut microbiota reconstruction in both human and mouse models
Source: Front Physiol. 2023 Aug 15;14:1195441. doi: 10.3389/fphys.2023.1195441 (PMC10465800; doi:10.3389/fphys.2023.1195441)
Supplement: Supplementary file 3 [file DataSheet1.ZIP › Supplemental tables/Table S4 beta 3.xls]

sample_ID	PC1	PC2	PC3	PC4	PC5	PC6	PC7	PC8	PC9	PC10	PC11	PC12	PC13	PC14	PC15	PC16	PC17	PC18	PC19	PC20	PC21	PC22	PC23
CON1	0.230236806107654	-0.157914348429075	-0.0980372762855605	-0.0998666966383284	0.0438180525873735	-0.362497804895006	0.00293077356254629	-0.237375190221758	0.156473766617598	-0.343124549059489	0.358922197933914	-0.29140444373258	0.159544358305749	-0.282306048830978	0.187109989872341	-0.149841315162104	0.350996191969711	-0.0153014318871684	0.0417315797567926	0.0776976016233841	-0.0450455014492285	-0.232004353378933	-0.0845533632410144
CON2	0.240776322360289	-0.150434914226043	-0.127639284793089	-0.230874335924917	-0.161985594929195	-0.30769308823557	-0.14652466083968	0.0136099545065462	-0.098553356980833	0.186639391624277	-0.0963393920732245	0.219740203685697	0.154204424176755	0.0791768021818369	0.155306097774234	0.095439831131707	-0.436973064313071	0.0888455284704388	-0.206048532903638	0.150630725213651	0.237984451391448	-0.470127100281778	0.0141707023198404
CON3	0.269214470859196	-0.153966185212266	-0.192547816087687	-0.13836089611428	-0.133501154288258	-0.246355644316328	-0.00602619695982266	0.14849175451099	-0.0836750099267801	-0.00872696020238344	-0.24025908531659	0.218323761844125	-0.00513045833055581	0.00796367980690418	-0.103143633487284	0.212080833967557	0.158329314574386	-0.251360774005811	0.146941970559872	-0.481884818265935	-0.480920483683446	0.0359114103463863	-0.0647791782173103
CON4	0.273762689470545	-0.127709348975837	-0.210105086783548	-0.117577391864899	-0.169278958122521	-0.20979617405116	0.012328099807705	-0.050625172983521	-0.000754154630102575	0.0222258978930223	0.0236104493637965	-0.158102582412657	0.0516597624057318	-0.135362636282334	-0.153172215695781	-0.0583311418928573	-0.193995346093049	0.162534624673139	-0.0830020404978755	-0.0540794092363727	0.291187905171464	0.728865542415232	0.107636299091371
CON5	0.245874945792008	-0.206727545949381	-0.224019855834743	0.0990070037513485	0.053195380715082	0.253739244631913	-0.0306407047576628	-0.0273318557949406	-0.0803521313666436	0.104691214052128	-0.104389662522141	-0.195384116075495	-0.289797208812577	0.253097496871724	0.010280589359391	-0.536052594737603	0.132855677411324	-0.0589418818251235	-0.218153381277588	-0.348359488148365	0.19874031722033	-0.190677246317376	0.00307755249224727
CON6	0.177117540023706	-0.287024907716273	-0.327158697513233	0.245209467604807	0.276789169275942	0.458291579005348	-0.0599145991948309	-0.0751588082652492	0.166503460982529	-0.0316410750542025	0.116434304653844	0.212442176079656	0.197077344292631	-0.194410392342182	0.0915025207881329	0.208916483392494	-0.184209777119121	0.0395716046069215	-0.0610056853486351	0.0184504496513753	-0.0650730977782663	0.0710653477535228	-0.397857548824971
CON7	0.269948061724914	-0.136643164650953	-0.241658754144412	0.0426177584266413	-0.212040798235162	0.130086501809995	-0.019272957830796	0.067789379260551	-0.0382700151723963	0.0463918830434337	-0.121924806328689	-0.190488804786379	-0.267184360124434	0.182725767822774	-0.231661898101695	0.154210347405463	0.165375609919508	0.0275194396178671	0.384025665603805	0.600995824561013	-0.0500979597910362	-0.0674828065531627	-0.0235855750729438
DKD8	-0.292536984989049	-0.243685947780195	0.181782654060231	-0.445163977320254	-0.197930863729654	0.0368667076442762	0.0882217909059372	-0.0793585017392862	-0.0793819486022883	0.188079766418568	0.029727964540085	-0.106760398794404	-0.106694476436094	-0.0549732527862702	-0.162876229883816	-0.0113751354802321	0.0728152680605639	-0.0221461339224321	-0.0626138398770353	-0.0195957685989321	0.0856884035007584	0.0189485112941983	-0.675564450821672
DKD7	0.157231947172132	0.168384316863904	0.0628670417093872	-0.320913999271542	0.185323197891538	0.203300246984698	-0.302291290371993	-0.351403968724229	-0.28170038641082	-0.0698790344520062	-0.0342507678468086	0.164792726234771	0.18608432695366	0.0372627569574666	-0.0412027337700418	-0.0722083380592244	0.065455442662512	-0.552195087386931	0.131317583638285	0.128184060728599	0.181752723511417	0.120799082701345	0.0586942890911765
DKD6	0.180938671152532	0.192165203098686	0.0325284161717595	-0.222739025756107	0.0615771026050577	0.196587013926294	-0.194025705571471	-0.164448501700474	-0.0980946890663219	0.470349579046735	0.140353111177918	-0.203595230902201	0.184098929512263	0.109715893530105	0.161453187068768	0.251763790297849	0.277405761824249	0.459314574580086	0.0298215715606648	-0.173300199215308	-0.131743862951851	0.000763156415750317	0.0945986015725947
DKD5	0.171636580042978	0.309882232078803	-0.0624688126727749	-0.0359029364372611	-0.148383605343241	0.116303553806888	0.463526027688164	-0.0815226025713939	0.0748357609746898	0.228409880916979	0.21734662180948	-0.258128137046309	0.108060063929807	-0.03312439923094	0.0302808170244398	-0.156739013908613	-0.453388568664349	-0.249847445722196	0.286287432602809	-0.0979195660373387	-0.16969363627157	-0.101051096852913	-0.0619326686780889
DKD3	0.134338207629709	0.344363668145283	-0.0892912834471976	-0.172439934742825	0.169216639479388	-0.0519721255172557	0.0486825564596649	-0.268825995941861	0.0964639599224228	-0.123534982898328	-0.0490001125029167	0.191493519300701	-0.698881080324765	-0.233271465578634	0.105388130044065	0.169117628003405	-0.0854821730520067	0.162926241414922	0.0679305446099366	-0.104749930243391	0.11980158267166	-0.0439078026980895	-0.0881552295044536
DKD2	0.0315576154856964	0.440137608166864	-0.146284651045195	0.358890232622573	-0.0247393417816219	-0.25997934556032	-0.422226143836684	0.263584839135961	-0.256811551764431	0.0634343392313645	0.221966019964436	-0.0907939301417591	-0.0102877250546593	0.00664089474163353	-0.0942556218168397	-0.0404881423966693	-0.00671302905633611	-0.0518229463866387	0.0201061503726814	-0.0483227873884617	0.0913477246709163	0.0115366783423878	-0.432456935603067
DKD1	0.0739547811425127	0.221558464926754	-0.0848527300056788	-0.374607591816338	0.296495976533061	0.00326918806373308	-0.161982539762683	0.352200013047959	0.618924447584733	0.0531922507593727	-0.0787404103394792	-0.0315180294844411	0.0955428885334046	0.0414621188682703	-0.331766579137222	-0.15755475277503	0.0113787312068588	-0.0156151094905917	-0.103809373903267	0.0750881024344659	-0.03807950770548	-0.0441606968254169	-0.0262561809141757
DKD4	0.132097261039075	0.400028375632814	-0.154991177330468	0.0552708885838739	-0.208265958657747	0.0273970383417818	0.410467878806625	-0.103526464075049	-0.00683146789498788	-0.120739224687585	-0.365008740801712	0.208597377423101	0.29389753928013	0.0902447421155225	0.0705873318899885	-0.0849626531759027	0.326004001092713	0.124803280438446	-0.260028717298857	0.136439870014155	0.0857149449208798	0.0353788274263026	-0.23947782967377
Roxa7	0.24973029235333	-0.0144345947387682	0.238039473530755	-0.0339538738423361	-0.0988746350079147	0.0301548603808019	-0.0190185889759106	0.283995230636798	0.0306464608890217	0.273165627866242	0.139939155782594	0.164607965372505	-0.236461592100269	-0.155425124358652	0.46329998467319	-0.178081775927978	0.10404565783884	-0.207356630833876	-0.279802462084471	0.300808726484705	-0.249104092358291	0.23297706742135	-0.0176933476967197
Roxa1	0.245948804155541	0.0259763233530938	0.260240214522525	0.0610421602605159	0.0592009242582001	0.0492631309677385	0.0026210390691423	-0.176868399475397	-0.289776817049478	-0.0790959435335034	0.0506158975974969	0.0451866778638501	-0.0213466241614864	-0.225899145509882	-0.554001960968418	-0.169699111550342	-0.139899355902964	0.216557949879492	-0.320474933374255	0.117365748945649	-0.38922750942908	-0.110861164744101	0.0373286205146088
Roxa2	0.149923371817294	-0.111941158036267	0.359053145375667	0.314880905097895	0.151045351004817	-0.324023936979553	-0.0766023204722794	-0.397534358314561	0.323221220770555	0.266129218060403	-0.191785956593044	0.136544889738489	0.0230749438137483	0.264526034068278	-0.0099621171996352	-0.169279626727476	-0.0339047404158747	0.0444386020619255	0.239048794872838	0.0246736515278487	-0.0345286436252958	0.10778380341244	-0.20382325978783
Roxa3	0.192742563103894	0.04367116048785	0.248214000170362	-0.13140471953242	-0.327987307378837	0.196015747614838	-0.163007441453067	0.0427140403055895	0.129323423423848	-0.518969928109108	0.261499632436106	0.0910254783753678	-0.0227305301558567	0.493166151204751	0.0961122966630041	-0.000747275585672045	-0.162671220301572	0.16545765414058	0.0242674149212661	-0.109333976889651	-0.0783493556500843	0.0752593565708136	-0.117467914171707
Roxa4	0.246532987959701	-0.0392621895817692	0.195181774311058	0.128504954062351	0.126573341889916	-0.0711323335210339	0.329799723697578	0.0690204767762242	0.0593553519529636	0.10281045974289	0.362717032299628	0.0409405810226018	-0.0669908873216301	0.215041670117878	-0.261790146091483	0.449402671485648	0.18789569785484	-0.259841024042946	-0.25258474849135	-0.0726234653260312	0.321133212346415	-0.0554205813558028	0.0424793336013108
Roxa5	0.204333535238547	0.0467126205689474	0.333833638648362	0.11740891676976	-0.0819364300806043	0.118105477917124	-0.16111417419746	0.0350811086709264	0.105476176953388	-0.143730596171869	-0.479079748144138	-0.532879609685057	0.0277848006903421	-0.217944395925271	0.120533518338093	0.29780018070845	-0.112674966818237	-0.160607180002028	-0.159441218807022	-0.081624183627923	0.076508363140367	-0.0593705420078136	-0.0792811673399765
Roxa6	0.15704644396951	-0.074203714934371	0.136366570003373	-0.158353568785073	0.588241718948585	-0.121038046528898	0.28022513322771	0.323367976934847	-0.378338885604159	-0.170021983009533	-0.125658579917282	-0.128122980684891	0.0467813512100852	0.178820708103893	0.175262836887221	-0.0463940034221586	-0.101428903421251	0.176927507929084	0.176943030309233	0.0642273853002804	0.00784552675022595	0.0848712616800986	-0.163734586206906
Roxa8	0.229699591655773	-0.0443442657019396	0.302746801595599	0.0368351684395984	-0.169303798911162	0.177634322304087	0.0184745278755584	0.292455020945254	0.00325265326155338	0.0351045519177375	0.00389063868613495	0.283492819941019	0.115627437999398	-0.405516150126268	-0.098436531952468	-0.166534552541693	0.148532329191833	0.169590536180223	0.426440978056509	-0.162363714988456	0.362037480980133	-0.136317286154512	0.0248443056316952
