# Supplementary material for: FG-4592 relieves diabetic kidney disease severity by influencing metabolic profiles via gut microbiota reconstruction in both human and mouse models
Source: Front Physiol. 2023 Aug 15;14:1195441. doi: 10.3389/fphys.2023.1195441 (PMC10465800; doi:10.3389/fphys.2023.1195441)
Supplement: Supplementary file 3 [file DataSheet1.ZIP › Supplemental tables/Table S1 Alpha diversity.xls]

sample	reads	label	ace	chao	shannon	simpson	coverage	observed_otus
CON1	28298.000000	0.97	386.719833	400.357143	3.958011	0.039983	0.997844	335
CON2	23071.000000	0.97	367.412105	366.181818	4.279339	0.026081	0.997919	332
CON3	35690.000000	0.97	373.329107	364.410256	4.094324	0.029271	0.998599	333
CON4	37021.000000	0.97	405.730813	420.040000	4.548972	0.017916	0.998595	367
CON5	33745.000000	0.97	366.882961	373.551724	4.093403	0.038746	0.998548	333
CON6	12294.000000	0.97	331.335897	353.545455	4.210891	0.032961	0.995364	281
CON7	35087.000000	0.97	404.760986	415.115385	4.437484	0.023721	0.998575	368
DKD8	1760.000000	0.97	199.580233	202.714286	3.777273	0.050951	0.972727	149
DKD7	19620.000000	0.97	385.569531	385.323529	4.321531	0.036863	0.996993	335
DKD6	27627.000000	0.97	451.326064	489.400000	4.489134	0.024465	0.997430	390
DKD5	33954.000000	0.97	500.408399	509.783784	4.575482	0.025040	0.998145	457
DKD3	72831.000000	0.97	457.949537	464.896552	3.329650	0.159749	0.999341	426
DKD2	23779.000000	0.97	524.241360	540.878049	4.560109	0.023718	0.996173	441
DKD1	28814.000000	0.97	389.598068	404.035714	4.221426	0.036151	0.997987	345
DKD4	60184.000000	0.97	537.960550	540.125000	3.915691	0.100114	0.999086	503
Roxa7	27897.000000	0.97	400.487533	397.609756	4.230559	0.026559	0.998100	364
Roxa1	20747.000000	0.97	403.814967	409.200000	4.374143	0.031268	0.997253	356
Roxa2	8199.000000	0.97	433.603843	393.000000	3.731765	0.079337	0.989633	288
Roxa3	25609.000000	0.97	389.058257	397.896552	4.076634	0.047051	0.998126	359
Roxa4	28484.000000	0.97	402.662984	401.206897	4.776805	0.014763	0.998841	383
Roxa5	8385.000000	0.97	377.487115	369.000000	4.293971	0.033810	0.992367	327
Roxa6	14061.000000	0.97	316.886629	314.906250	4.104280	0.042924	0.997013	288
Roxa8	21810.000000	0.97	379.566699	391.965517	4.169142	0.041817	0.997662	348
