# Supplementary material for: FG-4592 relieves diabetic kidney disease severity by influencing metabolic profiles via gut microbiota reconstruction in both human and mouse models
Source: Front Physiol. 2023 Aug 15;14:1195441. doi: 10.3389/fphys.2023.1195441 (PMC10465800; doi:10.3389/fphys.2023.1195441)
Supplement: Supplementary file 3 [file DataSheet1.ZIP › Supplemental tables/Table S11 Key OTU test (Wilcoxon).xls]

CON1	CON2	CON3	CON4	CON5	CON6	CON7	DKD8	DKD7	DKD6	DKD5	DKD3	DKD2	DKD1	DKD4	Roxa7	Roxa1	Roxa2	Roxa3	Roxa4	Roxa5	Roxa6	Roxa8
OTU136 (Clostridiales_unclassified)	0.0137946291215428	0.0196552986963949	0.00169661031397687	0.0649843233539522	0.159929151080961	0.270376295713405	0.12357799868526	0	0.000594085894591064	0.00872357144611153	0.00405705616211969	0.00141197253184713	0.00113538725911378	0.0044531942863253	0.00035729460388582	0.00613154825246005	0.0523211028581236	0.0513969705213012	0.00166231384055401	0.0320072515741812	0.0793925977062803	0.00645033664681404	0.0136470691017105
OTU15 (Parabacteroides)	0.0928473894459009	0.035316302228935	0.0180639098135184	0.00845588786822616	0.265869682368605	0.000225655921008856	0.181895734121508	0	0	0	0	0	0.000540076101632503	0.00511677055356727	0.000299354938390822	0.000338477048090527	0	0.00448848519430198	0	0.00301415553042537	0.285609361739677	0	0.00903858964511796
OTU595 (Duodenibacillus)	0.0539350927736486	0.0431138214895809	0.051858890258837	0.0277504137934483	0.0376256102199962	0.0413644661357002	0.0410279055996869	0.0140805335877723	0.00637363674991738	0.0238163936841588	0.0224323372436401	0.000989002786624204	0.0168466920338775	0.0382704246259128	0.0222005484955	0.0584396451591694	0.0399802034731729	0.0303677704867999	0.00288038863751169	0.0325484795015423	0.038768481727842	0.0325590103360816	0.0718063710590402
OTU219 (Peptococcaceae_unclassified)	0.0998959999389731	0.106119505853826	0.0877808711345458	0.0903119827581896	0.0424320833069169	0.0506713263650013	0.0584331515111979	0.0220623314189251	0.0107682986324221	0.0361957616089188	0.0379629378775975	0.00852781648089172	0.0328894071437339	0.0329272204645663	0.0359419058287304	0.0672911852297382	0.0645382739504049	0.101357493083155	0.000175546073679195	0.116720422773815	0.013064703241261	0.0632599280783931	0.0418184928888905
OTU276 (Faecalibaculum)	0.00654768110377375	0.0368312228320826	0.0330028131296015	0.052207981838093	0.00017236733658784	0.00140890299399119	0.00156815319225809	0	0	0	0.00126656010403403	0.000143063296178344	0.00141156253835768	0	0.00216308084514659	0.0355279146161208	0.0713193826357319	0.0631937579203684	0	0.129639489397653	0.0195736972279679	0.0206580332478469	0.00128862695705669
OTU539 (Lachnospiraceae_unclassified)	0.00349124899241995	0.0918574154908593	0.0788154499655896	0.0607813820451147	0.0689568408039054	0.123636300515826	0.0672148093878432	0.0207274445402668	0.000834080858631163	0.01070648036736	0.0117851047113327	0.00139953224522293	0.0152141892721247	0.0158629321894243	0.0193518482753293	0.0397357443938217	0.0265018020427142	0.0315952202442957	0.0210010425287233	0.0479448739554961	0.00756787339124296	0.0577492352147404	0.0225327708027709
OTU343 (Oscillibacter)	0.0315712654696912	0.132446369308527	0.113504477512636	0.0828687012136274	0.0113168072021809	0.027208896629337	0.0263048289082141	0.111011211214885	0	0.000193379662598532	0.000365744628972393	0	0.00446176506689579	0	0.000733902429603306	0.0059537869250456	0.00394733165967535	0.00330084461813043	0.00013972034435691	0.00920087476513788	0.00597436369912253	0.0101877168069067	0.00362926857679525
OTU551 (Clostridiales_unclassified)	0.00230885221057342	0	0	0	0	0	0	0	0	0	0.00134106363956544	8.08618630573248e-05	0	9.43473365746885e-05	0.00130364247363745	0.0289994472353243	0.0951550395331851	0.00761018849647357	0.206524581824174	0.0398792577697009	0.0240557676486389	0.0153663551005701	0.150234246171431
OTU284 (Acetatifactor)	0.00279198207842469	0.00604603447922898	5.82170205776376e-05	0.0177968686712105	0.00205057693526913	0.0129520712609826	0.0069400187676574	0.0366589295216426	0.000204585870985002	0.010872234363873	0	0.00831011146496815	0.00753651650914447	0.0111361306270324	0.0071748619104639	0.0138751238850347	0.0321054963300592	0.0174231516928854	0.0987966137520645	0.0526399162196769	0.0170588586421948	0.0538952827056089	0.0403150947723244
OTU474 (Erysipelotrichaceae_unclassified)	0.000475501501516774	0.00219276796011164	0.000538507440343148	0.00251026357767566	0.0399218601407468	0	0.00353273551151903	0	0.000495727302771352	0	0.0122050337297825	0.000559812898089172	0.000576899472198355	0.00230836483486071	0.00167059368843911	0.00470702254646754	0.00845742748923364	0.0112626808829676	0.000834739493209233	0.0193345976652395	0.00527363468141485	0.0321245133987551	0.00842703786888767
OTU260 (Clostridiales_unclassified)	0	0	0	0	0	0	0	0	0	0	0	0	0	0	0	0.000170456067383719	0	0.000305203723485427	0	0.0597726842705084	0.0179204958047094	0.0141900341239058	0.000182009457211397
OTU370 (Ruthenibacterium)	0	0	0	0	0	0	5.77080374750977e-05	0	0.000220323245676156	0.000451219212729907	0.000596028284251307	0.000926801353503185	0.00104332883269915	0	0.000618023098613311	0.12335662087892	0.117003061277435	0.293987486647337	0	0.0939536480082372	0.113136592847892	0.110729601605166	0.0591676343502808
OTU112 (Mucispirillum)	0	0	0.000112275682542587	0	0	0	0	0.0104222095818272	0.000401303054624428	0.0019737003658866	0.0128417003061418	0.00105742436305732	0.045182275684301	0.00260713140068056	0.00971455058132798	0.113959621392723	0.141465342108729	0.208430921118107	0.000451404189460787	0.0622324111924175	0.110743733017054	0.0400902905830737	0.0175056695945921
OTU126 (Clostridiales_unclassified)	0	0	0	0	0	0.00166927521053987	0.00239864712287798	0.0013715847997211	0	0.000128919775065688	0.00022351060659424	0.000522492038216561	0.00108015220326501	0.00150012265153755	0.0391768704855344	0	0	0	0	0	0	0	0
OTU581 (Muribaculum)	0	0	0	7.75081383545272e-05	0	0	0	0	0	9.82245905262382e-05	0.00135460973693479	0.00210240843949045	0.0570209893212225	0.000106926981451314	0.0108347174475646	0	0	0	0	0.000123206357448044	0	0	0.00010556548518261
OTU31 (Odoribacter)	0	0.000193345722623952	0	0	0	0	0	0.00131883153819336	0.000224257589348945	0.000119711219703853	0.00218769472514968	0.0148039410828025	0.0556707990671413	0.0234861969846591	0.237851983467882	0.000114449073814782	0	0.000371552359025737	0.000146885490221367	0	0.000280291607083073	0	0
OTU314 (Acetatifactor)	0	0	0	0	0	0	0	0	0.0692326456100593	0.0775452447020111	0.0584446371000515	0.00544884554140127	0.123708113415981	0.0169133325366225	0.101925528216617	0	0	0	0	0	0	0	0
OTU529 (Clostridiales_unclassified)	9.66259735702534e-05	0	0	0	0	0	0	0	0.0844152778433502	0.0955479704343982	0.0108097857007396	0.0271944665605096	0.00334478949306493	0.0872964456213401	0.0103229170690255	0	0	0	0	0	0	0	0
OTU679 (Ruminococcaceae_unclassified)	0.00334885282084273	0.000272958667233814	0.00216650483721066	0.00390541006805715	0.000231804349204337	0.000248800118035405	0.000333702999312522	0.350616525073855	0.0470744220449145	0.026428553888466	0.0281216981387662	0.0343476313694267	0.0525469497974715	0.0801952360884852	0.00815983622387887	0.0067135339682416	0.0228458305560988	0.0131138078145423	0.0572530980299431	0.0218911295822864	0.0327006874930251	0.00749242279731248	0.0143423452282581
OTU446 (Alistipes)	0.00101965830004399	0.00039579006748903	0.000754742088202944	0.000682571670025353	5.94370126164965e-05	0.000271944315061954	0.000135488435811099	0.0697008201985358	0.0104653541696174	0.00725634162512585	0.00582482186881959	0.00343351910828025	0.0135019025408126	0.0360626969500651	0.00480899223608482	0.000474841901997502	0.00410298983432382	0.0043856448092145	0.0783007140067854	0.0016368844632383	0.0018738012992035	0.000501614350409416	0.0119653017170772
OTU427 (Kineothrix)	0.00141633334943766	0	0	0	0.000126798960248526	0	6.27261276903236e-05	0.132250133029964	0.138252836661788	0.108697787491098	0.0834100945517596	0.0850169187898089	0.180367006259973	0.122582349500274	0.109737726447526	0.0170017751781875	0.0509880302854931	0.0356590741711397	0.227350078279219	0.0311756086614069	0.0472680651833704	0.163254276085712	0.218040049360965
OTU388 (Butyrivibrio)	0.00413457455329558	0.000934883435275813	0.00106869816346092	0.000837587946734407	4.5568376339314e-05	0	0.000772785893144787	0.00514917704912017	0.0492737201580032	0.0265697517373474	0.013938934193059	0.0820125895700637	0.0375537007487419	0.0373992842182065	0.0232627756962416	0.0129765769012548	0.0339813768963356	0.00970017051599334	0.0579158740224054	0.00752878848548585	0.024291939280533	0.0265467031220195	0.033041996862157
OTU555 (Olsenella)	0.0050016655266497	0.0131634317273507	0.00585496892666527	0.0149390686022032	0.00475297977556584	0.00307817820453106	0.00254918982933475	0.0717696654984495	0.011106652188282	0.177473417970189	0.0602394950014901	0.00347706011146497	0.0576163004787038	0.148326592740287	0.0382981188921936	0.0212631768627804	0.0954663558824821	0.00811775555835694	0.13187450963533	0.0317256370428714	0.0627048659142048	0.105936005312873	0.0785443611650061
OTU394 (Lachnospiraceae_unclassified)	0.00017799521447152	9.55355335318349e-05	0	0	0	0	0	0.0210026789482376	0.122704310466928	0.0390780394371731	0.0373059521551841	0.0200288614649682	0.0371118203019516	0.024951725612786	0.031741280080343	0.0175788907206152	0.0188665690144443	0.0170316947431976	0.0209795470911299	0.0917139324389138	0.0216084066719784	0.0925054577054323	0.0123511617663654
OTU625 (Lachnospiraceae_unclassified)	0.00123325255740981	0.00432184556453539	0.00345975436575675	0.00188269768325674	0.00108175362962024	0.00358445751448682	0.000306103503128779	0.0233169415952586	0.109052137922352	0.0236721263168234	0.0266993579149847	0.0198857981687898	0.0118325764084939	0.0327951341933617	0.0205299548070609	0.00823546314131052	0.0192856487154209	0.00580550560977713	0.0168810836566605	0.0271097988656215	0.0187328224067187	0.0248087153727136	0.014149415203614
OTU553 (Clostridiales_unclassified)	0	0.000170599167021134	0.000110196503236243	0.000217522839898189	3.16997400621315e-05	0	0.00188178383070971	0.0079749169709536	0.00773885400437499	0.0163850895071581	0.00300046056731056	0.249521048964968	0.00847551245857371	0.0607785542214143	0.0155278303526594	0.0209027840345977	0.000730396050273599	0	0.0171282811889843	0	0.00062546553062056	0.0130878955511753	0.0236939911397796
OTU167 (Ruminococcaceae_unclassified)	0.000345819273830381	0	0	7.25076132993964e-05	0	0	0	0.00665837905282666	0.0129833341202021	0.0261707143383346	0.0292189320256834	0.000808618630573248	0.0311341598134283	0.00196871442319183	0.0117134690409054	0.0934708020932005	0.0071682585043245	0.00426953469701896	0	0.0103405335715323	0.0061326765512713	0.0301215884925429	0.0780966179002661
OTU454 (Proteus)	0.000483129867851267	0.00021609227822677	0	6.00063006615695e-05	5.54745451087301e-05	0	0	0.0116974623387585	0.0142147836897849	0.0316252486309948	0.0460973693478909	0.000373208598726115	0.045249785197005	0.00335876518205891	0.0117134690409054	0.0580841225043405	0.0108002825794555	0.00341363729854896	0.000121807479695768	0.00701396192043509	0.00494922309914277	0.0139957468755078	0.0404352210140839
OTU77 (Sutterellaceae_unclassified)	0.00301574749090317	0.00685808651424958	0.0107784655240883	0.00157016486731107	0.0357771191276232	0.0126309455272393	0.137224695025567	0	0.000389500023606062	0.00406404243302311	0.00618379344910731	0.000205264729299363	0.000675095127040628	0	0.00674997103016725	0.000172891154060629	0.00155658174648472	0.00207007742885768	0.00383693561041669	0.00780160256269224	0.000918733600994516	0.00158962294143829	0.00337809552584352
OTU322 (Duncaniella)	0.00188166369584178	0.00146032886970091	0.00480706255626779	0.0407342770990954	0.00471335510048818	0.00482267205540721	0.0101817050466933	0	0	0.000426663065098347	0.00638021186096286	0.000989002786624204	0.00122130845710077	0.000676155912118601	0.0026072849472749	7.54876869842182e-05	0.00515268470438916	0.00198382420265527	0.00272275542849364	0.00716356964019343	0.0016298437893349	0.00318631087372742	0.00347638063273768
OTU255 (Ruminococcaceae_unclassified)	0.012670716481594	0.00967638475343871	0.00965155034004977	0.00961350941848894	0.0106253566220757	0.022996652770505	0.0202781025597278	0.00396337547477935	0.0185228900114883	0.0102245659700906	0.0643981468938799	0.0123718650477707	0.0144224868049589	0.000811387094542321	0.0147263316466453	0.0032264898469061	0.0132109886688831	0.00453161180740318	0	0.00686875442772847	0.00406422830270455	0.00332407819531874	0.00281750639763242
OTU646 (Lachnospiraceae_unclassified)	0.0109924758880054	0.0110548260229695	0.00320193613177007	0.0058231114266998	0.00169197362581627	0.00742928724552232	0.00882431164347473	0.00266059927705096	0.0202264608218057	0.00311863074920806	0.164971146812603	0.00245695660828025	0.00591628820424696	0.000657286444803663	0.027057823786164	0.000771922476580554	0.00452606077054788	0.00196723704377019	0.000114642333831311	0.00535507632193821	0.00161167674072767	0.00152957051920618	0.000505986291047683
OTU275 (Limosilactobacillus)	0.00533222806781109	0.0123627529701315	0.00680307469035822	0.0277829172063067	0.01903569390731	0.023867453183629	0.0311171774246157	0.0118167305822125	0.0167760414207702	0.01895427645311	0.0721736067838856	0.03125	0.00749969313857862	0.0176744010516583	0.0486982888485457	0.00421757012440858	0.0202156065280644	0.00868171896044958	0.0132268592657875	0.0144855474542486	0.00465335973611064	0.0148612082547353	0.00576605960445705
OTU401 (Ruminococcaceae_unclassified)	0.00410406108795761	0.00431729625341483	0.00174443143802278	0.0418593952364998	0.00480251061941292	0.0216340381705669	0.0042829399986953	0.00121103139507147	0.00140849503485828	0.00166060948358422	0.00308851020021132	0.151037519904459	0.00142383699521296	0.000223288696560096	0.00579396654949979	0.000455361208582219	0.000155658174648472	0.000401409245018876	0.00291621436683397	0.00597550833623015	0	0.000999696205393414	0.000360378725278565
OTU153 (Ruminococcaceae_unclassified)	0.107725246586942	0.0269569430448994	0.0225944415220424	0.0579460843388556	0.0124461104418944	0.0164815613075314	0.010962018075161	0	0.0127905512802354	0.0104854750386759	0.01609953672347	0.00978428542993631	0.00713759666134774	0.0207627038688698	0.00659546525551393	0.0144814604675853	0.00295750531832097	0.00971675767487842	0.00688928774867534	0.000954849270222343	0.0154316101455181	0.000943176278586719	0.00211494989279643
OTU72 (Desulfovibrionaceae_unclassified)	0.0558599838787191	0.0100289563652824	0.0483222062587455	0.00899594457418029	0.0148671780891397	0.0132413737238145	0.0341581400950426	0.00770656342318208	0.0482980029271517	0.0309346069788572	0.0243287908753488	0.0721723228503185	0.0264760034368479	0.0381163239761742	0.0141759048244428	0	0.000199561762369836	0.00168857277450089	0	0	0	0	0
OTU245 (Clostridiales_unclassified)	0.00662396476711869	0.00575487856751291	0.00348678369673922	0.00585061431450302	0.00112534077220567	0.00102123769379649	0.000795367299113303	0	0.00501235383913256	0.00829997789946713	0.00571645308986481	0.0749962679140127	0.00622928685405671	0.0136457697799191	0.00341844026420487	0.00118101703830148	0	0	0.00117866649470317	0.00143887424591109	0.000321816289613898	0	0
OTU56 (Muribaculaceae_unclassified)	0.00651208206087945	0.054714564847018	0.0396707411650473	0.0551457903079823	0.0837467507766436	0.121781871729074	0.0541727929184711	0	0.0136679099192673	0.0157957419640007	0.0123066294600526	0.00614550159235669	0.0113354609058549	0.00164478856761874	0.0183765305728302	0.0259677643225711	0.0040151826588811	0.00531784313855586	0.0138681398206564	0.00450583250095705	0.0055124016059671	0.00710384830051645	0.0083797154100127
OTU118 (Clostridiales_unclassified)	0.157274028718256	0.143291927019951	0.120363690044266	0.111856744958221	0.0531366892791479	0.0704480427241877	0.0646028934308181	0	0.05134318492989	0.0719096088205682	0.0432120506082198	0.0225915605095541	0.0160304406530011	0.00183662815198727	0.00893236509714551	0.0578576594433879	0.0094831749478146	0.0170847736516299	0	0.0110137683104448	0.00221378463742464	0.000992631214542577	0.0013687111182297
OTU175 (Lachnospiraceae_unclassified)	0.0396725905169235	0.0847036237537731	0.100187334055502	0.0874691842643478	0.060108650859063	0.0665279943528159	0.0437702919023078	0.00121332501513789	0.100707394992367	0.0272972276109324	0.0451559155807212	0.0398648984872611	0.0415244875414263	0.00635901048513401	0.0380084205647186	0.131989003148567	0.0214967930424787	0.0199676218658563	0.00652028273665581	0.00481824862162888	0.0031273276531028	0.0195912196293706	0.0037275536836894
OTU486 (Olsenella)	0.00138581988409969	0.0412827237635541	0.0339342854588437	0.0320133614029473	0.0188732327394915	0.024911835074452	0.0236954219962967	0.0299730270280189	0.00138488897282155	0.00738833091864548	0.00753163013735743	0	0.00302565361482754	0.076166604816746	0.0101490980725405	0.00430036307142353	0	0	0.00830798662983782	0.000470824294533598	0.00120681108605212	0.0103678740736031	0.00374575462941054
OTU473 (Clostridiales_unclassified)	0.255331592370617	0.075984868991213	0.0998401111113421	0.0680646467879127	0.0211001394788563	0.0408639728750011	0.030279156358673	0.0210003853281712	0.00770737925499268	0.0377949807234241	0.0121169840968817	0.00367610469745223	0.00931017552473303	0.0301030901897639	0.00709760902313724	0	0	0	0	0	0	0	0
OTU304 (Phocaeicola)	0.00670024843046363	0.0182086177600557	0.0957669988502138	0.0149315678146205	0.0232894027768972	0.0146444906685491	0.00666151476071237	0.0026651865171838	0.005134318492989	0.00191537951526165	0.00460567310557828	7.46417197452229e-05	0.00471952866085676	0.000823966739418946	0.0104774228436788	0	0	0	0	0	0	0	0
