# Supplementary material for: FG-4592 relieves diabetic kidney disease severity by influencing metabolic profiles via gut microbiota reconstruction in both human and mouse models
Source: Front Physiol. 2023 Aug 15;14:1195441. doi: 10.3389/fphys.2023.1195441 (PMC10465800; doi:10.3389/fphys.2023.1195441)
Supplement: Supplementary file 3 [file DataSheet1.ZIP › Supplemental tables/Table S5 venn.xls]

OTU_tax	CON1	CON2	CON3	CON4	CON5	CON6	CON7	DKD8	DKD7	DKD6	DKD5	DKD3	DKD2	DKD1	DKD4	Roxa7	Roxa1	Roxa2	Roxa3	Roxa4	Roxa5	Roxa6	Roxa8
OTU1 (Bacteroidales_unclassified)	0	0	0	0	0	0	0	0	0	0	0	0	0	0	0	42	0	472	0	341	0	0	0
OTU2 (Escherichia/Shigella)	0	0	0	0	0	0	0	579	81	853	112	204	4068	5821	172	131	193	223	862	107	841	893	1198
OTU3 (Alistipes)	986	1205	442	447	2069	1158	1617	1144	523	130	359	84	149	464	293	755	477	518	4389	543	1674	648	1696
OTU4 (Phocaeicola)	27	0	28	27	233	226	48	0	0	144	110	87	0	0	189	0	0	0	0	0	0	0	0
OTU5 (Phocaeicola)	0	0	0	0	0	0	0	0	59	0	0	107	0	0	32	134	0	0	73	0	0	0	0
OTU6 (Prevotellamassilia)	0	0	0	0	0	0	0	0	0	0	21	2339	437	4790	167	0	0	0	0	0	0	0	0
OTU7 (Odoribacter)	0	0	0	0	0	0	0	0	0	0	0	0	0	0	652	0	0	0	0	0	0	0	0
OTU8 (Lactobacillus)	532	89	32	527	606	83	392	0	3309	278	1546	50	191	342	2378	67	96	556	2403	107	340	0	482
OTU9 (Prevotellaceae_unclassified)	0	0	27	0	0	771	33	0	0	0	64	40	0	0	0	0	0	0	131	326	0	0	0
OTU10 (Paramuribaculum)	0	0	0	0	0	0	0	0	0	0	248	0	0	0	13583	0	0	0	0	0	0	0	0
OTU11 (Muribaculaceae_unclassified)	1061	2201	1167	1363	3836	2803	3969	0	889	431	395	304	0	4327	43	0	0	0	0	3600	0	9308	0
OTU12 (Alistipes)	92	359	361	1314	560	1182	192	12565	0	783	36	0	40	268	0	29	0	0	1044	31	0	0	129
OTU13 (Paramuribaculum)	461	223	119	413	128	66	332	0	402	34	1346	1016	46	168	335	112	595	0	45	792	926	0	0
OTU14 (Lachnospiraceae_unclassified)	110	394	189	57	1043	69	109	0	240	134	86	9	43	148	31	92	428	117	1991	371	0	295	227
OTU15 (Parabacteroides)	36514	15526	8688	3382	134194	78	72496	0	0	0	0	0	88	1627	31	139	0	1353	0	685	110049	0	2483
OTU16 (Lachnospiraceae_unclassified)	610	361	160	228	143	0	444	0	90	189	32	203	93	168	55	223	103	115	109	142	216	169	42
OTU17 (Muribaculaceae_unclassified)	812	330	0	3703	0	650	5945	0	0	0	5092	37	0	0	20	0	0	104	0	0	124	0	467
OTU19 (Duncaniella)	405	1005	790	1391	79	94	93	13781	2483	8130	1205	915	1212	16348	1067	1021	944	474	4738	814	1305	8069	1690
OTU20 (Bacteroides)	43	0	0	0	0	0	0	0	2696	38	1492	352	715	259	312	423	45	0	157	0	0	2060	350
OTU21 (Lachnospiraceae_unclassified)	25	44	0	32	0	0	0	0	52	0	56	10	0	74	12	0	0	0	76	72	242	67	0
OTU22 (Muribaculaceae_unclassified)	0	0	29	59	71	89	0	0	0	148	225	13	0	92	76	0	0	0	40	39	0	0	0
OTU23 (Bacteroides)	0	0	0	0	1521	3221	32	0	0	0	4444	0	86	0	0	96	0	1096	1013	0	0	0	0
OTU24 (Duncaniella)	0	0	0	0	53	386	0	0	0	0	0	0	0	0	0	0	0	0	0	0	0	0	0
OTU25 (Paramuribaculum)	0	0	0	0	0	0	0	0	0	0	0	0	319	424	284	0	0	0	0	35	0	0	0
OTU26 (Bacteroidales_unclassified)	7040	14763	9576	6294	5969	417	5725	0	1794	3308	14296	644	1887	109	3285	1885	1091	4607	796	44600	4617	10606	18125
OTU27 (Lactobacillus)	1463	1659	1405	2793	10934	2155	17697	0	5720	2972	12961	13449	2057	2761	11500	2337	3979	2999	9065	23978	6638	1563	2073
OTU28 (Limosilactobacillus)	126	214	54	0	0	0	40	0	0	33	0	157	0	0	18	462	146	364	304	319	1041	367	533
OTU29 (Odoribacter)	0	0	0	0	0	0	35	0	0	33	0	0	0	0	29	0	0	0	0	0	0	66	0
OTU30 (Duncaniella)	77	43	48	30	0	0	51	0	187	0	42	103	225	39	0	36	48	0	77	84	0	0	112
OTU31 (Odoribacter)	0	85	0	0	0	0	0	575	57	39	323	2380	9071	7468	24631	47	0	112	41	0	108	0	0
OTU33 (Muribaculaceae_unclassified)	0	0	0	0	0	0	0	0	0	45	36	0	9187	0	1048	0	0	0	0	0	135	0	0
OTU34 (Duncaniella)	0	50	0	0	0	0	0	0	0	0	0	0	0	0	0	0	0	0	0	0	0	0	0
OTU35 (Ruminococcaceae_unclassified)	2949	30	524	5352	1089	1501	1929	0	48	0	1804	808	85	0	199	188	195	0	169	301	130	59	0
OTU36 (Intestinimonas)	2232	9663	6319	4890	2340	2076	2279	2264	6722	4514	3150	1903	2209	9685	2749	8107	3572	2820	2432	1626	4021	1898	4251
OTU37 (Muribaculaceae_unclassified)	0	48	0	136	0	0	0	0	474	518	0	114	656	161	207	0	0	130	0	0	102	274	0
OTU39 (Odoribacter)	457	552	133	78	42	0	140	0	449	435	59	116	44	0	60	364	1262	241	816	72	0	206	230
OTU40 (Bacteroidales_unclassified)	0	0	0	0	0	0	0	0	0	0	178	0	0	0	9467	0	0	0	0	0	0	0	0
OTU41 (Prevotella)	87	0	35	148	77	1004	718	0	50	1271	2062	44	171	0	1522	107	532	918	0	0	1401	0	96
OTU42 (Bacteroides)	0	0	0	0	0	0	0	0	109	0	27	0	2017	124	0	0	0	0	0	0	0	0	0
OTU43 (Alphaproteobacteria_unclassified)	809	452	680	1272	1279	2277	2856	1695	2247	532	1539	593	372	545	679	120	543	496	628	1350	586	694	765
OTU44 (Alistipes)	0	0	0	0	87	0	0	0	0	0	28	0	0	0	0	0	0	0	0	95	0	0	0
OTU45 (Kineothrix)	2677	1609	808	1108	182	75	188	2261	942	104	246	770	403	370	129	116	1149	120	577	355	589	160	470
OTU46 (Lachnospiraceae_unclassified)	0	737	0	0	0	0	0	0	0	0	260	0	0	0	0	0	0	0	0	4883	0	0	0
OTU47 (Oscillibacter)	0	0	0	0	0	0	0	0	0	0	0	59	218	0	21	0	0	0	0	0	0	0	0
OTU48 (Muribaculaceae_unclassified)	0	0	0	0	0	0	0	0	0	0	0	480	677	0	0	0	0	0	0	0	0	0	0
OTU49 (Erysipelotrichaceae_unclassified)	4130	3329	1148	3892	1964	1018	4094	11797	3249	520	5509	1156	1278	4390	1596	1951	1831	1713	63399	4511	2145	4999	3964
OTU50 (Lachnospiraceae_unclassified)	1440	469	0	383	26	183	972	0	0	0	0	0	0	0	0	0	7743	0	0	0	0	0	3082
OTU51 (Muribaculaceae_unclassified)	0	0	0	0	0	0	0	0	0	0	0	0	173	3705	109	0	0	0	0	0	0	0	0
OTU52 (Muribaculum)	160	1051	461	224	25	92	605	0	3846	12890	113	859	0	29	981	79	88	0	0	483	0	0	0
OTU53 (Ruminococcaceae_unclassified)	0	0	0	0	0	0	0	0	0	0	0	0	0	0	0	0	8914	0	0	0	0	0	0
OTU54 (Schaedlerella)	3338	11185	6964	11073	37080	6438	3176	3491	4075	7896	4156	1308	4974	419	2157	28990	1471	11609	735	12870	719	3272	857
OTU55 (Akkermansia)	0	0	0	0	0	0	0	0	0	0	27	28	2382	0	267	0	0	0	0	0	0	0	0
OTU56 (Muribaculaceae_unclassified)	2561	24054	19080	22056	42270	42095	21591	0	3474	5146	1817	988	1847	523	1903	10664	1006	1603	3871	1024	2124	2011	2302
OTU57 (Duncaniella)	33	83	93	347	0	191	29	0	0	0	72	0	0	0	8	30	0	107	0	106	0	63	50
OTU58 (Lachnospiraceae_unclassified)	43	0	0	0	0	0	68	2303	1233	739	219	126	487	458	163	0	168	0	78	37	138	0	0
OTU59 (Muribaculum)	182	93	29	50	115	83	30	0	54	94	164	0	77	108	0	119	98	365	134	34	130	129	130
OTU60 (Lachnospiraceae_unclassified)	769	360	315	4655	55	244	83	0	357	141	329	41	0	114	92	76	140	246	77	376	236	351	44
OTU61 (Helicobacter)	136	329	202	142	1533	246	1905	0	148	122	1041	1020	61	402	1346	277	253	0	502	895	598	570	576
OTU62 (Clostridiales_unclassified)	34	174	0	345	24	0	66	0	706	344	248	0	303	47	18	0	0	0	0	0	0	0	0
OTU63 (Muribaculaceae_unclassified)	1188	0	514	342	0	0	0	0	0	0	0	0	0	0	0	0	0	0	0	0	0	0	0
OTU64 (Lachnospiraceae_unclassified)	1859	4487	3895	1565	588	0	194	2880	959	915	67	1347	306	405	243	3209	7642	4515	7086	4325	5313	1460	5690
OTU65 (Lawsonibacter)	0	0	0	0	0	0	0	574	0	0	0	0	89	0	0	0	42	116	41	0	0	0	0
OTU66 (Muribaculum)	0	0	0	0	0	0	0	564	0	116	0	0	0	0	0	87	270	1490	558	0	245	0	1001
OTU67 (Paramuribaculum)	185	1134	428	652	1423	1643	1526	0	5863	3641	2091	249	976	0	1339	1563	2651	724	10830	1898	1502	0	2744
OTU68 (Lachnospiraceae_unclassified)	0	0	0	0	0	0	0	0	309	187	118	14	208	586	162	1944	1780	2644	0	4833	1439	1732	0
OTU69 (Muribaculaceae_unclassified)	0	54	67	38	0	0	25	0	0	0	0	0	0	0	52	41	0	0	33	0	0	0	238
OTU70 (Ruminococcaceae_unclassified)	0	0	0	0	0	0	0	0	0	0	0	0	532	0	0	0	0	0	0	0	0	0	0
OTU71 (Muribaculaceae_unclassified)	0	0	0	0	0	0	0	0	0	104	0	0	0	129	0	41	0	0	74	0	117	0	47
OTU72 (Desulfovibrionaceae_unclassified)	21968	4409	23241	3598	7504	4577	13614	3360	12276	10078	3592	11603	4314	12120	1468	0	50	509	0	0	0	0	0
OTU73 (Parabacteroides)	0	0	0	0	0	0	0	0	0	0	0	0	0	0	1569	0	0	0	0	0	0	0	0
OTU74 (Alistipes)	0	0	0	0	0	0	0	0	0	0	0	0	3120	0	35	0	0	0	0	0	0	0	0
OTU75 (Alistipes)	0	40	0	0	0	0	0	0	57	1346	1451	0	214	54	104	41	0	135	47	0	0	134	0
OTU76 (Lachnospiraceae_unclassified)	38	140	306	206	476	365	159	546	374	328	217	15	113	34	36	111	30	113	343	180	0	597	0
OTU77 (Sutterellaceae_unclassified)	1186	3015	5184	628	18058	4366	54692	0	99	1324	913	33	110	0	699	71	390	624	1071	1773	354	450	928
OTU78 (Acetatifactor)	0	0	0	0	0	0	0	0	0	0	0	0	465	0	0	0	0	0	0	0	0	0	0
OTU79 (Clostridiales_unclassified)	0	0	0	19	0	0	0	0	43	0	63	11	42	0	68	0	0	249	48	0	110	0	0
OTU80 (Ruminococcus)	997	49	1594	135	233	2055	1601	0	2271	1047	888	275	156	5187	46	1587	518	1362	3676	409	351	2779	695
OTU81 (Mucispirillum)	0	0	0	0	0	0	0	0	56	0	0	38	0	0	40	0	0	0	138	0	226	0	0
OTU82 (Erysipelotrichaceae_unclassified)	0	0	0	0	0	0	0	0	0	40	0	0	38156	68	0	0	0	0	0	0	0	0	0
OTU83 (Muribaculaceae_unclassified)	0	0	0	0	64	7300	709	0	445	119	9535	0	300	130	482	5624	638	0	713	16543	120	534	0
OTU84 (Lachnospiraceae_unclassified)	37	44	81	17	0	79	0	2300	204	199	49	299	718	652	78	76	0	265	310	37	0	211	276
OTU85 (Blautia)	69	797	0	104	4425	1188	858	10912	12910	70	100	36	0	0	31	1055	2686	5082	7378	3984	3758	0	4979
OTU86 (Muribaculaceae_unclassified)	0	44	0	0	24	0	0	0	0	0	0	39	802	0	133	0	87	105	239	0	0	0	0
OTU87 (Lachnospiraceae_unclassified)	32	43	52	32	0	0	83	0	55	0	0	0	0	0	13	31	0	0	34	0	0	0	0
OTU88 (Anaeroplasma)	1779	0	0	1794	0	0	37	0	0	0	56	0	0	0	0	432	609	0	842	704	0	0	0
OTU89 (Dysosmobacter)	0	0	0	0	0	0	0	0	353	544	141	11	183	849	128	1178	1631	1407	1522	535	1768	688	1085
OTU90 (Lachnospiraceae_unclassified)	68	134	58	80	0	272	222	0	532	0	64	11	77	0	0	0	178	138	561	428	113	0	81
OTU91 (Desulfovibrio)	0	0	0	0	0	298	32	0	0	0	0	0	0	0	47	0	0	0	1500	0	0	0	0
OTU92 (Lachnospiraceae_unclassified)	0	0	0	0	0	0	0	0	163	719	86	32	38	39	149	0	0	0	0	0	0	0	0
OTU93 (Lactococcus)	0	0	0	0	0	0	0	0	0	0	4853	0	0	33	297863	0	0	0	0	0	0	0	0
OTU94 (Muribaculaceae_unclassified)	0	0	0	0	0	0	0	0	0	0	0	0	10291	0	0	0	0	0	0	0	0	0	0
OTU95 (Muribaculaceae_unclassified)	0	129	20	179	89	0	85	0	58	166	24	0	0	0	119	0	361	120	96	478	363	520	48
OTU96 (Lachnospiraceae_unclassified)	0	0	0	0	0	0	0	0	0	0	0	319	600	0	0	0	0	0	0	0	0	0	0
OTU97 (Lachnospiraceae_unclassified)	0	0	0	0	0	0	0	0	187	714	0	0	55	0	240	37	0	0	748	0	0	0	1300
OTU98 (Anaerotignum)	66137	37083	65341	26323	7205	8571	9895	58342	20351	20118	17138	2339	25589	27440	8737	22248	7854	44044	1175	12126	20234	14798	16854
OTU99 (Duncaniella)	662	600	242	480	116	257	2216	0	2852	9228	273	590	34	71	673	164	1473	0	0	2530	104	144387	0
OTU100 (Butyricicoccus)	0	0	0	0	0	0	0	0	0	40	0	0	5430	0	759	0	0	0	0	0	0	0	0
OTU101 (Lachnospiraceae_unclassified)	0	0	0	0	0	0	0	0	0	0	0	0	0	0	0	0	0	716	0	0	0	0	0
OTU102 (Bacteroides)	0	102	0	0	0	238	0	0	0	34	25	0	0	0	118	0	1346	0	0	0	626	0	4763
OTU103 (Erysipelotrichaceae_unclassified)	105	721	74	213	672	84	170	0	28314	404	50887	16593	13894	206	53901	242	192	730	403	2821	1229	2330	5457
OTU104 (Anaeroplasma)	212	1348	688	565	657	82	792	0	0	1375	175	9	0	0	512	30	52	135	0	286	117	509	54
OTU105 (Bacteroidetes_unclassified)	0	0	52	0	0	0	0	0	0	0	0	0	0	34	0	0	42	0	0	65	0	0	0
OTU106 (Clostridium_XlVa)	0	0	0	0	0	0	0	6844	138	33	149	43	51	149	0	0	0	0	0	0	0	0	0
OTU107 (Ligilactobacillus)	212	513	119	202	0	0	0	0	0	0	0	0	0	127	212	0	0	0	0	0	0	0	0
OTU108 (Lachnospiraceae_unclassified)	0	0	0	0	0	0	0	561	5166	3635	0	19	0	0	317	0	0	0	0	0	0	0	0
OTU109 (Lachnospiraceae_unclassified)	90	95	27	55	53	0	82	1132	140	0	113	16	38	0	48	0	159	137	415	173	0	0	0
OTU110 (Ruminococcaceae_unclassified)	31	0	0	36	0	0	0	0	0	40	18	0	0	46	0	0	0	0	47	72	0	161	0
OTU111 (Intestinimonas)	0	0	0	0	25	0	0	0	0	3097	931	0	85	0	293	112	0	8539	10549	73	0	0	333
OTU112 (Mucispirillum)	0	0	54	0	0	0	0	4544	102	643	1896	170	7362	829	1006	46799	35444	62829	126	14143	42671	11349	4809
OTU113 (Lachnospiraceae_unclassified)	0	0	0	0	0	0	0	0	0	0	0	110	459	34	0	0	0	0	0	0	0	0	0
OTU114 (Ruminococcaceae_unclassified)	27	0	0	39	0	0	0	0	0	0	105	503	134	0	0	69	41	0	0	0	0	0	0
OTU115 (Amedibacillus)	32	0	27	0	246	0	0	0	0	0	0	10	0	0	0	0	0	0	73	0	0	81	0
OTU116 (Lachnospiraceae_unclassified)	0	0	0	0	0	0	81	0	117	74	275	13	0	0	105	32	106	254	0	161	116	65	0
OTU117 (Clostridium_XVIII)	291	0	0	66	256	0	2440	0	48	0	123	0	0	0	214	0	0	0	0	0	0	0	0
OTU118 (Clostridiales_unclassified)	61851	62995	57890	44738	26820	24351	25748	0	13050	23427	6380	3632	2612	584	925	23760	2376	5150	0	2503	853	281	376
OTU119 (Clostridia_unclassified)	825	2324	1572	913	1294	985	1068	0	2503	937	1071	1439	717	1840	676	3232	1059	140	520	145	369	1998	298
OTU120 (Candidatus_unclassified)	246	0	0	0	28	0	0	0	0	0	0	0	0	0	0	0	0	0	0	0	0	0	0
OTU121 (Lachnospiraceae_unclassified)	109	42	0	3756	0	0	701	0	0	2158	420	0	231	0	0	133	245	127	44	94	523	0	0
OTU122 (Lachnospiraceae_unclassified)	0	44	31	0	0	0	0	0	0	0	0	0	0	0	0	75	0	0	0	0	0	0	42
OTU123 (Faecalibacillus)	444	322	3329	712	0	0	0	0	851	0	971	1695	41	7752	815	357	0	879	0	765	621	337	0
OTU124 (Clostridiales_unclassified)	499	177	1728	2305	2531	0	1152	2296	437	487	136	190	0	654	0	1092	1007	489	538	65	2527	0	1644
OTU125 (Deltaproteobacteria_unclassified)	0	0	23	0	151	0	451	0	0	0	0	0	0	0	0	480	0	491	0	638	471	525	1738
OTU126 (Clostridiales_unclassified)	0	0	0	0	0	577	956	598	0	42	33	84	176	477	4057	0	0	0	0	0	0	0	0
OTU127 (Lachnospiraceae_unclassified)	113	0	0	0	0	390	87	0	0	4281	2311	268	163	0	0	505	3631	5134	66	12536	246	76	244
OTU128 (Faecalibacterium)	0	0	0	0	0	0	0	0	98	36	49	0	49	0	77	0	0	0	0	0	0	0	0
OTU131 (Alistipes)	0	0	0	0	0	0	0	0	1096	0	0	0	0	34	0	0	0	0	0	0	0	0	0
OTU132 (Alistipes)	3412	3816	2001	4701	6272	3182	3248	2795	2087	1114	644	183	601	1566	362	1932	1844	1250	2532	2452	1261	2123	2314
OTU133 (Desulfovibrionaceae_unclassified)	712	921	4019	7816	5744	16767	15418	0	1565	1824	4662	691	242	202	1266	68	941	135	123	2140	380	0	0
OTU134 (Bifidobacterium)	0	0	0	0	0	0	0	0	1202	609	320	13	609	772	86	36	95	123	0	326	331	0	44
OTU135 (Aestuariispira)	0	0	0	0	0	0	0	0	0	0	30	11	0	0	1243	0	0	0	0	0	0	0	0
OTU136 (Clostridiales_unclassified)	5425	8641	816	25991	80722	93458	49253	0	151	2842	599	227	185	1416	37	2518	13109	15493	464	7274	30591	1826	3749
OTU137 (Alistipes)	72	36	67	72	380	361	218	0	0	0	230	52	0	0	111	172	110	0	0	159	0	140	126
OTU138 (Alloprevotella)	230	93	30	0	0	0	0	0	582	0	0	269	46	427	49	0	0	0	0	0	0	71	0
OTU139 (Ruminococcaceae_unclassified)	923	328	219	1081	760	876	1461	0	543	310	996	885	130	1080	530	990	229	981	345	1178	1986	1352	673
OTU140 (Ruminococcaceae_unclassified)	822	1546	383	720	1041	668	702	0	1641	430	6900	318	517	3923	1170	104	1285	393	692	1466	1050	2313	1073
OTU141 (Clostridiales_unclassified)	0	0	0	0	0	0	0	0	0	0	0	0	0	0	0	0	0	264	723	0	0	0	0
OTU142 (Ruminococcaceae_unclassified)	0	0	0	0	0	76	0	0	0	42	55	0	174	0	114	0	0	0	0	0	0	0	0
OTU143 (Lachnospiraceae_unclassified)	0	0	0	0	37	79	324	0	0	148	0	0	0	0	374	0	0	0	107	0	0	0	0
OTU144 (Alphaproteobacteria_unclassified)	0	0	0	59	294	3190	590	0	1856	5996	98111	1210	249	0	12478	2296	61265	22367	10703	30737	0	223	54798
OTU145 (Klebsiella)	36	39	0	0	28	0	122	0	2029	899	150	0	94	0	253	80	46	0	1828	0	1076	639	0
OTU146 (Lachnospiraceae_unclassified)	3447	3554	3576	3045	812	974	1270	24447	4268	3998	1729	1542	4562	17584	1203	5974	1875	10091	8135	610	6046	2676	7664
OTU147 (Duncaniella)	123	572	200	51	697	348	196	0	175	0	71	29	90	105	41	0	0	0	3840	0	0	0	0
OTU148 (Parabacteroides)	0	0	0	0	0	0	0	0	0	0	0	15	0	181	17	0	0	0	0	0	0	0	0
OTU149 (Lachnospiraceae_Lachnospiracea_incertae_sedis)	74	0	22	57	218	0	0	0	56	578	1065	105	38	247	309	163	101	0	0	0	0	286	176
OTU150 (Clostridiales_unclassified)	70	28	66	198	241	0	70	0	121	27	231	130	0	65	61	0	42	0	235	221	0	122	91
OTU151 (Clostridiales_unclassified)	2764	8868	14130	4567	9572	8099	3653	0	0	62	0	0	0	0	15	0	0	0	0	0	0	0	0
OTU152 (Clostridiales_unclassified)	0	100	0	0	0	0	0	0	0	0	1329	0	0	0	0	0	0	0	0	0	0	0	0
OTU153 (Ruminococcaceae_unclassified)	42365	11851	10867	23176	6282	5697	4369	0	3251	3416	2377	1573	1163	6602	683	5947	741	2929	1923	217	5946	267	581
OTU154 (Gemmiger)	171	942	466	1672	313	7810	2160	0	288	829	2018	465	81	1047	820	117	490	118	1460	1548	361	1184	265
OTU155 (Ruminococcaceae_unclassified)	0	0	0	0	0	0	0	0	0	0	0	0	430	0	0	0	0	0	0	0	0	0	0
OTU156 (Lachnospira)	0	0	0	0	0	0	0	0	0	0	26	0	0	0	0	107	269	0	0	319	0	0	352
OTU157 (Ruminococcaceae_unclassified)	2843	2915	1247	4685	57	411	0	0	0	377	1908	766	510	0	312	117	494	0	40	95	346	0	0
OTU158 (Ruminococcus)	0	0	0	0	0	0	0	0	0	35	0	10	0	356	3887	0	0	0	0	0	0	0	0
OTU159 (Clostridium_IV)	37	104	0	19	83	0	275	0	538	230	624	565	45	49	61	73	251	118	108	225	0	467	141
OTU160 (Flintibacter)	1815	806	245	1321	826	161	993	541	656	907	2481	437	793	239	1323	999	1729	1553	1069	2319	1877	337	2594
OTU161 (Lachnospiraceae_unclassified)	0	0	0	0	0	0	0	0	0	0	0	111	0	0	0	0	0	0	0	0	0	0	0
OTU162 (Lachnospiraceae_unclassified)	0	0	0	0	0	0	0	0	41	74	0	284	0	0	0	32	0	0	0	0	0	78	0
OTU163 (Muribaculaceae_unclassified)	39	0	26	252	205	0	75	0	468	0	59	1361	32	43	136	36	543	224	0	116	0	77	91
OTU164 (Lachnospiraceae_unclassified)	0	0	0	0	0	0	0	0	0	0	0	296	40	0	231	0	0	0	0	0	0	0	0
OTU165 (Clostridiales_unclassified)	662	472	22	1089	258	318	953	2830	4207	1414	1855	1017	511	0	68	2172	1097	114	5970	3577	2372	0	3653
OTU166 (Lachnospiraceae_unclassified)	1069	1714	315	152	59	85	159	0	96	391	182	87	48	168	170	386	102	247	973	307	326	72	535
OTU167 (Ruminococcaceae_unclassified)	136	0	0	29	0	0	0	2903	3300	8526	4314	130	5073	626	1213	38385	1796	1287	0	2350	2363	8527	21454
OTU168 (Lachnospiraceae_unclassified)	0	0	0	0	0	0	50	0	0	1357	39	27	342	0	52	262	626	130	0	29	742	0	177
OTU169 (Prevotella)	31	0	61	76	49	0	134	0	0	0	0	0	52	0	10	0	488	349	713	304	501	0	0
OTU170 (Ruminococcaceae_unclassified)	0	0	0	0	0	0	0	0	116	182	66	0	0	0	150	40	458	0	0	0	105	0	50
OTU172 (Agathobacter)	397	1248	470	696	349	2436	2213	0	3180	1784	404	439	336	1407	558	431	10216	241	564	728	333	212	606
OTU173 (Lachnospiraceae_unclassified)	0	280	348	237	205	242	203	0	151	31	33	45	86	71	18	305	45	0	93	384	0	425	0
OTU174 (Clostridiales_unclassified)	0	0	0	0	29	0	179	571	0	360	360	426	49	69	266	123	48	128	0	192	121	0	94
OTU175 (Lachnospiraceae_unclassified)	15602	37238	48186	34984	30339	22996	17445	529	25597	8893	6667	6409	6766	2022	3936	54203	5386	6019	1820	1095	1205	5546	1024
OTU176 (Firmicutes_unclassified)	0	0	31	0	119	163	48	0	0	0	29	0	0	0	13	156	150	0	73	55	239	141	0
OTU177 (Lachnospiraceae_unclassified)	0	0	0	34	0	0	0	0	503	0	494	267	570	270	98	0	0	0	0	0	0	0	0
OTU178 (Ruminococcaceae_unclassified)	1790	631	167	737	0	6064	0	0	0	0	0	0	0	0	0	1533	6865	4640	0	66	0	1017	0
OTU179 (Lachnospiraceae_unclassified)	0	0	0	0	0	0	0	0	0	0	0	0	0	0	1293	64	0	107	1779	0	4777	0	0
OTU180 (Lachnospiraceae_unclassified)	0	0	0	0	0	0	0	0	0	0	0	0	0	0	0	0	0	0	136	40	0	0	0
OTU181 (Lachnospiraceae_unclassified)	0	0	0	0	0	0	0	0	0	0	0	37	2697	35	0	0	0	0	0	0	0	0	0
OTU182 (Lachnospiraceae_unclassified)	28	80	0	48	29	90	63	0	48	0	80	0	95	0	12	2131	587	4092	0	381	1067	422	595
OTU183 (Clostridiales_unclassified)	0	0	0	30	28	0	0	0	0	0	35	74	0	38	0	0	0	0	0	0	113	0	0
OTU184 (Alistipes)	182	40103	37372	27053	5323	3544	1780	12614	12589	34366	1615	6867	3989	22892	1407	37851	1016	1467	627	24150	3218	43482	6025
OTU185 (Ruminococcaceae_unclassified)	1250	317	1739	93	341	0	87	0	0	218	152	489	448	2142	51	0	0	0	0	0	0	0	0
OTU186 (Lachnospiraceae_unclassified)	0	123	79	27	34	0	0	0	187	0	0	0	92	0	31	39	192	0	45	0	0	0	0
OTU187 (Oscillibacter)	0	0	0	34	0	0	0	6767	0	0	108	0	0	0	47	0	0	123	0	101	0	0	0
OTU188 (Lachnospiraceae_unclassified)	0	0	0	0	0	0	0	0	0	0	0	0	3526	0	37	0	0	0	0	0	0	0	0
OTU189 (Lachnospiraceae_unclassified)	0	0	0	0	0	0	0	0	0	0	59	0	0	0	2029	0	0	0	0	0	0	0	0
OTU190 (Lachnospiraceae_unclassified)	311	930	290	28	57	0	0	2866	1344	1503	419	408	1110	2972	722	703	44	238	802	426	0	0	791
OTU191 (Clostridiales_unclassified)	0	45	23	0	0	0	0	0	0	0	0	0	0	0	675	0	0	0	0	0	0	0	0
OTU192 (Lachnospiraceae_unclassified)	80	225	30	0	0	0	0	0	0	0	123	18	102	0	0	0	279	0	0	140	370	79	192
OTU193 (Lachnospiraceae_unclassified)	0	0	0	0	0	0	0	0	0	0	257	0	0	0	13	0	0	0	0	0	0	0	0
OTU194 (Bacteroides)	0	0	0	0	0	0	0	0	0	0	0	0	0	0	0	2451	41	232	0	574	0	0	0
OTU195 (Lachnospiraceae_unclassified)	0	52	0	0	0	0	0	0	335	256	1215	275	0	0	233	142	859	0	365	0	0	0	0
OTU196 (Lachnospiraceae_unclassified)	0	0	0	0	0	0	0	0	47	0	0	0	0	0	31	0	988	0	350	0	212	0	80
OTU197 (Lachnospiraceae_unclassified)	0	0	0	430	138	87	29	0	56	0	36	27	0	0	0	0	0	0	0	34	0	0	96
OTU198 (Lachnospiraceae_unclassified)	0	0	0	0	0	0	0	0	0	0	0	34	36	0	0	0	57	0	0	0	0	0	0
OTU200 (Duncaniella)	574	568	341	648	398	177	813	582	557	1037	2054	628	560	394	851	248	428	123	1512	1145	1279	912	1141
OTU201 (Deltaproteobacteria_unclassified)	0	0	0	0	0	0	0	0	0	0	0	0	2001	0	34	0	0	0	0	0	0	0	0
OTU202 (Ruminococcaceae_unclassified)	0	0	0	0	0	0	0	0	0	0	0	4590	0	0	0	0	0	0	0	0	0	0	0
OTU203 (Dialister)	0	1016	955	861	2310	1820	866	536	1219	1609	746	880	581	2189	930	1215	1005	994	216	4249	823	440	278
OTU204 (Clostridiales_unclassified)	0	0	0	0	0	0	0	0	0	0	69	0	75	0	2889	0	0	0	0	0	106	0	0
OTU205 (Acetatifactor)	0	0	0	0	0	0	0	0	0	0	0	0	0	0	311	0	0	0	0	0	0	0	0
OTU206 (Lachnospiraceae_unclassified)	2383	1172	2206	1787	3825	2049	2981	555	4102	1605	5369	104	531	2118	1183	594	3556	1940	3162	5066	2653	7063	275
OTU207 (Limosilactobacillus)	0	0	0	0	0	0	0	0	0	0	0	0	6563	0	0	0	0	0	0	0	0	0	0
OTU208 (Lachnospiraceae_unclassified)	0	0	30	0	0	0	27	0	0	0	0	20	0	32	20	153	0	706	37	0	254	0	826
OTU209 (Harryflintia)	695	1028	918	2303	61	2461	170	1135	247	811	1099	959	371	726	1265	128	619	504	179	1005	0	4203	42
OTU210 (Muribaculaceae_unclassified)	0	260	58	138	0	0	27	0	0	0	0	0	0	0	0	0	0	0	0	0	0	0	0
OTU211 (Clostridiales_unclassified)	430	559	288	614	260	159	221	0	514	101	159	208	30	142	156	68	59	0	108	1099	228	771	0
OTU212 (Muribaculaceae_unclassified)	499	0	100	113	77	0	133	0	0	0	0	320	0	0	0	161	1543	0	455	793	126	134	4075
OTU213 (Lachnospiraceae_unclassified)	216	426	53	0	152	0	76	0	66	59	349	0	237	0	0	104	680	110	616	425	116	0	1667
OTU214 (Lachnospiraceae_unclassified)	182	56	230	167	60	0	165	0	0	79	230	34	0	0	15	31	0	118	0	283	0	0	0
OTU215 (Lachnospiraceae_unclassified)	380	0	65	238	30	0	150	579	0	63	357	51	55	354	128	28	41	0	512	133	0	72	170
OTU216 (Lachnospiraceae_unclassified)	2315	2438	2512	602	1214	878	1547	5731	5831	3644	1424	5454	1862	14957	1838	10698	5512	2436	6575	1976	3032	1510	3309
OTU217 (Clostridiales_unclassified)	122	56	28	159	0	0	33	1147	747	891	428	791	2531	933	740	0	333	0	8280	66	216	83	267
OTU218 (Lachnospiraceae_Lachnospiracea_incertae_sedis)	0	0	0	0	0	0	0	0	0	0	0	0	176	277	0	0	0	0	0	0	0	0	0
OTU219 (Peptococcaceae_unclassified)	39286	46653	42219	36121	21417	17515	23289	9619	2737	11792	5605	1371	5359	10470	3722	27634	16170	30553	49	26526	5034	17908	11488
OTU220 (Paramuribaculum)	2302	1192	1366	1082	2854	1194	11966	0	0	581	1832	101	142	99	141	0	284	0	83	357	0	143	42
OTU221 (Muribaculaceae_unclassified)	0	98	78	160	224	0	37	0	52	2129	2797	93	261	695	112	108	40	0	35	0	0	0	0
OTU222 (Ruthenibacterium)	0	127	65	0	0	0	0	0	111	62	33	0	35	0	0	0	45	0	0	41	0	75	103
OTU223 (Lachnospiraceae_unclassified)	64990	55242	32990	17628	35617	5920	18563	108918	157870	100957	41998	108240	69751	150079	20418	75057	122093	244177	165027	35767	99089	101123	158331
OTU224 (Lachnospiraceae_unclassified)	0	0	0	0	0	0	0	0	1313	7148	3188	0	3258	0	1012	0	0	0	0	0	0	0	47
OTU226 (Lachnospiraceae_unclassified)	0	0	0	0	0	0	0	0	0	0	0	11	10340	0	321	0	0	0	0	0	0	0	0
OTU227 (Lachnospiraceae_unclassified)	256	203	65	105	283	322	1244	0	0	0	449	28	46	99	134	0	35	123	0	259	235	129	199
OTU228 (Gemmiger)	80	209	67	46	0	81	228	0	4369	793	168	545	529	1032	158	1213	1231	219	1148	1281	1504	756	294
OTU229 (Lachnospiraceae_unclassified)	0	0	110	33	535	233	61	0	0	0	0	0	0	0	0	0	0	0	0	0	0	0	0
OTU230 (Vampirovibrio)	0	0	0	0	0	0	0	0	0	0	0	0	649	0	0	0	0	0	0	0	0	0	0
OTU231 (Duncaniella)	0	0	0	0	33	0	0	0	0	0	0	378	0	0	0	0	0	0	0	0	0	0	0
OTU232 (Lachnospiraceae_unclassified)	0	0	0	0	0	0	32	538	0	141	97	0	0	0	0	0	0	0	0	0	0	0	0
OTU233 (Ruminococcus)	43	49	0	286	87	158	79	2280	0	112	0	167	2737	36	45	109	0	0	0	0	0	109	0
OTU234 (Lachnospiraceae_unclassified)	5161	1025	271	552	28	0	71	0	1069	2548	84	118	1183	1319	117	639	3382	0	170	1524	5163	64	186
OTU235 (Bifidobacterium)	0	0	19	0	928	563	1039	0	99	46	80	0	39	0	16	1977	772	0	0	140	1406	282	49
OTU236 (Lachnospiraceae_unclassified)	0	0	0	0	0	0	0	0	55	36	191	12	0	283	176	0	0	0	0	0	0	0	0
OTU237 (Lachnospiraceae_unclassified)	60	218	197	212	23	0	815	0	0	912	248	152	346	634	34	3577	0	0	171	267	0	0	552
OTU238 (Clostridiales_unclassified)	6334	656	245	516	2122	0	824	0	102	1114	374	741	87	0	345	828	794	0	35	1142	126	1041	634
OTU239 (Anaerotignum)	0	0	0	0	0	0	0	0	82	135	0	134	44	0	114	0	221	0	0	97	0	0	0
OTU240 (Lachnospiraceae_unclassified)	74	0	46	403	274	1220	299	552	437	378	816	169	37	106	523	152	785	0	312	1527	245	1555	321
OTU241 (Lachnospiraceae_Lachnospiracea_incertae_sedis)	38	0	0	75	0	0	61	0	50	0	0	0	0	0	68	0	0	0	42	0	0	0	0
OTU242 (Lachnospiraceae_unclassified)	1977	3591	2480	3698	4826	2774	1385	0	725	1785	1056	200	984	125	408	11502	4597	1444	387	3075	374	1146	598
OTU243 (Bacteroides)	0	0	0	0	196	565	0	0	0	0	82	0	47	0	36	0	0	0	0	68	0	0	0
OTU244 (Firmicutes_unclassified)	0	0	0	0	0	0	0	0	0	0	39	0	0	0	156	0	0	0	0	0	0	0	0
OTU245 (Clostridiales_unclassified)	2605	2530	1677	2340	568	353	317	0	1274	2704	844	12057	1015	4339	354	485	0	0	329	327	124	0	0
OTU246 (Bacteria_unclassified)	150	136	17	122	31	0	0	1162	158	30	120	107	37	461	57	689	633	9041	389	69	1552	328	1760
OTU247 (Clostridiales_unclassified)	549	662	319	4574	2032	4324	6824	1756	413	589	8350	2714	563	1813	3869	1190	1689	0	1601	1883	1663	138	1082
OTU248 (Clostridiales_Incertae_unclassified)	33	50	59	215	0	1114	580	0	41	336	1927	132	43	0	411	41	1769	249	508	1917	951	73	1582
OTU249 (Clostridiales_unclassified)	0	0	0	0	0	80	0	0	56	148	0	0	262	192	14	108	52	235	1128	56	0	0	348
OTU250 (Kiloniellaceae_unclassified)	0	0	0	0	0	0	22	0	0	0	0	178	179	0	98	0	0	0	0	0	0	0	0
OTU251 (Ruminococcaceae_unclassified)	98	0	75	193	183	0	393	1698	570	430	265	126	0	148	274	169	98	233	150	405	320	288	38
OTU252 (Lachnospiraceae_unclassified)	4867	6479	7396	2275	0	158	146	0	0	0	0	139	0	36	0	0	0	0	0	0	0	0	0
OTU253 (Lactococcus)	0	43	0	173	94	82	25	554	0	55	79	0	0	33	36	34	48	0	81	408	382	0	106
OTU254 (Anaerobutyricum)	0	0	0	0	0	0	0	0	56	0	0	0	275	987	150	0	0	0	0	0	0	0	0
OTU255 (Ruminococcaceae_unclassified)	4983	4254	4642	3845	5363	7949	8082	1728	4708	3331	9508	1989	2350	258	1525	1325	3310	1366	0	1561	1566	941	774
OTU256 (Metamycoplasma)	0	0	0	0	0	0	0	0	0	0	0	0	0	0	0	104	0	0	78	0	0	0	52
OTU257 (Oscillibacter)	0	248	0	420	0	0	0	0	0	0	0	0	358	0	0	27	0	0	356	0	579	0	0
OTU258 (Lachnospiraceae_unclassified)	61	43	90	28	221	404	700	556	294	167	575	77	152	31	249	171	334	117	147	606	700	128	193
OTU259 (Clostridiales_Incertae_unclassified)	0	0	0	0	0	0	0	0	0	0	0	0	1025	0	0	0	0	0	0	0	0	0	0
OTU260 (Clostridiales_unclassified)	0	0	0	0	0	0	0	0	0	0	0	0	0	0	0	70	0	92	0	13584	6905	4017	50
OTU261 (Bacteria_unclassified)	46	171	31	27	153	254	26	0	0	0	48	11	0	0	20	0	0	0	0	46	0	0	0
OTU262 (Longibaculum)	470	740	875	4578	2905	8211	7812	0	37	1596	6493	1962	156	83	304	420	1343	1311	123	2507	1264	1074	1004
OTU263 (Ruminococcaceae_unclassified)	0	0	33	0	0	0	0	2273	923	34	0	433	93	325	92	211	1301	243	0	0	0	72	451
OTU264 (Muribaculaceae_unclassified)	0	0	0	0	0	0	0	0	0	37	0	0	0	0	43	0	0	0	0	0	0	0	0
OTU265 (Lachnospiraceae_unclassified)	0	0	0	0	0	0	0	0	0	0	0	81	95	33	0	0	0	0	0	0	0	0	0
OTU266 (Clostridiales_unclassified)	0	302	0	0	0	0	699	0	0	0	0	0	0	0	0	0	0	0	0	0	0	0	0
OTU267 (Ruminococcaceae_unclassified)	625	596	686	3477	433	1376	1669	0	509	1032	1626	1546	310	1234	1934	99	514	0	413	1030	489	1886	413
OTU268 (Methanobrevibacter)	0	0	0	0	0	0	0	0	0	0	0	0	0	0	138	0	0	0	0	0	0	0	0
OTU269 (Holdemania)	31	895	560	420	0	0	23	6835	2646	654	520	1957	879	2817	847	683	589	0	6968	0	777	839	2901
OTU270 (Ruminococcaceae_unclassified)	689	436	766	1577	90	0	204	0	0	135	260	0	33	288	220	78	577	123	0	278	224	233	93
OTU271 (Lachnospiraceae_unclassified)	0	0	0	0	0	0	0	584	110	69	0	24	168	185	13	0	45	0	317	141	0	57	0
OTU272 (Prevotella)	0	0	0	0	0	0	0	0	1795	352	285	0	0	0	0	713	0	2046	3154	1340	365	1460	366
OTU273 (Clostridiales_unclassified)	0	0	70	0	150	173	217	0	65	0	51	26	0	0	69	0	29	0	40	186	0	60	48
OTU274 (Intestinimonas)	35	0	31	0	0	0	0	0	0	0	0	0	0	0	2701	0	0	0	0	0	0	0	0
OTU275 (Limosilactobacillus)	2097	5435	3272	11112	9608	8250	12402	5152	4264	6175	10656	5024	1222	5620	5043	1732	5065	2617	3692	3292	1793	4207	1584
OTU276 (Faecalibaculum)	2575	16192	15873	20881	87	487	625	0	0	0	187	23	230	0	224	14590	17869	19049	0	29462	7542	5848	354
OTU277 (Deltaproteobacteria_unclassified)	0	0	0	0	0	0	0	0	0	0	0	26	0	914	0	0	0	0	0	0	0	0	0
OTU278 (Paludicola)	0	0	0	0	0	0	0	0	0	0	0	0	3070	0	0	0	0	0	0	0	0	0	0
OTU279 (Roseburia)	682	294	369	248	0	0	30	0	0	0	0	0	0	80	0	105	547	254	46	70	0	0	0
OTU280 (Parabacteroides)	0	0	0	0	0	0	0	0	0	0	0	0	2129	0	695	0	0	0	0	0	0	0	0
OTU281 (Paraprevotella)	216	195	178	144	717	200	721	0	43	0	860	12	0	67	403	28	150	0	229	475	240	0	379
OTU282 (Firmicutes_unclassified)	0	0	0	0	0	0	0	0	0	0	0	0	19532	0	0	0	0	0	0	0	0	0	0
OTU283 (Clostridiales_unclassified)	0	50	68	70	34	204	20	0	0	0	0	0	40	0	0	0	0	0	39	26	0	71	0
OTU284 (Acetatifactor)	1098	2658	28	7118	1035	4477	2766	15983	52	3542	0	1336	1228	3541	743	5698	8044	5252	27577	11963	6573	15257	11075
OTU285 (Anaerotruncus)	0	0	0	0	0	0	0	0	0	0	0	300	106	1459	90	0	0	0	0	0	0	0	0
OTU286 (Lachnospiraceae_unclassified)	47	0	0	0	0	0	0	0	0	0	24	239	164	74	0	35	0	0	126	112	108	104	0
OTU287 (Lachnospiraceae_unclassified)	0	0	0	0	0	0	0	0	0	142	0	0	141	0	50	0	139	1437	1157	208	2505	0	1261
OTU288 (Bifidobacterium)	0	0	0	0	274	0	0	0	0	0	275	239	0	0	15	100	87	123	0	100	343	423	134
OTU289 (Lachnospiraceae_unclassified)	164	0	0	143	0	0	0	2255	396	113	83	71	0	111	44	144	266	242	330	38	123	74	56
OTU290 (Lachnospiraceae_unclassified)	0	0	0	0	711	0	82	0	0	40	0	0	0	0	0	0	0	0	0	0	0	0	0
OTU291 (Bacteria_unclassified)	174	153	162	371	0	0	0	577	454	186	216	100	301	300	197	175	364	0	535	203	691	223	306
OTU292 (Parabacteroides)	369	3573	2914	4590	3686	9792	6193	0	1106	540	4743	1081	93	157	3758	191	0	0	504	488	0	827	615
OTU293 (Romboutsia)	0	109	123	0	30	0	33	0	0	149	377	34	35	224	0	0	49	0	0	0	0	0	0
OTU294 (Firmicutes_unclassified)	0	0	0	0	0	0	0	574	0	0	0	0	5205	98	40	0	0	0	135	0	0	0	0
OTU295 (Lachnospira)	39	50	138	25	0	0	545	0	0	0	26	12	0	0	106	0	50	0	0	124	0	52	0
OTU296 (Bacteria_unclassified)	133	300	309	204	549	399	565	0	1982	1521	223	45	769	6759	165	611	825	2159	3392	936	2964	215	132
OTU297 (Lachnospiraceae_unclassified)	299	252	75	73	200	162	417	0	0	70	39	108	49	276	95	74	0	0	295	0	114	0	149
OTU298 (Lachnospiraceae_unclassified)	162	363	444	433	500	78	835	0	1298	1404	1003	699	1780	124	417	245	522	1037	301	1772	858	775	121
OTU299 (Collinsella)	0	0	0	0	0	0	0	0	0	0	53	0	923	23022	103	0	0	0	0	0	0	0	0
OTU300 (Lachnospira)	153	642	269	314	112	587	244	0	0	0	148	16	0	112	39	31	292	334	0	75	448	0	0
OTU301 (Lachnospiraceae_unclassified)	0	275	694	593	33	0	0	0	0	494	61	0	0	199	28	635	0	118	0	72	0	777	279
OTU302 (Ruminococcus)	1175	1277	751	735	394	495	533	587	217	233	27	149	147	191	93	712	0	485	418	705	600	482	749
OTU303 (Ruminococcaceae_unclassified)	48	0	0	0	0	0	0	1118	402	0	385	60	45	0	95	0	882	104	34	332	1153	0	383
OTU304 (Phocaeicola)	2635	8005	46060	5972	11755	5062	2655	1162	1305	624	680	12	769	262	1085	0	0	0	0	0	0	0	0
OTU305 (Lachnospiraceae_unclassified)	608	3593	692	108	21	0	91	6820	252	1202	401	138	42	0	289	482	0	121	3038	2261	230	2860	6110
OTU306 (Phocaeicola)	0	0	0	0	0	83	0	0	342	0	52	12	43	0	49	0	428	0	84	0	233	0	190
OTU307 (Lachnospiraceae_unclassified)	0	0	72	0	0	0	0	0	0	0	0	0	0	0	0	0	0	0	40	0	130	129	0
OTU308 (Clostridiales_unclassified)	16555	7925	10729	7065	6048	3037	3449	8552	13438	11228	5691	17368	6885	14456	3488	12395	8245	4556	21583	1732	4677	3675	17021
OTU309 (Kineothrix)	842	2807	7382	1709	221	2468	1912	3395	598	1572	716	176	952	65	623	3222	1235	486	1783	2228	3318	418	751
OTU310 (Ruminococcus)	0	0	0	0	0	0	0	0	316	33	735	160	50	0	10	709	84	491	0	433	0	566	0
OTU311 (Eisenbergiella)	450	1115	410	494	6810	2877	4774	0	6200	3389	5817	111	3326	0	4181	0	2508	105	766	1518	224	1966	792
OTU312 (Ruminococcaceae_unclassified)	0	0	0	0	0	0	0	0	0	0	0	0	620	0	0	0	0	0	0	0	0	0	0
OTU313 (Ruminococcaceae_unclassified)	34	560	134	283	143	76	165	0	99	156	900	81	253	489	246	649	99	402	157	405	0	2380	79
OTU314 (Acetatifactor)	0	0	0	0	0	0	0	0	17597	25263	8629	876	20157	5378	10555	0	0	0	0	0	0	0	0
OTU315 (Lachnospiraceae_unclassified)	0	0	0	0	0	0	0	0	0	1066	36	222	0	0	30	0	54	643	2068	0	0	0	0
OTU316 (Ruminococcaceae_unclassified)	988	649	593	4938	1624	603	3344	0	1587	10839	26381	1492	683	2538	14472	1226	2126	1476	1172	7114	3386	2445	2533
OTU317 (Clostridiales_unclassified)	0	0	0	168	533	723	945	0	0	36	0	0	0	0	0	0	0	238	0	705	118	0	86
OTU318 (Clostridiales_unclassified)	663	105	700	90	1277	1513	1002	593	1470	401	345	198	1060	2235	535	828	45	1264	0	2648	0	1387	172
OTU319 (Lachnospiraceae_unclassified)	381	230	454	339	255	2239	1754	0	585	143	0	124	128	37	709	0	1174	127	0	568	484	76	0
OTU320 (Eggerthellaceae_unclassified)	0	0	0	0	0	0	0	0	0	0	0	0	4547	0	0	0	0	0	0	0	0	0	0
OTU321 (Erysipelotrichaceae_unclassified)	0	0	0	0	0	0	0	0	0	38	34	3876	12025	0	1129	0	0	0	0	0	0	0	0
OTU322 (Duncaniella)	740	642	2312	16292	2379	1667	4058	0	0	139	942	159	199	215	270	31	1291	598	760	1628	628	902	955
OTU323 (Lachnospiraceae_unclassified)	246	472	254	1589	104	887	435	0	0	69	116	63	47	0	41	282	242	129	75	487	0	647	53
OTU324 (Alistipes)	0	0	0	0	0	0	0	0	0	0	0	0	0	0	0	0	0	129	0	261	356	0	41
OTU325 (Lachnospiraceae_unclassified)	728	3921	2136	670	1036	1997	2133	561	50	614	272	0	492	604	56	584	4405	1180	850	643	3580	623	408
OTU326 (Flintibacter)	4672	6230	3415	5332	11170	7620	9257	1097	11445	10203	7306	1044	4847	768	3963	32152	7350	10398	1445	6925	21599	7594	19305
OTU327 (Neglecta)	0	0	0	0	3001	0	466	0	0	33	2583	0	0	0	16	2578	887	609	0	3295	464	863	1313
OTU328 (Ruminococcaceae_unclassified)	0	0	0	0	443	0	0	0	0	0	253	0	0	0	0	1396	44	2071	0	631	0	0	0
OTU329 (Harryflintia)	38576	25505	30651	46254	15947	18949	10880	2288	14810	21846	8847	1894	7640	17732	5478	36855	4671	12892	722	19897	5420	4718	18569
OTU330 (Lachnospiraceae_unclassified)	279	74	32	143	0	0	0	0	103	36	0	629	1645	0	135	39	178	0	235	0	0	0	0
OTU331 (Blautia)	0	0	0	0	0	0	0	0	0	0	0	0	0	133	18	0	164	109	2278	0	931	2105	2005
OTU332 (Lachnospiraceae_unclassified)	0	49	110	233	150	0	277	540	0	73	323	0	40	171	114	0	0	116	0	103	118	77	0
OTU333 (Alistipes)	0	0	29	31	0	0	84	0	0	108	440	1177	36	0	212	0	353	0	1986	205	116	152	0
OTU334 (Vampirovibrio)	3721	4404	3651	2654	1653	1888	2313	0	2203	1077	1272	2464	1423	447	432	2855	4275	482	2097	1602	2210	72	1207
OTU335 (Lachnospiraceae_unclassified)	104	273	188	0	0	404	359	0	651	0	153	0	377	0	601	0	4630	136	0	16512	331	0	372
OTU336 (Lachnospiraceae_unclassified)	78684	39960	27998	29606	50123	27935	26585	562	38238	28215	13068	25440	22011	21610	13994	25004	40429	16686	45258	20864	21403	1861	27991
OTU337 (Intestinimonas)	0	0	0	0	0	0	0	0	0	0	0	0	0	0	30	0	0	0	0	0	0	0	0
OTU338 (Clostridiales_Incertae_unclassified)	0	123	0	0	24	0	0	0	0	0	0	0	0	0	0	0	0	0	0	0	0	0	0
OTU339 (Ileibacterium)	41	0	0	0	0	0	0	0	0	37	98	39	0	0	0	35	0	0	0	82	138	0	0
OTU340 (Blautia)	1052	72	0	4035	0	0	155	0	0	0	98	0	0	0	0	649	1059	0	2179	2142	0	0	0
OTU341 (Dorea)	5754	2375	1802	1422	89	247	55	0	7314	1326	1276	719	1800	1170	448	1695	2522	1552	1618	1063	1843	0	224
OTU342 (Anaerotruncus)	0	0	0	28	0	161	0	0	0	0	121	1535	813	22205	1074	0	0	0	0	0	0	0	0
OTU343 (Oscillibacter)	12416	58227	54591	33144	5712	9405	10484	48400	0	63	54	0	727	0	76	2445	989	995	39	2091	2302	2884	997
OTU344 (Enterococcus)	0	0	0	0	0	0	0	0	0	0	0	1355	3550	2424	453	0	0	0	0	0	0	0	0
OTU345 (Megamonas)	0	128	65	0	30	90	250	0	280	112	251	0	46	39	65	2612	663	4232	34	547	2032	368	1381
OTU346 (Clostridiales_unclassified)	102	1743	0	1115	0	0	0	0	3190	4204	8890	2038	1929	0	773	75	1843	862	337	11181	603	846	0
OTU347 (Sutterella)	0	0	0	0	0	0	0	0	0	0	0	0	167	0	0	0	228	116	79	303	221	0	363
OTU348 (Anaerostipes)	0	0	0	29	0	0	36	0	0	0	314	126	1778	0	4624	0	3673	356	0	0	2412	0	0
OTU349 (Amedibacillus)	0	0	0	0	0	0	32	0	0	0	0	811	3006	424	364	0	0	0	0	0	0	0	0
OTU350 (Clostridiales_unclassified)	61	121	82	150	26	0	30	1114	368	958	141	57	0	1553	94	154	50	0	450	103	130	651	42
OTU351 (Clostridiales_unclassified)	0	0	0	0	0	0	0	0	0	0	0	0	238	0	728	0	0	0	0	0	0	0	0
OTU352 (Ruminococcaceae_unclassified)	652	306	240	2186	958	2441	3492	564	306	174	5194	1481	211	683	2165	594	687	133	796	643	975	142	586
OTU353 (Dialister)	0	0	0	0	0	0	0	0	0	0	0	0	0	0	250	0	0	0	0	0	0	0	0
OTU354 (Fusicatenibacter)	222	175	37	26	310	252	926	571	39	31	697	0	42	0	153	66	746	130	281	1011	602	437	332
OTU355 (Ruminococcaceae_unclassified)	0	0	0	0	0	0	0	0	557	40	113	41	0	0	55	0	0	0	499	0	0	0	0
OTU356 (Clostridiales_unclassified)	829	686	122	0	128	0	117	0	56	82	0	239	103	28	108	663	700	400	1000	62	100	57	0
OTU357 (Ruminococcaceae_unclassified)	0	0	0	0	0	0	0	0	0	0	0	209	0	0	0	0	0	0	0	0	0	0	0
OTU358 (Ruminococcaceae_unclassified)	0	0	0	0	0	0	0	0	0	0	0	119	14862	3122	1320	48	0	0	0	0	0	0	0
OTU359 (Lachnospiraceae_unclassified)	0	0	0	0	0	0	0	0	0	0	0	0	929	0	0	0	0	0	0	0	0	0	0
OTU360 (Lachnospiraceae_unclassified)	194	1594	1341	1908	1425	3493	2084	0	1479	980	1546	1188	258	115	169	152	619	128	747	3741	133	2203	0
OTU361 (Lachnospiraceae_unclassified)	290	125	26	118	85	91	237	0	111	66	386	79	0	62	52	75	56	0	680	97	0	64	287
OTU362 (Lachnospiraceae_unclassified)	0	0	0	0	0	0	0	0	100	0	174	0	0	0	0	31	1088	148	0	448	0	0	103
OTU363 (Ruminococcaceae_unclassified)	0	0	0	0	47	267	86	0	44	0	163	0	0	0	12	0	90	0	40	0	0	0	0
OTU364 (Lachnospiraceae_unclassified)	0	92	136	450	449	752	808	0	322	353	1512	214	264	21	458	152	143	112	328	1099	598	227	278
OTU365 (Ruminococcaceae_unclassified)	0	0	0	0	0	0	0	0	181	41	0	19	640	0	34	0	0	0	118	0	0	0	0
OTU366 (Firmicutes_unclassified)	2619	3983	1437	986	236	1678	918	0	664	85	483	83	28	207	927	128	736	131	93	425	843	1651	44
OTU367 (Muribaculaceae_unclassified)	0	0	0	60	0	57	0	0	0	0	28	0	0	0	26	0	48	0	163	0	0	0	51
OTU368 (Bacteroides)	26	411	78	111	78	101	33	0	194	655	226	33	350	579	33	427	426	0	41	10729	8108	0	144
OTU369 (Flintibacter)	414	122	120	538	438	357	587	1157	578	632	2101	2202	478	936	1022	104	287	243	1472	617	254	1525	522
OTU370 (Ruthenibacterium)	0	0	0	0	0	0	23	0	56	147	88	149	170	0	64	50658	29315	88619	0	21352	43593	31346	16254
OTU371 (Clostridiales_unclassified)	278	51	171	189	24	226	89	541	661	385	276	73	157	344	16	391	97	358	1804	564	257	381	574
OTU372 (Ruminococcaceae_unclassified)	0	0	0	0	0	0	0	0	0	0	28	0	56	0	0	0	0	0	144	0	121	0	0
OTU373 (Acetatifactor)	0	0	0	0	178	0	0	0	0	0	0	0	0	0	0	34	0	0	0	0	0	0	0
OTU374 (Phascolarctobacterium)	0	79	54	84	63	0	131	0	0	98	25	19	43	37	32	45	0	0	0	0	101	0	0
OTU375 (Christensenella)	0	0	0	0	0	0	0	0	0	0	177	0	0	0	7268	0	0	0	0	0	0	0	0
OTU376 (Alistipes)	0	0	0	260	981	0	10801	0	241	1957	1271	478	41	66	48	4595	3298	0	0	1219	132	35503	0
OTU377 (Alistipes)	0	0	0	0	0	0	0	0	58	0	0	13	0	32	0	0	0	0	0	0	0	0	0
OTU378 (Clostridiales_unclassified)	0	137	23	187	0	0	0	0	106	40	403	0	0	20	29	71	265	0	228	485	342	558	172
OTU379 (Lachnospiraceae_unclassified)	5822	474	138	2488	222	93	680	0	908	147	2100	1119	400	113	142	670	242	3104	0	1938	114	888	8179
OTU380 (Pseudomonas)	0	0	19	0	0	0	0	0	0	0	0	44	51	64	78	0	37	0	38	34	0	0	39
OTU381 (Clostridiales_unclassified)	0	0	0	0	0	0	0	1163	0	0	0	0	0	0	0	0	0	0	0	0	0	0	0
OTU382 (Clostridiales_unclassified)	22	0	44	16	37	68	43	0	0	0	0	0	0	0	15	0	0	0	0	0	0	0	0
OTU383 (Bacteroides)	0	0	0	0	0	0	0	0	0	0	0	0	0	0	0	349	0	0	0	0	93	0	325
OTU384 (Lachnospiraceae_unclassified)	0	0	0	0	0	0	0	0	0	0	56	20	156	40	46	0	0	0	0	0	0	0	0
OTU385 (Ruminococcus)	466	418	182	519	837	645	1128	0	42	361	2371	1924	394	593	915	269	1609	0	1791	3260	95	757	3422
OTU386 (Ruminococcaceae_unclassified)	0	0	0	0	0	0	0	0	0	0	27	0	5961	0	1162	0	0	0	0	0	0	0	0
OTU387 (Firmicutes_unclassified)	0	0	0	30	0	0	0	0	0	0	0	1795	0	0	11	0	0	0	0	0	0	0	0
OTU388 (Butyrivibrio)	1626	411	514	335	23	0	308	2245	12524	8656	2058	13185	6119	11892	2409	5329	8514	2924	16166	1711	9360	7515	9077
OTU389 (Acetatifactor)	0	0	0	0	0	0	0	0	0	0	204	0	535	0	610	0	4564	0	0	661	343	0	0
OTU390 (Clostridiales_unclassified)	0	0	0	34	0	0	0	2309	0	411	179	0	0	401	70	0	0	0	359	36	365	442	235
OTU391 (Clostridiales_unclassified)	948	3499	1185	2510	238	2543	827	0	153	109	0	0	743	0	580	0	1364	0	34	60	0	0	132
OTU392 (Turicimonas)	0	183	161	28	31	0	0	0	39	42	33	50	44	0	48	0	0	0	0	29	0	132	0
OTU393 (Lachnospiraceae_unclassified)	0	0	64	116	0	0	3318	0	0	0	5370	0	0	0	1588	0	1172	127	0	44	0	0	477
OTU394 (Lachnospiraceae_unclassified)	70	42	0	0	0	0	0	9157	31188	12731	5508	3220	6047	7934	3287	7219	4727	5134	5856	20843	8326	26187	3393
OTU395 (Clostridiales_unclassified)	0	0	0	0	0	0	21	0	0	0	0	0	1007	0	0	0	0	0	0	0	0	0	0
OTU396 (Ruminococcaceae_unclassified)	0	0	0	0	0	0	0	0	49	47	279	33	46	0	38	0	201	1728	0	1156	484	355	0
OTU397 (Lachnospiraceae_unclassified)	116	306	148	85	199	0	166	0	0	0	967	0	0	0	0	411	0	0	33	0	0	0	38
OTU398 (Clostridium_XlVb)	0	81	101	82	169	86	287	0	192	37	0	16	37	0	0	277	98	476	406	0	136	0	189
OTU399 (Ruminococcaceae_unclassified)	0	0	0	0	0	0	0	0	0	0	0	310	47	0	2414	0	0	0	0	0	0	0	0
OTU400 (Lachnospiraceae_unclassified)	0	0	0	0	0	0	0	0	0	34	0	68	35	0	2507	0	0	0	0	0	0	0	0
OTU401 (Ruminococcaceae_unclassified)	1614	1898	839	16742	2424	7478	1707	528	358	541	456	24282	232	71	600	187	39	121	814	1358	0	283	99
OTU402 (Clostridiales_Incertae_unclassified)	0	0	483	667	199	86	120	0	0	0	990	45	430	0	148	0	0	121	0	61	0	0	304
OTU403 (Lachnospiraceae_unclassified)	205	1988	706	0	0	0	0	0	2158	451	0	0	360	1950	163	69	0	0	0	0	0	690	0
OTU404 (Monoglobus)	0	0	0	0	0	0	0	0	0	30	23	0	38	0	12	117	0	0	289	114	260	0	236
OTU405 (Ruminococcus)	875	581	137	2170	669	330	1052	1135	433	170	2008	1001	0	319	618	105	820	249	666	657	121	1898	781
OTU406 (Clostridiales_unclassified)	0	0	0	0	0	0	0	585	0	0	0	0	0	0	0	31	0	0	433	61	0	0	45
OTU407 (Lachnospiraceae_unclassified)	478	1766	2277	12023	2047	13010	14955	1711	3813	2520	5918	1381	1102	1006	2690	251	1435	386	461	4454	1114	2885	195
OTU408 (Monoglobus)	0	0	0	0	0	0	113	0	0	139	85	0	30	0	0	42	144	124	306	186	0	160	0
OTU409 (Firmicutes_unclassified)	0	0	0	0	0	0	0	0	0	0	0	0	40	0	17	0	0	0	0	0	0	0	0
OTU410 (Clostridiaceae_unclassified)	2857	4095	2864	17731	13886	23183	3870	0	2694	11831	5249	2175	1850	412	2422	1635	1259	4420	770	32325	1510	4584	50
OTU411 (Paludicola)	0	0	0	0	0	0	0	0	0	0	0	908	302	0	123	0	0	0	0	0	0	0	0
OTU412 (Lachnospiraceae_unclassified)	0	52	0	0	7609	87	214	0	46	262	1119	40	1294	268	3094	637	865	10894	78	538	1273	0	863
OTU413 (Neglecta)	344	407	147	51	741	330	273	13103	581	126	474	28	55	1345	29	279	601	0	3226	44	135	145	778
OTU414 (Clostridiales_unclassified)	103	43	416	127	32	0	32	0	52	0	31	0	73	32	112	0	59	129	40	0	0	0	50
OTU415 (Clostridiales_unclassified)	77	120	0	51	0	0	0	574	0	0	0	153	0	0	0	950	0	25149	8058	0	19642	0	5427
OTU416 (Lachnospiraceae_unclassified)	222	1194	893	968	405	5142	979	0	1656	621	703	302	0	668	112	934	236	257	196	868	126	1541	298
OTU417 (Lachnospiraceae_unclassified)	288	311	2314	96	31	0	0	0	167	1042	3424	378093	76546	7525	288	691	1635	1006	667	0	3891	72	0
OTU418 (Clostridiales_Incertae_unclassified)	83	575	1611	830	1133	568	1857	0	802	415	3721	263	91	0	5104	0	1032	246	158	1418	319	145	881
OTU419 (Clostridiales_unclassified)	142	490	439	98	0	0	21	2270	253	552	111	60	87	161	67	115	233	131	62	237	486	0	2348
OTU420 (Acetatifactor)	0	0	173	107	94	0	0	0	0	0	137	298	47	0	0	2004	200	0	0	0	1440	0	2046
OTU421 (Lachnospiraceae_unclassified)	0	0	0	0	0	0	0	0	0	0	0	0	0	0	1294	0	0	0	0	0	0	0	0
OTU422 (Firmicutes_unclassified)	82	186	0	106	661	74	2124	22681	43	414	515	2255	621	35	777	194	125	0	3696	0	0	0	8221
OTU423 (Holdemania)	1220	3746	4642	2126	2658	2936	1137	6177	5167	1982	1430	1248	2554	5074	831	1786	1150	1128	0	500	866	133	50
OTU424 (Lachnospiraceae_unclassified)	0	0	0	0	0	0	0	0	0	0	0	0	2343	0	0	0	0	0	0	0	0	0	0
OTU425 (Clostridiales_unclassified)	114	140	75	115	28	309	24	0	2843	248	134	42	33	0	35	822	600	1460	3980	799	1572	0	657
OTU427 (Kineothrix)	557	0	0	0	64	0	25	57660	35140	35412	12315	13668	29389	38978	11364	6982	12775	10749	63460	7085	18213	46215	59898
OTU428 (Eggerthellaceae_unclassified)	0	0	0	0	0	0	0	0	189	30	29	52	37	32	23	0	53	0	0	0	0	0	34
OTU429 (Anaerotignum)	0	0	0	0	0	0	0	583	0	0	42	0	0	351	48	338	0	0	156	0	0	0	10646
OTU430 (Lachnospiraceae_unclassified)	0	44	0	0	0	0	0	577	0	0	95	0	0	0	18	0	0	0	110	0	0	0	0
OTU431 (Clostridiales_unclassified)	0	0	37	0	0	0	0	0	0	0	0	549	0	40	26	0	0	0	0	167	0	0	0
OTU432 (Paraprevotella)	80	172	29	69	23	75	53	0	271	147	78	184	163	488	36	78	45	0	88	0	228	303	89
OTU433 (Turicibacter)	984	432	367	587	326	2619	2564	0	2090	3832	6679	147	1138	138	2253	107	2142	680	282	991	129	144	732
OTU434 (Adlercreutzia)	0	0	0	0	0	0	0	0	5680	826	999	10	1444	355	666	0	0	0	0	31	0	0	0
OTU435 (Firmicutes_unclassified)	226	661	102	389	0	0	231	0	84	3312	442	92	0	0	19	0	81	1561	974	4856	1208	0	1499
OTU436 (Clostridiales_Incertae_unclassified)	224	257	0	339	51	1631	194	4512	258	1227	2058	3373	661	3080	739	1407	297	966	1536	2090	487	2607	1474
OTU437 (Ruminococcaceae_unclassified)	0	0	34	0	112	0	0	0	255	0	83	227	46	0	28	0	0	0	750	0	0	0	0
OTU438 (Firmicutes_unclassified)	0	0	0	0	0	0	0	0	726	122	41	105	0	73	48	244	292	251	302	640	495	517	356
OTU439 (Ruminococcaceae_unclassified)	0	0	0	0	0	0	0	0	0	33	117	97	240	148	2161	0	0	0	0	0	0	0	0
OTU440 (Dialister)	0	0	0	24	54	248	193	0	0	326	615	0	0	0	82	0	0	0	0	0	239	0	371
OTU441 (Lachnospiraceae_unclassified)	0	0	0	0	0	0	0	0	0	0	0	0	0	0	0	343	0	0	0	81	0	0	339
OTU442 (Anaeromassilibacillus)	0	0	0	0	56	74	48	0	0	41	187	0	0	0	0	0	0	0	41	37	0	0	55
OTU443 (Lachnospiraceae_unclassified)	1453	1341	723	2567	1285	817	4460	525	2157	966	5426	746	209	211	3842	397	1125	1123	250	1640	2083	2034	715
OTU444 (Anaerotruncus)	0	48	0	32	0	0	0	0	0	501	421	8	86	57	629	310	53	504	190	645	0	0	40
OTU445 (Ruminococcaceae_unclassified)	1862	1975	1167	772	0	0	0	1707	335	872	88	107	747	458	830	32	707	1298	42	319	1971	1051	2838
OTU446 (Alistipes)	401	174	363	273	30	94	54	30389	2660	2364	860	552	2200	11467	498	195	1028	1322	21856	372	722	142	3287
OTU447 (Alistipes)	428	0	0	529	35	830	4884	0	58	2119	2109	105	148	0	1035	705	51	594	35	4884	1981	944	1556
OTU448 (Clostridiales_unclassified)	535	354	287	389	364	0	0	0	0	284	121	684	0	28	656	1537	1283	3042	588	2393	14483	9999	233
OTU450 (Amedibacillus)	70	228	25	1596	349	311	216	0	551	901	2192	283	39	1050	760	507	756	0	1035	923	230	2444	332
OTU451 (Lachnospiraceae_unclassified)	0	0	0	0	0	0	0	0	0	36	55	2108	998	888	197	0	0	0	0	0	0	0	0
OTU452 (Ruminococcaceae_unclassified)	34	2151	382	309	0	0	23	0	0	0	0	0	0	0	0	27	0	0	519	0	0	576	592
OTU453 (Clostridiales_unclassified)	0	0	0	0	0	0	0	0	0	0	0	949	450	0	0	0	0	0	0	0	0	0	0
OTU454 (Proteus)	190	95	0	24	28	0	0	5100	3613	10303	6806	60	7373	1068	1213	23853	2706	1029	34	1594	1907	3962	11108
OTU455 (Muribaculaceae_unclassified)	0	0	37	0	0	0	0	0	0	0	0	0	0	0	0	101	0	0	0	274	0	0	48
OTU456 (Clostridiales_unclassified)	0	0	0	0	0	0	0	0	0	0	0	77	922	0	400	0	0	0	0	0	0	0	0
OTU457 (Streptococcus)	60	0	52	1164	88	75	374	0	119	97	754	104	0	142	267	32	150	0	560	149	241	77	51
OTU458 (Firmicutes_unclassified)	0	129	51	251	173	592	483	0	57	202	347	77	51	38	164	0	176	0	93	3064	121	1346	0
OTU459 (Clostridiales_unclassified)	32	49	0	36	0	145	592	0	0	40	351	0	0	166	54	0	75	0	287	0	0	0	43
OTU460 (Ruminococcaceae_unclassified)	1222	517	1181	2463	1324	13111	4252	0	1414	803	3947	514	94	212	6756	293	1921	870	666	2654	1350	4063	785
OTU461 (Turicibacter)	0	128	0	28	0	0	41	0	0	0	31	2124	1550	0	400	0	0	0	0	35	113	148	0
OTU462 (Lachnospiraceae_unclassified)	14473	74	66	10776	1571	103674	40557	0	17622	1857	387	5057	0	2992	1482	76	51136	0	1619	28602	1263	0	0
OTU463 (Firmicutes_unclassified)	41	209	61	41	0	92	0	0	0	37	0	0	0	0	0	72	0	0	0	0	0	0	102
OTU464 (Eggerthellaceae_unclassified)	0	0	0	0	0	0	0	0	0	195	152	0	36	0	102	0	0	0	0	0	0	0	0
OTU465 (Massiliimalia)	29	178	85	34	607	1155	1357	0	5766	1415	318	154	1008	0	68	629	582	1108	2053	10009	376	0	142
OTU466 (Clostridiales_unclassified)	34	0	0	0	0	0	0	0	0	0	0	312	0	0	0	0	0	0	0	0	0	0	0
OTU467 (Bacteroides)	62	673	363	2422	300	342	742	0	0	36	65	14	0	0	103	70	0	0	1214	446	504	1527	0
OTU468 (Lachnospiraceae_unclassified)	0	0	0	28	34	92	27	0	0	133	256	1544	926	0	3445	73	0	113	0	113	0	0	43
OTU469 (Eggerthellaceae_unclassified)	0	153	160	23	0	0	134	0	0	0	150	0	0	0	82	101	0	0	667	242	0	0	1223
OTU470 (Howardella)	0	0	0	0	0	0	0	542	0	0	0	0	0	0	0	434	202	1604	1122	682	373	0	675
OTU471 (Ruminococcaceae_unclassified)	30	0	0	0	3931	3682	1621	0	13639	6583	2396	7257	2790	4231	1150	24056	6681	2918	2049	5943	4179	11716	247
OTU472 (Clostridiales_unclassified)	0	32	0	0	180	251	58	0	1271	263	789	0	44	0	263	97	55	236	200	155	0	363	459
OTU473 (Clostridiales_unclassified)	100414	33405	48019	27223	10650	14125	12068	9156	1959	12313	1789	591	1517	9572	735	0	0	0	0	0	0	0	0
OTU474 (Erysipelotrichaceae_unclassified)	187	964	259	1004	20150	0	1408	0	126	0	1802	90	94	734	173	1933	2119	3395	233	4394	2032	9094	2315
OTU475 (Lachnospiraceae_unclassified)	846	0	499	0	0	0	0	0	0	0	0	0	0	0	0	0	0	0	0	0	0	0	0
OTU476 (Ruminococcaceae_unclassified)	46	79	141	855	149	1542	630	0	262	241	1812	1672	163	28	436	138	7079	987	258	2829	2877	971	176
OTU477 (Lachnospiraceae_unclassified)	0	0	0	0	0	0	0	0	98	29	253	12	76	127	57	29	0	0	46	0	112	0	0
OTU478 (Lachnospiraceae_unclassified)	1665	1479	443	1860	975	585	1842	3374	370	722	1625	679	168	441	1026	149	339	267	295	1029	376	1190	539
OTU479 (Clostridiales_unclassified)	1158	724	316	1061	298	311	1625	0	0	112	849	71	88	41	1317	1149	0	131	0	583	0	1312	161
OTU480 (Ruminococcaceae_unclassified)	3090	2127	3336	4357	2416	2621	2869	0	1457	3024	1280	677	1294	106	624	3734	1721	578	75	844	267	1284	290
OTU481 (Butyricimonas)	0	0	0	33	0	0	0	0	0	0	65	0	0	0	0	0	0	0	0	0	0	0	0
OTU482 (Intestinibacter)	0	0	0	0	0	0	0	0	0	0	671	0	0	0	59478	0	0	0	0	0	0	0	0
OTU483 (Lachnospiraceae_unclassified)	0	0	0	0	0	0	0	0	161	0	69	14	0	103	0	0	89	0	0	101	0	82	0
OTU484 (Clostridiales_unclassified)	32	0	0	31	204	156	171	0	0	0	94	21	0	38	0	0	0	0	78	0	0	0	0
OTU485 (Bacteria_unclassified)	0	0	0	0	0	0	0	0	0	0	0	6	35638	0	0	0	0	0	0	0	0	0	0
OTU486 (Olsenella)	545	18149	16321	12804	9526	8611	9444	13068	352	2407	1112	0	493	24219	1051	1766	0	0	2319	107	465	2935	1029
OTU487 (Clostridiales_unclassified)	43	0	127	0	0	0	0	0	124	222	0	43	283	362	0	0	527	111	467	114	247	0	287
OTU488 (Lachnospiraceae_unclassified)	0	443	146	67	208	1322	413	0	2437	1071	774	3722	1575	0	665	362	132	251	0	1681	366	351	0
OTU489 (Sporobacter)	0	304	359	241	51	0	199	0	0	76	0	0	44	0	0	249	98	614	0	158	0	0	171
OTU490 (Muribaculum)	0	0	0	0	0	0	0	0	0	0	34	0	0	0	14	0	0	0	0	0	0	0	0
OTU491 (Clostridiales_unclassified)	10062	7444	5152	21863	2800	7997	3664	30659	10409	7140	2226	15204	13133	30476	2197	17182	19370	11886	10765	2675	30683	11234	28684
OTU492 (Lachnospiraceae_unclassified)	0	0	0	0	0	0	0	0	0	0	22	52	347	0	4550	0	0	0	0	0	0	0	0
OTU493 (Lachnospiraceae_unclassified)	246	84	184	1408	1686	337	2339	0	103	235	447	223	173	102	396	270	0	130	544	2282	583	147	342
OTU494 (Odoribacter)	0	0	0	36	0	0	0	0	0	0	0	2940	1263	6343	393	0	53	0	0	0	0	0	0
OTU495 (Clostridiales_unclassified)	0	0	0	0	56	0	40	0	0	0	33	385	287	201	50	40	0	0	0	0	105	0	0
OTU496 (Clostridiales_unclassified)	0	0	0	0	0	0	0	544	174	43	57	131	0	236	0	104	151	0	883	0	0	0	0
OTU497 (Lachnospiraceae_unclassified)	1180	3875	4520	4005	1904	17856	2710	1692	7239	3245	3267	1469	236	2672	496	3781	1733	348	687	2133	848	4674	872
OTU498 (Barnesiella)	0	0	0	0	0	0	0	0	0	0	568	0	0	0	24574	0	0	0	0	0	0	0	0
OTU499 (Ruminococcaceae_unclassified)	0	0	0	0	0	0	0	0	0	0	0	2004	2176	0	382	0	0	0	0	0	0	0	0
OTU500 (Erysipelotrichaceae_unclassified)	24	0	0	0	35	78	0	0	0	0	0	0	0	0	0	31	30	0	201	109	0	57	37
OTU501 (Coprococcus)	12339	5701	13368	2861	3764	2032	638	0	27447	0	71	0	1872	145	102	522	2419	0	23834	2402	18554	0	14682
OTU502 (Clostridiales_unclassified)	0	48	0	0	0	0	21	0	0	0	0	0	0	41	0	0	0	0	0	0	0	0	0
OTU503 (Firmicutes_unclassified)	0	0	0	0	0	0	0	3422	0	0	29	0	0	0	0	0	0	0	0	5109	0	751	0
OTU504 (Prevotella)	1499	1355	1235	1498	294	148	570	1103	5687	6783	1897	2638	1702	4434	1301	3204	4737	1469	11108	754	6113	1007	13173
OTU505 (Eggerthellaceae_unclassified)	29	138	61	173	26	0	91	0	0	105	0	0	92	101	17	27	0	0	0	0	0	240	91
OTU506 (Lachnospiraceae_unclassified)	111	46	0	232	0	0	0	2282	0	412	146	172	2378	78	394	215	0	0	693	170	0	283	501
OTU507 (Cloacibacillus)	0	52	0	0	0	0	60	0	209	1132	850	179	338	76	155	649	305	127	1945	159	711	0	426
OTU508 (Amedibacillus)	34	0	0	0	269	70	609	0	0	114	0	0	0	0	0	63	0	0	0	0	262	0	0
OTU509 (Lachnospiraceae_unclassified)	0	0	0	33	0	0	0	0	0	0	524	0	47	0	0	250	0	0	0	2040	0	429	94
OTU510 (Ruminococcaceae_unclassified)	109	0	62	84	422	0	886	0	5878	14474	121	3071	0	0	301	0	6457	0	38	3623	0	16212	0
OTU511 (Lachnospiraceae_unclassified)	826	1059	2141	1297	3282	1362	2195	6239	320	359	211	130	144	1133	59	1056	149	109	527	188	127	1689	784
OTU512 (Lachnospiraceae_unclassified)	0	0	0	0	0	0	0	0	0	30	0	0	18775	0	0	0	0	0	0	0	0	0	0
OTU513 (Lachnospiraceae_unclassified)	36	0	0	138	156	1532	362	0	45	40	213	25	0	0	196	70	0	116	39	151	146	75	0
OTU514 (Clostridiales_unclassified)	0	47	0	170	116	84	62	0	45	66	0	0	0	0	0	0	48	0	0	0	0	0	0
OTU515 (Firmicutes_unclassified)	37	0	0	30	35	0	106	0	0	0	32	27	0	0	15	35	91	0	0	172	134	132	83
OTU516 (Lachnospiraceae_unclassified)	1428	1997	703	785	496	561	588	1069	12813	2709	809	911	446	425	886	67	676	115	2089	185	124	578	1641
OTU517 (Lachnospiraceae_unclassified)	0	0	0	0	0	0	0	0	0	31	16	0	1474	0	0	0	0	0	0	0	0	0	0
OTU518 (Lactobacillus)	373	0	0	214	0	84	117	0	197	40	405	41	53	0	12	0	193	0	0	107	118	0	96
OTU519 (Ruminococcaceae_unclassified)	0	0	0	0	0	0	0	0	0	0	0	168	384	0	0	0	0	0	0	0	0	0	0
OTU520 (Lachnospiraceae_unclassified)	0	0	56	0	36	0	32	0	0	0	0	0	0	0	0	29	0	0	449	398	128	0	93
OTU521 (Lachnospiraceae_unclassified)	0	87	72	23	2641	873	585	0	0	0	0	0	0	0	0	0	0	0	0	0	0	0	0
OTU522 (Clostridiales_unclassified)	109	282	108	278	0	84	20	582	1389	184	166	260	207	35	270	82	189	0	34	147	0	0	87
OTU523 (Lachnospiraceae_unclassified)	264	6548	8354	4825	1389	923	1611	3409	9599	8261	3514	3682	3853	5965	3648	16883	4277	2209	5040	7394	4694	10352	3873
OTU524 (Lachnospiraceae_unclassified)	0	0	0	0	0	0	0	0	0	0	0	1664	3097	112	323	0	0	0	0	0	0	0	0
OTU525 (Lachnospiraceae_unclassified)	0	110	54	149	75	76	91	0	0	99	378	37	0	0	925	36	39	0	0	124	0	55	42
OTU526 (Agathobaculum)	411	339	60	1692	399	440	491	0	64	33	49	61	0	39	21	35	163	0	0	318	0	0	192
OTU527 (Clostridiales_unclassified)	460	6492	5103	5430	2664	2278	1266	5109	6423	6780	2435	1600	2944	5807	1932	6601	2267	1469	3786	2344	2809	8729	2219
OTU528 (Ruminococcaceae_unclassified)	0	0	0	0	30	0	19	0	0	0	0	24	0	0	17	0	0	0	268	122	0	0	40
OTU529 (Clostridiales_unclassified)	38	0	0	0	0	0	0	0	21456	31128	1596	4372	545	27758	1069	0	0	0	0	0	0	0	0
OTU530 (Leuconostoc)	0	0	0	0	0	0	0	0	0	211	0	0	51	9087	0	0	0	0	0	0	0	0	0
OTU531 (Ruminococcaceae_unclassified)	68	0	0	55	28	75	0	0	0	0	23	0	35	0	32	0	50	120	0	0	0	0	0
OTU532 (Ruminococcaceae_unclassified)	32	0	0	0	0	0	0	0	114	0	33	0	0	0	28	0	255	0	0	0	125	0	173
OTU533 (Clostridiales_unclassified)	298	92	614	550	664	3671	4558	0	55	0	87	72	0	105	94	30	0	0	0	69	0	0	38
OTU534 (Bacteria_unclassified)	0	0	59	0	0	73	123	0	0	0	67	0	0	114	420	0	0	0	283	0	2486	0	2591
OTU535 (Holdemanella)	142	0	148	168	0	88	73	0	0	435	104	637	294	138	435	319	0	0	0	0	111	0	0
OTU536 (Clostridium_IV)	0	0	0	0	0	0	0	0	0	0	0	0	3093	0	0	0	0	0	0	0	0	0	0
OTU537 (Desulfovibrio)	0	0	0	0	0	0	0	0	0	0	54	11	0	0	0	0	0	0	0	0	0	0	0
OTU538 (Pseudomonas)	34	0	29	55	0	0	33	0	93	0	105	28	0	0	28	0	43	0	38	87	0	0	0
OTU539 (Lachnospiraceae_unclassified)	1373	40383	37907	24310	34805	42736	26789	9037	212	3488	1740	225	2479	5044	2004	16318	6640	9524	5862	10896	2916	16348	6190
OTU540 (Alistipes)	0	0	0	0	201	0	0	0	0	34	27	40	75	473	115	0	606	250	195	617	1232	0	863
OTU541 (Firmicutes_unclassified)	29	0	0	23	0	0	62	0	44	189	36	15	38	0	0	59	114	0	109	0	256	0	49
OTU542 (Clostridiales_unclassified)	4548	7673	3193	5646	1933	1461	983	0	21013	9999	1980	5866	10206	7704	2658	3001	3856	10409	338	2412	1348	694	1604
OTU543 (Clostridium_XlVb)	0	181	0	27	31	0	31	0	0	137	35	11	0	0	0	131	0	0	177	0	229	0	0
OTU544 (Bacteria_unclassified)	0	0	0	0	0	0	0	0	0	0	0	0	5807	0	11	0	0	0	0	0	0	0	0
OTU545 (Firmicutes_unclassified)	0	0	0	0	874	0	304	0	0	27	376	6	0	0	0	175	0	0	41	0	0	0	0
OTU546 (Ruminococcaceae_unclassified)	33	0	0	27	26	0	57	0	0	0	0	0	0	0	0	0	0	0	45	0	0	0	0
OTU547 (Clostridia_unclassified)	0	0	0	0	0	0	0	1133	0	0	0	0	0	0	0	0	534	117	36	36	252	543	626
OTU548 (Lachnospiraceae_unclassified)	0	0	0	0	0	0	0	0	0	0	0	0	49	0	18	0	0	0	0	0	0	0	0
OTU549 (Clostridiales_unclassified)	0	0	0	0	0	0	0	0	0	0	0	140	162	43	340	0	0	0	0	0	0	0	0
OTU550 (Firmicutes_unclassified)	3013	2285	1183	389	1762	0	1414	0	303	447	572	501	436	1362	133	64	1741	490	85	3202	3348	54	416
OTU551 (Clostridiales_unclassified)	908	0	0	0	0	0	0	0	0	0	198	13	0	30	135	11909	23841	2294	57647	9063	9269	4350	41271
OTU552 (Eggerthellaceae_unclassified)	45141	1747	23239	6470	8922	28739	58806	0	2197	8846	60059	544	877	320	2876	702	4240	36149	2790	13521	599	6142	795
OTU553 (Clostridiales_unclassified)	0	75	53	87	16	0	750	3477	1967	5338	443	40115	1381	19326	1608	8584	183	0	4781	0	241	3705	6509
OTU554 (Clostridiales_unclassified)	1964	1353	1153	1577	242	0	33	1142	7570	17877	5516	6590	6431	7445	2956	1771	4479	1511	10253	1675	1895	1001	5145
OTU555 (Olsenella)	1967	5787	2816	5975	2399	1064	1016	31291	2823	57818	8894	559	9388	47164	3966	8732	23919	2447	36810	7210	24161	29989	21577
OTU556 (Candidatus_unclassified)	0	0	0	0	0	0	0	0	0	0	76	242	917	0	1777	0	0	0	0	0	0	0	0
OTU557 (Enteroscipio)	0	0	0	0	0	0	0	0	0	0	0	0	1564	0	45	0	0	0	0	0	0	0	0
OTU558 (Eggerthellaceae_unclassified)	0	0	0	0	0	0	0	0	0	0	0	62	105	39	0	0	0	0	0	0	0	0	0
OTU559 (Fusobacterium)	0	0	0	0	0	0	0	0	0	0	0	0	0	0	0	0	241	0	362	0	323	0	0
OTU560 (Duncaniella)	88	0	0	61	0	91	38	555	0	38	111	29	35	0	64	0	0	0	123	29	0	0	0
OTU561 (Lachnospiraceae_unclassified)	34	181	78	80	221	398	526	0	225	107	149	291	80	0	592	146	381	240	744	791	356	234	291
OTU562 (Coprococcus)	0	98	0	0	1020	743	55	3932	1060	194	0	11	164	353	54	604	2670	0	4244	630	1823	212	200
OTU563 (Lachnospiraceae_unclassified)	4148	2150	2235	599	1548	2973	993	0	96	328	206	147	574	0	34	38	1021	845	364	2423	1209	0	453
OTU564 (Ruminococcaceae_unclassified)	0	0	0	0	0	0	0	0	0	0	0	182	5598	0	0	0	0	0	0	0	0	0	0
OTU565 (Muribaculaceae_unclassified)	0	0	0	0	0	0	0	545	0	0	0	9	835	37	0	0	0	0	0	0	0	0	0
OTU566 (Lachnospiraceae_unclassified)	0	0	0	0	0	0	0	0	58	0	238	29	279	0	122	878	0	3425	193	217	2945	0	100
OTU567 (Clostridiales_unclassified)	0	0	0	0	0	0	0	0	0	0	0	0	0	0	395	0	0	0	0	0	0	0	0
OTU568 (Staphylococcus)	190	47	28	85	0	0	0	1677	600	209	35	176	132	1244	36	0	225	255	217	0	127	0	1474
OTU569 (Erysipelotrichaceae_unclassified)	0	0	0	0	0	182	1276	0	0	0	0	95	10365	5005	3319	0	0	0	0	0	0	0	0
OTU570 (Firmicutes_unclassified)	0	0	0	0	0	0	0	0	0	41	34	4216	17614	86	354	0	0	0	0	0	0	0	0
OTU571 (Deltaproteobacteria_unclassified)	0	0	0	0	0	0	0	0	0	0	27	1370	10280	847	457	0	0	0	0	0	0	0	0
OTU572 (Clostridiales_unclassified)	0	0	0	0	0	0	0	0	0	0	0	0	3695	0	20	0	0	0	0	0	0	0	0
OTU573 (Clostridiales_unclassified)	144	0	1031	24	7246	84	7735	0	0	0	0	0	0	0	0	182	0	1855	80	618	0	0	315
OTU574 (Clostridiales_unclassified)	4471	17102	14572	12332	12518	4350	6394	17693	4806	16715	2013	695	5761	11055	1231	6484	22729	12878	1150	9337	25045	16426	38140
OTU575 (Dysosmobacter)	0	0	0	0	0	0	0	0	0	0	0	46	0	0	953	0	0	0	0	0	0	0	0
OTU576 (Ruminococcaceae_unclassified)	24	923	25	0	109	50608	464	0	105	7615	6899	0	0	0	14257	0	0	0	0	0	320	0	0
OTU577 (Lachnospira)	0	0	0	0	0	0	459	0	0	0	0	0	0	0	0	1667	0	106	0	827	235	0	0
OTU578 (Lachnospiraceae_unclassified)	0	0	0	0	0	0	0	0	0	0	0	0	480	0	0	0	0	0	0	0	0	0	0
OTU579 (Clostridiales_unclassified)	0	37	32	0	0	0	0	0	0	0	0	269	29	0	0	300	48	997	0	2711	0	562	0
OTU580 (Lachnospiraceae_unclassified)	0	0	0	0	0	0	0	0	63	0	0	36	0	0	0	0	0	0	200	0	0	0	0
OTU581 (Muribaculum)	0	0	0	31	0	0	0	0	0	32	200	338	9291	34	1122	0	0	0	0	28	0	0	29
OTU582 (Anaeroplasma)	35	445	270	695	283	170	192	0	270	59	226	32	0	43	233	0	0	0	187	41	0	159	0
OTU583 (Lachnospiraceae_unclassified)	36	218	0	217	63	0	78	0	47	0	23	39	131	0	18	65	143	0	188	86	0	194	138
OTU584 (Bacteria_unclassified)	1682	431	314	908	510	331	189	582	718	154	518	577	838	371	252	333	1091	1338	3582	210	688	375	475
OTU585 (Ruminococcaceae_unclassified)	0	0	0	0	0	0	0	0	0	0	0	0	0	986	0	0	0	0	0	0	0	0	0
OTU586 (Ruminococcaceae_unclassified)	0	86	25	23	0	0	17	0	52	0	320	59	37	70	323	76	0	0	86	272	0	80	165
OTU587 (Clostridiales_unclassified)	0	0	0	43	26	5224	0	0	0	365	26808	1129	2600	0	0	1246	8594	130	320	10584	719	0	44
OTU588 (Clostridiales_unclassified)	0	0	0	0	0	0	0	0	0	0	33	1193	39	273	17	0	0	0	0	0	0	0	0
OTU589 (Bacteria_unclassified)	7261	10878	4073	2176	7794	3390	3581	0	520	3043	2907	3045	621	958	3283	1137	1252	1218	48	3267	4583	3698	1543
OTU590 (Eggerthellaceae_unclassified)	51	92	86	70	65	3168	214	0	61	233	295	260	35	24	350	370	1133	0	0	1831	251	749	201
OTU591 (Muribaculaceae_unclassified)	297	920	494	3633	648	799	820	0	2408	2674	6796	342	842	333	3474	553	1160	473	1388	1993	1317	181	696
OTU592 (Clostridiales_unclassified)	1548	0	0	1713	0	0	0	0	0	0	0	0	0	0	0	0	0	0	0	0	0	0	0
OTU593 (Desulfovibrio)	13024	10301	4671	15281	15558	10302	24913	5098	5884	8109	26877	8740	6058	6038	13297	4261	11544	6143	17153	15665	9323	13819	6414
OTU594 (Hydrogenoanaerobacterium)	3950	2698	1253	644	188	0	253	10767	3998	2817	599	5248	133	1988	509	8360	3812	656	4923	2368	2139	7085	5968
OTU595 (Duodenibacillus)	21211	18954	24942	11099	18991	14298	16352	6139	1620	7759	3312	159	2745	12169	2299	23999	10017	9154	804	7397	14938	9217	19726
OTU596 (Adlercreutzia)	784	1247	856	803	3930	544	967	1154	56	210	713	0	75	191	77	93	0	0	385	511	0	0	221
OTU597 (Clostridiales_unclassified)	97	2121	2859	2048	2640	1643	1311	0	964	1260	805	34	795	1647	355	982	549	874	92	293	963	197	940
OTU598 (Lachnospiraceae_unclassified)	37	0	25	28	0	0	0	0	0	0	31	2556	3579	0	78	0	0	0	0	0	0	0	0
OTU599 (Lachnospiraceae_unclassified)	33	0	0	0	0	0	0	0	0	36	37	52	97	77	0	0	51	0	0	0	0	89	0
OTU600 (Muribaculaceae_unclassified)	149	1825	753	903	1143	2132	681	1118	3076	1882	4443	1946	2019	1637	1444	4701	5081	589	3789	666	2576	964	1672
OTU601 (Ruthenibacterium)	1503	472	2653	823	543	0	4158	0	0	1018	1924	608	616	0	506	747	60	124	434	718	245	146	6769
OTU602 (Acetatifactor)	39	1944	749	377	1135	537	1449	0	382	0	528	141	153	238	44	46	52	0	0	574	0	718	0
OTU603 (Anaerotignum)	0	167	34	64	372	0	282	0	942	690	88	0	517	0	148	67	0	1313	0	0	234	0	178
OTU604 (Ruminococcaceae_unclassified)	2929	7977	9217	7201	10170	2539	2583	1724	4010	3362	2230	4462	1357	4676	1173	3904	2180	227	9973	2972	2725	1439	6819
OTU605 (Lachnospiraceae_unclassified)	283	123	184	524	198	559	432	589	141	245	435	31	0	0	336	120	44	0	209	177	0	207	233
OTU606 (Anaerotignum)	53	0	119	125	0	491	551	0	0	38	24	191	283	0	531	0	0	124	0	45	0	70	0
OTU607 (Ruminococcaceae_unclassified)	0	0	0	0	0	0	0	0	0	43	23	129	76	169	495	0	0	0	0	0	0	0	0
OTU608 (Alistipes)	0	0	0	0	0	0	0	0	0	0	61	0	0	0	3974	0	0	0	0	0	0	0	0
OTU609 (Clostridiales_unclassified)	0	95	278	65	0	0	0	0	0	65	43	0	0	33	17	60	0	0	0	467	211	0	0
OTU610 (Ruminococcaceae_unclassified)	0	0	0	0	0	0	0	0	0	0	0	0	104	0	0	0	103	0	153	0	248	0	49
OTU611 (Ruminococcaceae_unclassified)	2011	732	851	1025	66	81	293	5127	1427	804	431	983	197	400	340	245	1081	121	789	362	966	993	1399
OTU612 (Ruminococcaceae_unclassified)	288	7400	10489	7375	3712	3563	2491	6307	9624	12237	2235	6276	5044	9451	2135	14379	5982	3970	10123	5170	3112	8724	7173
OTU613 (Intestinimonas)	0	0	0	0	72	2523	22	0	0	1634	173	0	37	1591	19	301	0	0	920	3871	2081	2755	183
OTU614 (Anaeroplasma)	1170	679	297	972	1050	2006	2786	0	526	418	1602	461	280	41	375	219	292	602	259	882	562	272	435
OTU615 (Lachnospiraceae_unclassified)	104	37	0	71	0	0	0	548	0	210	446	24	127	68	113	37	228	0	159	468	392	285	188
OTU616 (Clostridiales_unclassified)	0	0	0	0	194	238	264	0	0	0	0	0	0	0	0	0	0	0	0	0	0	0	0
OTU617 (Christensenella)	0	0	0	0	0	0	482	0	0	0	0	0	0	0	0	0	0	0	0	28	0	0	0
OTU618 (Lachnospiraceae_unclassified)	143	1920	318	28	62	5824	575	4570	0	138	0	0	0	0	24	0	0	132	681	5146	238	0	3798
OTU619 (Blautia)	9410	6200	5324	5043	4946	3292	8922	555	4214	4940	20837	2875	3421	4128	6509	1197	7005	2626	2492	6752	9349	2186	1629
OTU620 (Ruminococcus)	0	0	0	0	0	0	0	0	0	0	50	1755	3373	8516	325	0	0	119	0	0	0	0	0
OTU621 (Firmicutes_unclassified)	0	766	165	120	62	0	64	0	0	0	0	0	210	0	80	33	108	0	476	36	91	0	189
OTU622 (Lachnospiraceae_unclassified)	0	0	0	0	0	0	0	0	0	0	92	11	0	0	57	0	336	0	0	0	0	66	90
OTU623 (Lachnospiraceae_unclassified)	37	0	0	194	0	0	0	0	0	37	0	0	93	0	17	0	90	1563	890	0	1980	0	358
OTU624 (Ruminococcaceae_unclassified)	34	45	0	0	0	0	0	0	112	72	1122	1744	1672	41	12	210	0	0	179	31	489	0	0
OTU625 (Lachnospiraceae_unclassified)	485	1900	1664	753	546	1239	122	10166	27718	7712	3942	3197	1928	10428	2126	3382	4832	1750	4712	6161	7218	7023	3887
OTU626 (Clostridiales_unclassified)	147	140	24	182	152	200	29	0	155	0	117	44	50	97	16	81	0	102	181	38	0	83	47
OTU627 (Victivallis)	0	0	17	0	0	0	0	0	0	0	110	229	1243	53	0	43	0	0	332	0	0	0	81
OTU628 (Lachnospiraceae_unclassified)	377	647	359	2127	594	1280	584	0	94	239	640	198	0	37	752	479	318	130	37	2108	2359	1901	401
OTU629 (Deltaproteobacteria_unclassified)	872	2620	1536	13794	151	5921	317	0	3143	735	1891	2982	287	1137	1869	350	6374	122	402	5492	108	8357	456
OTU630 (Firmicutes_unclassified)	54	0	0	0	133	0	25	0	54	39	29	0	0	0	151	0	0	0	73	0	0	139	0
OTU631 (Clostridiales_unclassified)	276	48	24	234	0	162	237	0	0	36	166	139	39	50	60	0	45	0	0	255	0	189	189
OTU632 (Bacteroides)	0	0	0	29	0	161	25	0	0	0	266	0	45	0	0	177	51	373	0	200	113	0	149
OTU633 (Aerococcus)	0	35	0	0	0	0	0	0	0	35	0	0	0	79	0	0	0	118	0	0	0	0	52
OTU634 (Clostridiales_unclassified)	0	0	0	0	0	0	0	0	0	181	0	0	0	0	0	0	51	0	0	0	0	0	0
OTU635 (Muribaculum)	1538	0	0	1423	33	761	8290	0	0	119	0	0	0	698	0	0	1558	0	0	3352	814	0	0
OTU636 (Bacteroides)	171	505	142	1058	398	171	700	0	201	413	633	155	86	387	211	0	711	480	267	853	112	484	368
OTU637 (Lachnospiraceae_unclassified)	0	0	0	0	0	0	0	0	0	29	23	508	60568	33	602	0	0	0	0	0	0	0	0
OTU638 (Acetatifactor)	1193	697	709	4995	161	305	884	0	127	33	292	21	39	119	23	124	98	111	0	77	236	63	0
OTU639 (Clostridium_XlVa)	1460	3223	1353	2143	310	2376	1005	0	504	530	448	137	38	45	402	188	836	131	180	458	213	1349	47
OTU640 (Muribaculaceae_unclassified)	183	129	49	56	41	0	69	0	0	79	34	41	0	0	112	172	47	0	46	331	244	74	91
OTU641 (Muribaculum)	0	46	57	50	0	0	63	0	367	65	0	71	47	94	16	40	467	372	159	36	358	0	177
OTU642 (Lachnospiraceae_unclassified)	0	81	33	328	1056	1994	379	1149	108	590	676	23	126	927	177	735	482	109	184	1175	228	310	270
OTU643 (Firmicutes_unclassified)	892	547	374	1914	107	503	596	0	45	713	781	152	38	41	225	765	918	1558	31	1722	3322	1478	54
OTU644 (Extibacter)	1565	739	591	2386	273	954	2281	0	707	530	1458	95	238	246	405	388	664	123	1106	859	336	529	185
OTU645 (Erysipelatoclostridium)	0	0	0	0	0	0	0	0	0	0	57	0	0	0	2555	0	0	0	0	0	0	0	0
OTU646 (Lachnospiraceae_unclassified)	4323	4860	1540	2329	854	2568	3517	1160	5141	1016	24357	395	964	209	2802	317	1134	593	32	1217	621	433	139
OTU647 (Firmicutes_unclassified)	0	0	0	0	0	80	149	0	0	0	0	0	0	0	0	0	0	0	0	0	0	0	0
OTU648 (Ruminococcaceae_unclassified)	562	286	0	676	0	528	0	0	821	1311	0	24	0	0	0	204	0	0	0	5866	0	0	0
OTU649 (Lactobacillus)	6793	3146	618	10412	4790	1768	5191	7338	4527	1049	29841	1185	1420	607	7599	1331	11544	2460	1612	11904	4268	9655	4286
OTU650 (Clostridium_XVIII)	2518	1550	1040	4336	2206	643	5225	0	2242	757	16377	444	3651	1434	3121	1416	94	1790	466	905	1043	1871	2179
OTU651 (Alistipes)	437	0	447	314	310	237	202	0	49	1884	3123	276	1942	377	2180	200	11780	115	7614	4568	25027	0	1532
OTU652 (Eggerthella)	66	44	29	25	31	226	641	0	0	0	89	21	0	0	97	0	0	0	287	0	262	0	293
OTU653 (Lachnospiraceae_unclassified)	149	81	0	159	59	77	182	0	55	422	298	105	78	507	42	40	55	254	218	175	122	0	43
OTU654 (Ruminococcaceae_unclassified)	0	0	0	0	0	0	0	0	0	0	0	0	495	0	120	0	0	0	0	0	0	0	0
OTU655 (Firmicutes_unclassified)	1482	232	248	69	216	78	950	549	108	177	158	44	0	75	193	450	5699	382	112	965	268	0	45
OTU656 (Phocea)	0	0	0	0	0	0	0	0	0	0	288	0	0	0	15509	0	0	0	0	0	0	0	0
OTU657 (Streptococcus)	47	0	0	0	0	0	0	0	0	0	0	0	0	0	0	4376	96	0	0	72	0	0	0
OTU658 (Clostridium_XlVb)	0	0	0	33	0	0	0	0	0	0	0	0	0	0	0	0	0	0	0	0	0	0	0
OTU659 (Vagococcus)	0	0	160	0	0	0	0	0	254	37	0	0	0	0	14	83	0	0	0	0	0	0	0
OTU660 (Clostridiales_unclassified)	0	0	0	0	0	0	0	0	0	0	52	0	0	0	489	0	0	0	0	0	0	0	0
OTU661 (Clostridiales_unclassified)	855	1090	1303	8681	3929	19240	12337	0	1167	4084	3488	4939	919	129	516	1499	975	1005	293	2749	1860	1265	2473
OTU662 (Agathobaculum)	565	489	616	438	2021	2009	3963	0	734	254	4374	462	273	251	1180	48	583	752	561	1743	634	451	258
OTU663 (Christensenellaceae_unclassified)	307	41	170	411	84	72	146	1713	1439	117	996	91	344	166	110	511	358	133	116	556	622	1428	276
OTU664 (Bacteroidaceae_unclassified)	0	0	0	0	0	0	0	0	0	0	0	0	2091	0	0	0	0	0	0	0	0	0	0
OTU665 (Amedibacillus)	1551	1658	1266	3057	1072	1521	2074	538	921	641	232	0	38	119	154	537	1103	1383	1634	861	1609	588	1917
OTU666 (Lachnospiraceae_unclassified)	140	86	51	79	0	0	73	0	0	234	257	154	48	62	103	64	49	116	258	26	368	0	270
OTU667 (Acidaminococcus)	0	0	0	0	0	0	0	0	46	0	156	174	104	0	46	0	233	0	0	0	358	0	0
OTU668 (Phocaeicola)	0	0	0	0	0	0	0	0	0	38	27	0	14783	0	0	0	0	0	0	0	0	0	0
OTU669 (Muribaculaceae_unclassified)	257	386	373	160	183	76	348	0	1100	885	529	198	339	109	946	0	859	1215	170	184	1992	0	655
OTU670 (Clostridiales_unclassified)	0	0	0	0	0	0	0	567	0	0	0	0	0	0	0	0	0	0	3943	0	0	0	277
OTU671 (Streptococcus)	432	0	1243	1310	773	2009	1835	0	0	567	481	0	267	0	152	0	373	0	0	771	242	638	95
OTU672 (Clostridiales_unclassified)	0	0	0	0	0	0	0	3409	95	0	414	0	407	24	289	0	0	0	222	0	0	0	37
OTU673 (Lachnospiraceae_unclassified)	0	0	0	0	0	0	0	0	0	28	0	12	0	0	0	0	0	0	0	0	0	0	0
OTU674 (Anaerotignum)	0	0	0	0	0	0	0	0	0	0	53	0	0	0	0	77	0	0	0	0	0	0	0
OTU675 (Lachnospiraceae_unclassified)	0	0	0	0	0	0	0	0	0	0	0	0	0	0	7936	0	0	0	0	0	0	0	0
OTU676 (Clostridiales_unclassified)	0	0	29	307	136	0	179	0	729	795	3251	337	45	2583	93	2408	589	879	3387	2256	137	2177	1765
OTU677 (Parasutterella)	3384	2870	1396	3169	2060	1797	1169	592	2649	9381	3776	497	3880	5070	1291	3188	4464	4562	4644	842	9099	3101	4404
OTU678 (Lachnospiraceae_unclassified)	0	0	0	0	0	0	0	0	0	0	62	1115	0	0	4490	0	0	0	0	41	0	0	0
OTU679 (Ruminococcaceae_unclassified)	1317	120	1042	1562	117	86	133	152866	11965	8610	4152	5522	8562	25500	845	2757	5724	3953	15981	4975	12600	2121	3940
OTU680 (Neglecta)	0	0	0	31	66	0	52	0	49	155	0	10	0	0	122	0	0	0	0	0	137	0	0
OTU681 (Enteroscipio)	33	208	86	79	0	168	27	0	0	38	0	0	49	28	44	0	0	0	40	58	0	0	0
OTU682 (Firmicutes_unclassified)	722	565	995	1729	7085	2659	3167	0	4338	21364	9864	8257	2458	5670	11287	577	29497	1931	266	1974	5254	2802	1962
OTU683 (Clostridiales_unclassified)	0	0	0	0	0	0	0	0	0	0	0	0	0	0	400	0	0	0	0	0	0	0	0
OTU684 (Negativibacillus)	0	0	0	0	0	0	0	0	0	0	123	0	1860	0	2792	0	0	0	0	0	0	0	0
