# Supplementary material for: FG-4592 relieves diabetic kidney disease severity by influencing metabolic profiles via gut microbiota reconstruction in both human and mouse models
Source: Front Physiol. 2023 Aug 15;14:1195441. doi: 10.3389/fphys.2023.1195441 (PMC10465800; doi:10.3389/fphys.2023.1195441)
Supplement: Supplementary file 3 [file DataSheet1.ZIP › Supplemental tables/Table S12 Key OTU test.xls]

ID	Con.mean	DKD.mean	Roxa.mean	p-value	Sig_mark	ID	Con.mean	DKD.mean	Roxa.mean	p-value	Sig_mark
OTU118 (Clostridiales_unclassified)	0.043484714	0.00632625	0.004412375	7.47E-04	***	OTU112 (Mucispirillum)	7.71E-06	0.002069	0.02727125	1.64E-04	***
OTU473 (Clostridiales_unclassified)	0.035129143	0.004704	0	5.13E-05	***	OTU551 (Clostridiales_unclassified)	1.30E-04	4.70E-05	0.0199555	2.32E-04	***
OTU72 (Desulfovibrionaceae_unclassified)	0.011273	0.007351375	6.99E-05	3.39E-04	***	OTU394 (Lachnospiraceae_unclassified)	1.60E-05	0.009884	0.010210625	8.50E-04	***
OTU304 (Phocaeicola)	0.011734857	7.37E-04	0	3.69E-05	***	OTU388 (Butyrivibrio)	4.60E-04	0.007386	0.0075745	9.12E-04	***
OTU529 (Clostridiales_unclassified)	5.43E-06	0.0109905	0	3.85E-04	***	OTU260 (Clostridiales_unclassified)	0	0	0.00308975	8.52E-04	***
OTU343 (Oscillibacter)	0.026282714	0.006165	0.00159275	0.001292536	**	OTU370 (Ruthenibacterium)	3.29E-06	8.43E-05	0.035142125	0.001231383	**
OTU153 (Ruminococcaceae_unclassified)	0.014943857	0.002383125	0.002318875	0.004549841	**	OTU276 (Faecalibaculum)	0.008102857	8.30E-05	0.01183925	0.00410363	**
OTU255 (Ruminococcaceae_unclassified)	0.005588286	0.003174625	0.001355375	0.001857671	**	OTU284 (Acetatifactor)	0.00274	0.003303125	0.011429875	0.005442541	**
OTU401 (Ruminococcaceae_unclassified)	0.004671714	0.0033835	3.63E-04	0.002913182	**	OTU167 (Ruminococcaceae_unclassified)	2.36E-05	0.003260625	0.00952025	0.003007364	**
OTU245 (Clostridiales_unclassified)	0.001484286	0.002823375	1.58E-04	0.006243783	**	OTU454 (Proteus)	4.81E-05	0.004442	0.005774125	0.002337771	**
OTU126 (Clostridiales_unclassified)	2.19E-04	6.83E-04	0	0.005589007	**
OTU486 (Olsenella)	0.010771429	0.00533775	0.001077625	0.026401947	*
OTU275 (Limosilactobacillus)	0.007453714	0.0053945	0.00299775	0.027682453	*
OTU646 (Lachnospiraceae_unclassified)	0.002855857	0.0045055	5.61E-04	0.015028795	*
