# Supplementary material for: FG-4592 relieves diabetic kidney disease severity by influencing metabolic profiles via gut microbiota reconstruction in both human and mouse models
Source: Front Physiol. 2023 Aug 15;14:1195441. doi: 10.3389/fphys.2023.1195441 (PMC10465800; doi:10.3389/fphys.2023.1195441)
Supplement: Supplementary file 3 [file DataSheet1.ZIP › Supplemental tables/Table S9 genus test.xls]

ID	Con.mean	DKD.mean	Roxa.mean	p-value	Sig_mark	Roxa×î¶à	Roxa×îÉÙ
Desulfovibrionaceae_unclassified	0.018615429	0.008657875	5.43E-04	2.14E-04	***	FALSE	TRUE
Phocaeicola	0.011830857	0.002746625	1.43E-04	2.30E-04	***	FALSE	TRUE
Oscillibacter	0.026383	0.00711225	0.001741	0.001714164	**	FALSE	TRUE
Adlercreutzia	0.001304429	0.001557	1.55E-04	0.001402455	**	FALSE	TRUE
Muribaculaceae_unclassified	0.033301429	0.014654	0.013653625	0.03174194	*	FALSE	TRUE
Limosilactobacillus	0.007515714	0.006240875	0.00343975	0.014047177	*	FALSE	TRUE
Agathobaculum	0.001990429	9.74E-04	7.17E-04	0.023322277	*	FALSE	TRUE
Clostridium_XlVa	0.001695714	0.001188875	4.25E-04	0.017846277	*	FALSE	TRUE
Ligilactobacillus	1.49E-04	4.24E-05	0	0.049260637	*	FALSE	TRUE
Mucispirillum	7.71E-06	0.00208575	0.02731675	1.43E-04	***	TRUE	FALSE
Butyrivibrio	4.60E-04	0.007386	0.0075745	9.12E-04	***	TRUE	FALSE
Dysosmobacter	0	4.01E-04	0.00122675	1.57E-04	***	TRUE	FALSE
Howardella	0	6.78E-05	6.37E-04	8.92E-04	***	TRUE	FALSE
Monoglobus	1.61E-05	4.46E-05	2.47E-04	5.60E-04	***	TRUE	FALSE
Ruthenibacterium	0.001481	6.98E-04	0.0363305	0.005011668	**	TRUE	FALSE
Faecalibaculum	0.008102857	8.30E-05	0.01183925	0.00410363	**	TRUE	FALSE
Prevotella	0.001288429	0.004144875	0.00705225	0.002213975	**	TRUE	FALSE
Proteus	4.81E-05	0.004442	0.005774125	0.002337771	**	TRUE	FALSE
Megamonas	8.04E-05	9.91E-05	0.001483625	0.005163454	**	TRUE	FALSE
Lachnospira	5.11E-04	6.06E-05	6.61E-04	0.008642098	**	TRUE	FALSE
Cloacibacillus	1.60E-05	3.67E-04	5.40E-04	0.005930161	**	TRUE	FALSE
Sutterella	0	2.09E-05	1.64E-04	0.003554118	**	TRUE	FALSE
Bacteroides	0.002145714	0.00221225	0.00551025	0.040820794	*	TRUE	FALSE
Fusobacterium	0	0	1.16E-04	0.046147219	*	TRUE	FALSE
Metamycoplasma	0	0	2.93E-05	0.046147219	*	TRUE	FALSE
Kineothrix	0.003519143	0.030906	0.03029425	8.73E-04	***	FALSE	FALSE
Escherichia/Shigella	0	0.00148625	5.56E-04	7.45E-04	***	FALSE	FALSE
Clostridiales_unclassified	0.187113	0.11100975	0.127190875	0.002473465	**	FALSE	FALSE
Parabacteroides	0.043142143	0.00222875	0.01466675	0.003697466	**	FALSE	FALSE
Peptococcaceae_unclassified	0.032357143	0.006334375	0.01692025	0.002110745	**	FALSE	FALSE
Acetatifactor	0.004986571	0.014953375	0.01310375	0.00867187	**	FALSE	FALSE
Duodenibacillus	0.017978143	0.00452525	0.0119065	0.003105885	**	FALSE	FALSE
Sutterellaceae_unclassified	0.012447	3.97E-04	7.08E-04	0.003679916	**	FALSE	FALSE
Odoribacter	2.23E-04	0.00717	4.52E-04	0.008265927	**	FALSE	FALSE
Anaeroplasma	0.002714857	8.37E-04	9.60E-04	0.002772503	**	FALSE	FALSE
Prevotellamassilia	0	9.69E-04	0	0.003622623	**	FALSE	FALSE
Faecalibacterium	0	3.86E-05	0	0.003603357	**	FALSE	FALSE
Harryflintia	0.027771143	0.0108935	0.013803	0.026269063	*	FALSE	FALSE
Vampirovibrio	0.002897714	0.001245875	0.00185	0.039572551	*	FALSE	FALSE
Anaerotruncus	3.84E-05	0.003675625	2.18E-04	0.044770583	*	FALSE	FALSE
Collinsella	0	0.003012625	0	0.013664058	*	FALSE	FALSE
Extibacter	0.001255571	4.60E-04	5.24E-04	0.048508836	*	FALSE	FALSE
Leuconostoc	0	0.001168625	0	0.046147219	*	FALSE	FALSE
Enterococcus	0	9.73E-04	0	0.013664058	*	FALSE	FALSE
Butyricicoccus	0	7.79E-04	0	0.046147219	*	FALSE	FALSE
Negativibacillus	0	5.97E-04	0	0.046147219	*	FALSE	FALSE
Paludicola	0	5.50E-04	0	0.046147219	*	FALSE	FALSE
Roseburia	2.32E-04	1.00E-05	1.28E-04	0.045078743	*	FALSE	FALSE
Akkermansia	0	3.38E-04	0	0.013664058	*	FALSE	FALSE
Anaerobutyricum	0	1.84E-04	0	0.013664058	*	FALSE	FALSE
Aestuariispira	0	1.61E-04	0	0.046147219	*	FALSE	FALSE
