# Supplementary material for: FG-4592 relieves diabetic kidney disease severity by influencing metabolic profiles via gut microbiota reconstruction in both human and mouse models
Source: Front Physiol. 2023 Aug 15;14:1195441. doi: 10.3389/fphys.2023.1195441 (PMC10465800; doi:10.3389/fphys.2023.1195441)
Supplement: Supplementary file 3 [file DataSheet1.ZIP › Supplemental tables/Table S15 neg.xlsx]

## Sheet: Sheet1
ID	Metabolite	m/z	Retention time	Mode	Adducts	Formula	Fragmentation Score	Theoretical Fragmentation Score	Mass Error (ppm)	KEGG Compound ID	Library ID	CAS ID	DKD1	DKD2	DKD3	DKD4	DKD5	DKD6	Roxa1	Roxa2	Roxa3	Roxa4	Roxa5	Roxa6	CON1	CON2	CON3	CON4	CON5	QC01	QC02	QC03	QC04	rsd	sum
neg_8	3-[3-(Sulfooxy)phenyl]propanoic acid	245.012	3.06172	neg	M-H, M+K-2H, M+Na-2H, 2M-H	C9H10O6S	-	50.1	-1.9703	-	HMDB0094710	-	6.2171	6.43466	6.13661	6.10901	6.30797	6.30071	6.00707	5.88338	5.77601	6.06417	7.23621	6.21033	6.06654	6.14362	5.17808	5.51133	5.99304	6.49626	6.49126	6.48839	6.48435	0.00498268	7.09215
neg_50	2-[3-(sulfooxy)phenyl]acetic acid	230.996	2.34632	neg	M-H, M+K-2H, M+Na-2H	C8H8O6S	-	58.1	-2.38668	-	HMDB0125163	-	6.73502	6.6236	6.28838	6.50889	6.57087	6.24785	6.75505	6.40844	6.20653	6.816	6.43557	6.36837	6.10307	6.13891	5.48107	5.89406	6.14683	6.42464	6.41416	6.41684	6.412	0.00550825	7.01899
neg_66	Glutamylphenylalanine	293.114	2.75075	neg	M-H, M+Na-2H, M-H2O-H	C14H18N2O5	59.7	-	-0.846589	-	HMDB0029156	20556-22-3	5.1699	5.26588	5.75917	5.49572	5.55305	5.71357	5.30408	5.26472	5.77666	5.40845	5.26877	5.57096	5.74528	5.85434	5.71908	5.54304	5.71288	5.41466	5.41838	5.4142	5.41052	0.00320038	6.01651
neg_81	P-Cresol glucuronide	283.082	3.78693	neg	M-H, 2M-H, M-H2O-H	C13H16O7	-	76.2	-1.37736	-	HMDB0011686	-	6.66982	6.32888	6.32179	6.11546	6.45895	5.43766	5.80728	5.53857	6.17294	5.89127	5.50613	5.33865	5.36879	6.00271	5.69888	6.0796	6.11968	6.23785	6.23426	6.22789	6.22559	0.00561738	6.83348
neg_86	2,8-Dihydroxyquinoline-beta-D-glucuronide	336.072	2.84457	neg	M-H, 2M-H, M+Na-2H	C15H15NO8	-	72.1	-1.16438	-	HMDB0011658	-	6.17755	6.02961	5.709	5.85664	6.08454	5.8349	6.24069	6.28108	6.25836	6.25067	6.52706	6.11199	4.97194	4.9475	4.90566	4.90294	4.24482	5.90297	5.901	5.89791	5.89142	0.00500832	6.50041
neg_92	Uridine	243.062	0.811867	neg	M-H, M+FA-H, M+Cl	C9H12N2O6	89.0	-	-2.14124	C00299	HMDB0000296	58-96-8	5.11829	5.0862	5.09826	4.75267	4.38014	5.01799	5.21185	5.33479	5.55217	4.67872	5.46906	5.73023	5.18862	5.15508	5.16003	5.05194	5.66958	5.20558	5.2023	5.20142	5.20061	0.00218171	5.80454
neg_104	Cholic acid	407.28	6.16637	neg	M-H, 2M-H, M+Cl	C24H40O5	77.4	-	-1.51951	C00695	LMST04010001;HMDB0000619	81-25-4	5.92899	6.24854	6.85015	6.18261	5.76296	5.87992	6.52355	5.57974	6.55784	6.21675	6.40477	6.00668	4.31285	4.23257	4.2992	3.89812	5.63314	5.92663	5.91676	5.91934	5.90586	0.00849927	6.51927
neg_206	Adenosine monophosphate	346.055	0.674567	neg	M-H, 2M-H	C10H14N5O7P	81.7	-	-1.56825	C00946;C01367;C00020	HMDB0000045	61-19-8	1.01999	1.9525	1.84978	1.06209	1.05048	1.09233	1.05165	0.985509	2.07555	0.978998	1.60492	1.08211	3.95217	6.67702	4.04269	3.67274	1.14639	4.92324	4.91713	4.92484	4.92523	0.00372016	5.52468
neg_239	Nalpha-Acetyl-L-glutamine	187.072	0.773833	neg	M-H2O-H, M-H	C7H12N2O4	86.8	-	-4.23383	-	-	-	4.74702	4.76198	4.96813	5.20548	5.04501	5.05415	4.93523	4.88031	5.49355	4.85308	4.85222	5.03578	5.53568	5.44048	5.51333	5.44283	5.46425	5.19869	5.19668	5.20001	5.19457	0.00237336	5.79955
neg_255	2,5-Furandicarboxylic acid	154.998	0.811867	neg	M-H, M+Cl	C6H4O5	-	68.0	-6.13564	C20450	HMDB0004812	3238-40-2	4.22285	4.27872	4.59259	4.03929	4.4834	4.49653	4.30768	4.20542	4.39409	4.25327	4.20931	4.40711	4.19023	4.77446	3.93543	4.4123	4.60218	4.40964	4.419	4.41238	4.40556	0.00562545	5.01372
neg_256	L-Ascorbic acid	175.024	0.811867	neg	M-H2O-H, M-H	C6H8O6	58.3	-	-5.09889	C00072;C01041	-	-	5.1986	5.48223	5.87466	5.40653	5.44257	5.6368	5.41811	5.29457	5.77108	5.3754	5.48312	5.60797	5.13763	5.48194	4.79711	4.95013	5.53975	5.36487	5.36258	5.36212	5.36001	0.0019888	5.96445
neg_257	Citric acid	191.019	0.811867	neg	M-H2O-H, M-H	C6H8O7	66.9	-	-4.36472	C00158	HMDB0000094	77-92-9	6.77153	6.91167	7.1051	6.67351	7.02146	7.0049	6.83522	6.74683	6.87623	6.76397	6.76779	6.91637	6.78326	7.24894	6.56591	6.93203	7.13422	6.89965	6.90284	6.89219	6.89328	0.00507718	7.49907
neg_262	N-Acetyl-L-glutamic acid	188.056	0.819433	neg	M-H2O-H, M-H	C7H11NO5	72.2	-	-4.86058	C00624	-	-	4.67265	4.56898	5.04954	4.92058	5.0773	5.14065	4.72699	4.92541	4.87494	4.94454	4.77314	5.5093	5.3867	5.4907	5.29509	5.26824	5.42346	5.12126	5.11934	5.12581	5.12548	0.0031731	5.72504
neg_300	Glutathione	611.144	0.804283	neg	M-H, M+Na-2H	C20H32N6O12S2	73.8	-	-1.72645	C00051;C02471	HMDB0000125	70-18-8	5.13864	5.79527	5.11303	5.26786	5.76446	5.65506	5.25625	5.2332	5.14402	5.74544	5.18361	5.42267	5.528	6.07137	5.22314	5.4932	5.824	5.36988	5.35938	5.35935	5.378	0.00897827	5.96878
neg_319	Guanidylic acid (guanosine monophosphate)	362.05	0.7203	neg	M-H, M+Na-2H	C10H14N5O8P	89.5	-	-1.28442	-	-	-	3.0708	3.06029	3.71184	3.11708	3.59842	3.63923	4.04586	4.16698	3.19481	4.15916	3.65688	4.10097	4.53397	5.81168	4.41467	4.4831	3.63633	4.18391	4.19149	4.1982	4.17954	0.00818416	4.79038
neg_321	A-L-threo-4-Hex-4-enopyranuronosyl-D-galacturonic acid	351.056	0.712667	neg	M-H, M+Na-2H	C12H16O12	-	86.8	-1.38454	-	HMDB0039720	-	5.38885	5.41503	5.25286	5.60937	5.34309	5.53559	5.4272	5.37551	5.04099	5.35171	5.42371	5.37079	5.64924	5.70383	5.69801	5.83733	5.79443	5.45647	5.46667	5.46665	5.46453	0.00479597	6.06566
neg_333	N-(1-Deoxy-1-fructosyl)leucine	292.14	1.57958	neg	M-H, 2M-H	C12H23NO7	-	54.7	-1.06451	-	HMDB0037840	34393-18-5	5.28042	5.56235	5.8116	5.84609	5.72565	5.91158	5.95862	5.67841	5.68371	5.43717	5.72664	5.9671	5.40666	5.2969	5.85542	5.52589	5.96252	5.75729	5.75534	5.75109	5.7422	0.00662553	6.35358
neg_393	Gamma-Glutamylthreonine	247.093	0.674567	neg	M-H, M+Na-2H	C9H16N2O6	-	59.3	-1.91807	-	HMDB0029159	5652-48-2	4.0776	3.99024	4.61097	4.45507	4.75008	4.91148	3.60428	4.18085	4.795	4.23003	4.14456	4.76296	4.97439	4.92682	4.86711	4.72573	4.76054	4.45257	4.45448	4.4597	4.44846	0.0046431	5.05587
neg_413	L-Tryptophan	203.082	2.30737	neg	M-H, M+Na-2H	C11H12N2O2	89.6	-	-3.0988	C00078	HMDB0000929	73-22-3	5.38242	5.43247	6.03596	5.74349	5.37276	5.77823	5.55587	5.35937	5.8945	5.31513	5.49683	5.7483	5.89775	5.98015	5.86155	5.61955	5.9544	5.63932	5.63334	5.62698	5.61884	0.00867633	6.23175
neg_422	N5-Acetyl-N2-gamma-L-glutamyl-L-ornithine	302.135	2.33858	neg	M-H2O-H, M-H	C12H21N3O6	-	53.2	-1.26293	-	HMDB0039423	102148-92-5	4.70753	4.77775	4.92029	4.89363	5.0224	5.25958	4.90026	5.02558	4.99164	5.07852	5.01535	5.31688	4.88503	4.86788	4.73492	4.75257	4.15693	4.92061	4.91668	4.9186	4.91347	0.00302695	5.5194
neg_442	Hydroxyphenyllactic acid	181.05	2.4316	neg	M-H2O-H, M-H	C9H10O4	81.1	-	-4.7755	C03672	HMDB0000755	306-23-0	5.72044	5.69739	5.92211	5.82666	5.64672	5.84792	5.63778	5.54745	5.98194	5.63426	5.67772	5.81897	5.53797	5.97564	5.47215	5.75415	5.92499	5.6952	5.68281	5.68844	5.67955	0.00682667	6.2886
neg_446	Pyrocatechol sulfate	188.986	2.46263	neg	M-H, M+Na-2H	C6H6O5S	-	59.1	-3.91811	-	HMDB0059724	4918-96-1	6.27689	6.38307	6.13207	6.29476	6.42541	6.09696	6.27082	6.0113	6.14212	6.07238	6.34693	6.22648	5.60613	5.25609	5.13221	5.16514	5.10298	5.82306	5.81343	5.82206	5.81711	0.00446012	6.42099
neg_559	6-[4-(2-carboxy-2-oxoethyl)phenoxy]-3,4,5-trihydroxyoxane-2-carboxylic acid	337.054	2.75852	neg	M-H2O-H, M-H	C15H16O10	-	62.3	-7.95736	-	HMDB0125407	-	4.36972	4.2574	4.11909	4.01601	4.19356	4.3261	4.18636	4.20253	4.34795	4.16695	4.3197	4.36604	4.23104	3.98342	4.06387	3.51668	3.84825	4.2705	4.24444	4.24434	4.24214	0.0134682	4.85255
neg_560	Phenyl glucuronide	269.066	2.75852	neg	M-H, 2M-H	C12H14O7	60.4	-	-1.13143	-	-	-	5.91236	5.82881	5.4245	5.64306	5.62389	5.27089	5.86579	5.73262	5.78608	5.58334	5.85442	5.35619	4.62792	5.1104	4.74248	5.19366	5.52131	5.64796	5.646	5.64478	5.63437	0.00599963	6.24537
neg_660	2-Hydroxy-2,6,6-trimethylcyclohexanone	201.113	3.74783	neg	M-H, M+FA-H	C9H16O2	-	71.4	-5.57671	-	HMDB0037023	7500-42-7	4.79091	4.70211	5.07841	4.81329	4.84242	4.9976	5.11077	5.11968	5.08921	5.01496	4.92887	5.23024	5.15764	5.30564	4.89379	4.92067	5.09337	5.13773	5.12926	5.12517	5.12301	0.00647712	5.73089
neg_681	Atrolactic acid	165.055	4.08435	neg	M-H2O-H, M-H	C9H10O3	55.8	-	-5.46989	C05584	-	-	5.96491	5.69653	5.82378	5.74151	5.65618	5.86135	5.70733	5.61744	5.82018	5.70042	5.70386	5.85339	5.35228	5.47315	5.32361	5.40461	5.60351	5.61465	5.59352	5.59299	5.59035	0.0112596	6.20005
neg_696	Indolelactic acid	204.066	4.31167	neg	M-H2O-H, M-H	C11H11NO3	96.5	-	-3.59213	C02043	HMDB0000671	1821-52-9	6.40224	6.22912	6.26316	6.28394	6.20891	6.24944	6.35096	6.25845	6.30304	6.24621	6.16794	6.34228	5.73227	5.87747	5.69197	5.99461	6.35222	6.16204	6.16028	6.15304	6.143	0.00852469	6.75671
neg_709	Equol 4'-O-glucuronide	417.119	4.68143	neg	M-H, M+Na-2H	C21H22O9	-	76.2	-1.36564	-	HMDB0041731	-	5.85543	5.79243	5.21962	5.51245	5.77992	5.32266	5.7561	5.89084	5.59593	5.58491	6.14339	5.83825	5.13478	4.94065	4.90067	4.84204	4.29758	5.62518	5.62351	5.61496	5.60792	0.00792053	6.22
neg_734	[4-(7-hydroxy-3,4-dihydro-2H-1-benzopyran-3-yl)phenyl]oxidanesulfonic acid	321.043	5.19203	neg	M-H, M+Na-2H	C15H14O6S	-	80.9	-1.56692	-	HMDB0141213	-	6.0018	5.97737	5.80436	5.92319	5.85029	5.64663	6.32145	6.32425	6.42961	5.93438	6.57925	6.27461	5.87515	5.2523	5.63817	5.13288	5.33596	5.47684	5.4747	5.48075	5.49061	0.00702983	6.08283
neg_737	Azelaic acid	187.097	5.2787	neg	M-H, M+Na-2H	C9H16O4	52.9	-	-3.98844	C08261	HMDB0000784;LMFA01170054	123-99-9	5.78829	5.81564	5.83983	5.53116	5.79424	5.78514	6.09949	6.01057	5.95906	6.05542	5.91085	6.09983	5.82071	5.89997	5.57517	5.53044	5.74974	5.74016	5.73817	5.73697	5.7349	0.00219752	6.33962
neg_771	2,2'-(3-methylcyclohexane-1,1-diyl)diacetic acid	213.113	5.89522	neg	M-H, M+Na-2H	C11H18O4	72.7	-	-2.97377	-	-	-	4.87897	4.81493	4.92075	4.71938	4.5677	4.75428	5.31877	5.36721	4.96883	5.42165	5.04316	5.17105	5.1612	4.59807	4.46187	4.63397	5.07977	4.88291	4.88166	4.88202	4.8787	0.00181723	5.48338
neg_799	Traumatic Acid	227.128	6.01103	neg	M-H, M+Na-2H	C12H20O4	79.0	-	-2.33773	C16308	HMDB0000933;LMFA01170002	6402-36-4	5.18849	5.13339	5.19572	4.9591	4.93909	5.05906	5.39102	5.39582	5.22031	5.34771	5.32134	5.35473	5.22145	4.82185	4.74345	4.80274	5.19704	5.08167	5.0797	5.07846	5.06424	0.00782373	5.67813
neg_812	Dodecanedioic acid	229.144	6.04967	neg	M-H, M+Na-2H	C12H22O4	-	61.1	-2.32305	C02678;C16308	HMDB0000623;LMFA01170009	693-23-2	5.31511	5.38044	5.51572	5.21508	5.11428	5.40641	5.45888	5.34176	5.64721	5.21657	5.61047	5.5246	4.99642	5.0911	4.94779	4.93753	5.28974	5.26093	5.25055	5.25393	5.24799	0.00559254	5.85543
neg_817	C75	253.144	6.08087	neg	M-H, M+Na-2H	C14H22O4	68.7	-	-1.57896	-	-	-	5.43423	5.28087	5.50453	5.23347	5.09706	5.27989	5.46361	5.25526	5.57602	5.30261	5.41066	5.32545	5.17598	4.87975	4.91907	4.89223	5.4333	5.18385	5.17612	5.17191	5.16968	0.00622083	5.77748
neg_829	Prostaglandin lactone-diol	267.16	6.1198	neg	M-H, M+Na-2H	C15H24O4	-	77.4	-1.14102	-	HMDB0240213	26054-67-1	5.23868	5.07375	5.63082	4.99371	4.8423	5.12583	5.36618	5.18063	5.68629	5.20383	5.24948	5.1004	5.25552	4.59561	4.71636	4.54858	5.08635	5.00332	4.99456	5.00667	4.98011	0.011615	5.59834
neg_830	10-hydroxy-2E-decenoic acid	185.118	6.09647	neg	M-H2O-H, M-H	C10H18O3	68.5	-	-4.5559	-	LMFA01050157	-	4.94602	5.02257	5.66277	5.04135	4.85851	5.4239	5.22595	5.24574	5.72916	5.26037	5.33038	5.62822	5.47816	5.43498	5.2107	5.11174	4.89192	5.25881	5.25711	5.24766	5.22881	0.013406	5.85032
neg_835	(3b,6b,8a,12a)-8,12-Epoxy-7(11)-eremophilene-6,8,12-trimethoxy-3-ol	371.207	6.1431	neg	M-H, M+FA-H	C18H30O5	-	72.7	-1.26843	-	HMDB0031963	-	4.29802	4.16815	4.54009	3.9653	4.0055	4.1396	4.42617	4.18813	4.6566	4.29763	4.39916	4.2361	5.57089	4.57756	4.8864	4.57237	3.87045	4.52432	4.49018	4.48539	4.48261	0.0193444	5.098
neg_836	Tetradecanedioic acid	257.175	6.15085	neg	M-H, M+Na-2H	C14H26O4	86.3	-	-1.43203	C11002	LMFA01170018;HMDB0000872	821-38-5	5.62288	5.51549	5.83825	5.45834	5.31728	5.58162	5.74449	5.42645	5.92224	5.40681	5.72426	5.62563	5.21688	5.14157	5.10538	5.02612	5.62192	5.43814	5.42774	5.43286	5.41721	0.00880359	6.03112
neg_856	Hexadecanedioic acid	285.207	6.22817	neg	M-H, M+Na-2H	C16H30O4	85.5	-	-1.30164	C19615;C08260	HMDB0000672;LMFA01170022	505-54-4	5.36903	5.40189	5.95294	5.32274	5.05454	5.40024	5.63478	5.37463	5.97545	5.36019	5.6965	5.59848	5.0297	5.08215	5.03628	5.0175	5.73169	5.36707	5.36066	5.35787	5.35423	0.00540105	5.96204
neg_864	Sambutoxin	474.262	6.26682	neg	M-H, M+Na-2H	C28H39NO4	-	61.5	-6.27567	-	HMDB0041085	160047-56-3	4.66971	4.79384	5.04083	5.02092	5.00715	5.19087	5.0912	5.15399	4.97979	5.11393	4.88992	5.26248	4.85516	4.88997	4.94596	4.90056	4.62133	5.07914	5.08647	5.07749	5.08429	0.00421238	5.68392
neg_865	LysoPC(22:6(4Z,7Z,10Z,13Z,16Z,19Z))	612.33	6.25135	neg	M+Cl, M+FA-H	C30H50NO7P	-	87.8	-0.946578	C04230	HMDB0010404	-	5.97274	6.21448	6.24016	6.49934	6.06778	6.52183	6.1861	6.35719	5.94714	6.3723	6.13906	6.21768	6.33303	6.28763	6.49872	6.40513	6.46906	6.27774	6.29506	6.29008	6.29305	0.00764592	6.89109
neg_866	LysoPC(20:4(5Z,8Z,11Z,14Z))	588.33	6.27457	neg	M+Cl, M+FA-H	C28H50NO7P	-	94.1	-1.65192	C04230	HMDB0010395	-	6.31853	6.32714	6.52643	6.54582	6.39645	6.57587	6.24593	6.41589	6.20891	6.36662	6.26086	6.40644	6.54736	6.54579	6.65638	6.61549	6.63309	6.39167	6.39285	6.38509	6.39505	0.00425029	6.99324
neg_868	12(R)-HETE	319.227	6.28228	neg	M-H2O-H, M-H	C20H32O3	73.4	-	-1.38043	C14822	-	-	5.88347	5.76208	6.39107	5.48482	5.88418	5.83469	6.31921	6.42781	6.25932	5.65515	6.03979	6.32173	4.99889	5.54673	4.86564	5.356	6.00205	5.89142	5.88947	5.88293	5.88076	0.00507728	6.48823
neg_871	LPC(18:2)	564.33	6.30545	neg	M+Cl, M+FA-H	C26H50NO7P	87.7	-	0.54035	-	-	-	6.87714	6.83085	6.91987	6.96622	6.87992	7.03345	6.77431	6.88427	6.98766	6.8576	6.82459	6.97727	7.07909	7.05962	7.19444	7.10291	6.85337	6.86631	6.86506	6.85915	6.86292	0.0031221	7.46543
neg_881	LPC(16:0)	540.33	6.36725	neg	M+Cl, M+FA-H	C24H50NO7P	82.8	-	-2.07898	C04230	LMGP01050018	-	6.98265	7.00731	7.05008	7.18165	7.06423	7.19067	6.95185	7.03672	7.06735	6.97204	6.96534	7.04748	7.31073	7.25266	7.36857	7.31964	7.19446	7.05197	7.04783	7.05177	7.05239	0.00211367	7.65305
neg_896	LysoPC(18:0)	568.361	6.52283	neg	M+Cl, M+FA-H	C26H54NO7P	-	87.3	-1.79007	C04230	HMDB0010384	-	6.83628	6.99934	6.9797	7.15759	6.91716	7.15056	6.82811	6.97968	6.96945	7.02097	6.86631	6.98354	7.19952	7.10054	7.25703	7.27668	6.99527	7.13718	7.14037	7.14539	7.1432	0.00353763	7.74361
neg_913	Allantoin	157.036	0.63645	neg	M-H, M+Cl	C4H6N4O3	70.8	-	-5.60456	C01551	HMDB0000462	97-59-6	5.66647	5.78763	5.72535	5.93311	5.77672	5.74791	5.80362	5.73413	5.8598	5.79995	5.76123	5.79999	5.80461	5.98501	5.76584	6.03022	5.87777	5.65119	5.65043	5.64919	5.65174	0.00110299	6.2527
neg_931	Norophthalmic acid	274.104	0.62885	neg	M-H, M+Na-2H	C10H17N3O6	-	72.3	-0.940584	-	HMDB0005766	1116-21-8	5.00736	4.99737	5.35324	5.27572	5.10915	5.16593	5.16844	5.16348	5.50115	5.14892	5.14905	5.11365	5.74679	5.67216	5.54711	5.27895	5.67388	5.08309	5.09225	5.08936	5.09012	0.00390832	5.69078
neg_944	PE(15:0/22:2(13Z,16Z))	802.559	7.29892	neg	M+Cl, M+FA-H	C42H80NO8P	-	85.0	-2.02337	-	LMGP02010471;HMDB0008909	-	6.45003	6.5968	6.25462	6.65223	6.7123	6.68476	6.48095	6.87422	6.6886	6.6869	6.53574	6.70653	7.06296	6.9774	7.06083	7.01387	6.67647	6.8759	6.86744	6.8764	6.87425	0.00410693	7.47557
neg_947	Glutamylserine	269.054	0.651683	neg	M-H, M+Cl	C8H14N2O6	-	73.8	-2.31588	-	HMDB0028828	5875-38-7	3.97222	4.02107	4.33429	4.32506	4.3521	4.47286	4.07422	4.48574	4.25053	4.24373	4.21626	4.20216	4.29142	4.23071	4.22937	4.21192	4.3599	4.48262	4.48063	4.48063	4.46688	0.00715047	5.07979
neg_1178	L-glycyl-L-hydroxyproline	187.072	0.62125	neg	M-H	C7H12N2O4	-	66.1	-3.72837	-	HMDB0011173	-	4.61086	4.62957	5.09579	4.7221	4.89402	4.71037	5.07607	4.86675	4.76937	4.77571	4.82225	4.91984	4.71453	4.68982	4.98674	4.50917	4.98099	4.70225	4.71646	4.72258	4.7206	0.00900517	5.3176
neg_1205	L-2-Aminoadipic acid	160.061	0.63645	neg	M-H	C6H11NO4	71.3	-	-5.34667	C00956	-	-	4.57149	4.58395	5.12395	4.68799	5.13144	5.0962	4.71212	4.83105	5.26611	4.78377	4.7758	5.38418	5.31865	5.27611	5.30576	5.1675	4.98567	4.84235	4.84825	4.85163	4.84953	0.00395224	5.45001
neg_1225	6-ethoxy-3,4,5-trihydroxyoxane-2-carboxylic acid	267.072	0.644083	neg	M+FA-H	C8H14O7	-	72.7	-1.22341	-	HMDB0131286	-	4.09424	3.86143	4.36176	4.06258	4.05402	4.0932	4.64749	4.09815	3.75576	4.04987	4.20763	3.95475	3.47486	4.23502	3.61742	4.04277	4.39486	4.17636	4.15057	4.15599	4.14831	0.0127492	4.75999
neg_1237	N-Acetylgalactosamine 4-sulphate	300.039	0.651683	neg	M-H	C8H15NO9S	-	87.3	0.0150667	C16265	HMDB0000781	45233-43-0	4.30354	4.26225	4.34338	4.29951	4.1739	4.2497	4.35074	4.28948	4.35509	4.29875	4.43669	4.33516	4.15393	4.44174	4.03794	4.2315	4.31797	4.49901	4.46985	4.4165	4.45208	0.0330279	5.06243
neg_1287	[4-(2-hydroxy-2-phenylacetyl)phenyl]oxidanesulfonic acid	329.011	0.689783	neg	M+Na-2H	C14H12O6S	-	62.7	4.29214	-	HMDB0135196	-	4.41948	4.51228	5.13371	4.36179	4.88456	4.85781	4.33003	4.87	5.04258	4.21261	4.802	4.91181	4.32336	4.85075	4.73975	4.44936	5.14521	4.59346	4.59315	4.5988	4.59674	0.00270922	5.1976
neg_1307	N-Alpha-acetyllysine	187.108	0.712667	neg	M-H	C8H16N2O3	78.8	-	-4.00486	C12989	HMDB0000446	1946-82-3	4.26427	4.27582	4.44483	4.55606	4.36751	4.64656	4.18388	4.3282	4.65895	4.42289	4.29082	4.70489	4.76294	4.71226	4.74794	4.68141	4.69719	4.39487	4.39755	4.40241	4.38307	0.00810038	4.99658
neg_1373	Pyro-L-glutaminyl-L-glutamine	302.099	0.781467	neg	M+FA-H	C10H15N3O5	-	92.7	-1.64616	-	HMDB0039229	109481-23-4	4.20659	4.19309	4.50116	3.50201	2.97587	3.26893	4.03256	2.90407	4.45128	3.31721	4.09709	3.01043	4.73203	3.52325	4.44694	3.199	4.45127	3.90523	3.90325	3.84122	3.90091	0.0289171	4.49048
neg_1384	4-Fumarylacetoacetic acid	245.03	0.7891	neg	M+FA-H	C8H8O6	-	76.4	-0.714841	C01036;C01061	HMDB0001268;LMFA01170066	28613-33-4	3.00083	2.77217	3.21348	3.58694	3.39359	3.5591	2.81678	3.08989	3.94935	2.968	2.75948	3.29688	4.17626	3.76631	4.14269	4.03643	3.91947	3.82401	3.81267	3.80492	3.80286	0.00952818	4.4132
neg_1393	N-acetylaspartate	174.04	0.804283	neg	M-H	C6H9NO5	54.4	-	-5.0135	C01042	-	-	4.90577	4.93032	5.04966	4.80828	4.76067	4.95704	4.84174	4.63194	5.00328	4.5791	4.91618	5.04279	5.18717	5.35117	5.09906	4.80836	5.07778	4.79922	4.81097	4.81447	4.81229	0.00673601	5.41133
neg_1422	2-Methyl-4-oxopentanedioic acid	205.035	0.819433	neg	M+FA-H	C6H8O5	-	73.9	-4.77296	-	HMDB0039447	55601-64-4	4.3654	4.35868	4.47446	3.96835	4.39751	4.24237	4.39248	4.33627	4.14904	4.28099	4.21404	4.58687	4.15377	4.66993	4.04897	3.966	4.7132	4.2379	4.23632	4.24587	4.26983	0.0154148	4.84973
neg_1423	Ethyl glucuronide	221.066	0.819433	neg	M-H	C8H14O7	-	63.5	-2.93281	-	HMDB0010325	17685-04-0	4.81838	4.80181	4.74794	4.97219	5.30853	5.52883	4.8037	4.50255	4.88076	4.39339	4.57727	4.50465	4.75884	4.53309	4.56665	4.41292	4.73087	4.6862	4.6842	4.67953	4.67071	0.0068059	5.28225
neg_1428	3,4,5-trihydroxy-6-[(2-hydroxy-2-methylpropanoyl)oxy]oxane-2-carboxylic acid	279.072	0.819433	neg	M-H	C10H16O9	-	88.4	-1.51113	-	HMDB0126114	-	3.46841	3.45789	3.56149	3.51471	3.50199	3.5477	3.50326	3.43013	3.59247	3.42287	3.44589	3.53657	3.58715	3.58716	3.64703	3.592	4.39818	3.56443	3.42777	3.55967	3.42566	0.0713734	4.10159
neg_1558	4-Hydroxybutyric acid	103.039	1.18247	neg	M-H	C4H8O3	-	63.2	-9.97281	C00989;C01991	HMDB0000710	591-81-1	5.73112	5.92445	6.10647	6.31256	5.98491	6.09951	6.07582	6.26968	5.99046	5.89257	6.14495	6.12828	5.84098	5.9614	5.83439	6.00275	7.14634	6.2837	6.3008	6.2818	6.2858	0.00866112	6.89015
neg_1570	Inosine	267.073	1.19797	neg	M-H	C10H12N4O5	83.7	-	-1.2735	C00294	HMDB0000195	58-63-9	3.36309	3.4925	3.45571	3.60524	3.17128	3.5831	3.55771	3.1641	3.33325	2.27357	3.85202	4.27354	4.45064	4.90025	4.3862	3.34397	3.47337	4.29271	4.29109	4.28076	4.25857	0.0152529	4.88304
neg_1609	4-Pyridoxic acid	182.045	1.39222	neg	M-H	C8H9NO4	75.0	-	-4.01804	C00847	HMDB0000017	82-82-6	4.85593	5.04783	4.70852	4.96018	5.04886	4.82413	4.96706	4.83305	4.67808	4.85986	5.02313	4.9454	4.39949	4.5182	4.19711	4.22929	4.64855	4.90833	4.86257	4.87588	4.84232	0.0271052	5.475
neg_1614	Asparaginyl-Valine	230.114	1.41557	neg	M-H	C9H17N3O4	-	57.2	-2.40096	-	HMDB0028744	-	3.7776	3.90485	3.62662	3.95466	3.70274	3.71304	3.7507	3.59917	2.36028	3.60268	3.57978	3.53442	2.3206	2.42466	2.38023	2.32543	3.61067	3.79755	3.74844	3.76117	3.74582	0.0236858	4.36575
neg_1615	Gravacridonolchlorine	374.077	1.43112	neg	M-H	C19H18ClNO5	-	84.0	-8.16259	-	HMDB0029329	38494-85-8	3.77622	3.23722	3.38953	3.55475	2.53269	2.70606	2.53396	2.46104	2.62296	3.65788	2.47674	2.56719	2.61765	2.61766	2.67741	3.26228	3.65	3.44306	3.36611	3.33101	3.35228	0.0480534	3.97715
neg_1632	Xanthine	151.025	1.51688	neg	M-H	C5H4N4O2	80.2	-	-5.84943	C00385	HMDB0000292	69-89-6	3.05489	3.59288	3.23381	3.17016	3.22004	3.23335	3.44251	3.1889	3.47297	2.91765	3.88832	3.48295	2.57615	3.60831	2.49275	2.43789	3.48952	3.44724	3.44556	3.43563	3.4048	0.0189092	4.03558
neg_1676	Corticrocin	283.037	1.64173	neg	M+K-2H	C14H14O4	-	60.7	-4.67187	-	HMDB0034384;LMFA01031041	505-53-3	3.19813	3.89847	4.93206	3.70948	4.51386	3.85725	4.78243	4.03145	2.33961	2.80919	4.2812	4.05964	4.81105	4.57234	5.00179	2.33914	4.48188	4.45322	4.44746	4.45126	4.42917	0.0107471	5.04743
neg_1692	N-Tigloylglycine	202.071	1.71208	neg	M+FA-H	C7H11NO3	50.4	-	-4.28987	-	-	-	3.86535	3.91544	4.02131	4.21621	3.87625	4.05415	3.9971	3.8479	3.83478	3.90253	3.93998	3.98627	3.99374	4.19531	4.14109	4.35045	4.5933	4.34831	4.34377	4.34633	4.33327	0.00660645	4.945
neg_1717	N-Acetylcytidine	284.088	1.74343	neg	M-H	C11H15N3O6	60.3	-	-1.18635	-	-	-	4.16297	4.23979	4.19959	4.1634	4.21699	4.06044	4.22416	4.13281	4.26369	4.22297	4.21822	4.33007	3.6543	3.81826	3.55444	3.71965	4.36336	4.26467	4.22912	4.23635	4.2268	0.0173823	4.84154
neg_1738	O-methoxycatechol-O-sulphate	203.001	1.8062	neg	M-H	C7H8O5S	-	67.7	-3.70246	-	HMDB0060013	-	4.56098	4.62229	4.31632	4.42522	4.66086	4.37989	4.29966	4.34245	4.36022	4.49321	4.5317	4.47888	3.82559	3.82515	2.83562	3.57886	3.19933	4.1535	4.15012	4.14409	4.13875	0.00647473	4.74869
neg_1784	2-Methoxyacetaminophen sulfate	260.023	1.95485	neg	M-H	C9H11NO6S	-	61.5	-1.24603	-	HMDB0062550	53446-13-2	4.72185	4.73801	4.2071	4.29058	4.66047	3.78628	4.35391	4.04733	4.00005	4.15126	4.08256	3.5463	3.28009	3.2801	3.33996	3.28494	3.29913	3.9115	3.91487	3.90567	3.9035	0.00520355	4.51093
neg_1822	Threoninyl-Isoleucine	253.119	2.05667	neg	M+Na-2H	C10H20N2O4	-	62.9	8.80816	-	HMDB0029064	-	3.60606	3.56916	3.87078	3.51471	3.98288	3.76966	3.26684	3.7304	3.854	3.66943	3.40431	3.95733	4.13439	4.26359	3.87391	3.83765	3.99672	4.03049	4.01305	4.0186	4.01074	0.00878954	4.62032
neg_1844	2-Hydroxyacetaminophen sulfate	227.997	2.1115	neg	M-H2O-H	C8H9NO6S	-	74.0	-2.17847	-	HMDB0062547	53446-14-3	3.89248	4.43862	3.53962	3.95521	4.29196	3.45815	4.07587	3.83659	3.77202	3.84029	4.00821	3.1583	2.35623	2.35624	2.41588	2.36106	3.54942	3.63994	3.63199	3.62124	3.6139	0.0113594	4.22887
neg_1856	Aminohippuric acid	193.061	2.13502	neg	M-H	C9H10N2O3	74.9	-	-3.66099	D06890	-	-	4.47438	4.54637	4.20687	3.97861	4.3369	3.84281	4.69105	4.3334	4.32707	4.44986	4.32578	4.39953	3.56351	3.79013	3.45887	3.86798	3.34898	4.21359	4.20252	4.20775	4.19866	0.00644395	4.80771
neg_1871	Gallic acid	169.013	2.18203	neg	M-H	C7H6O5	58.0	-	-4.72272	C01424	HMDB0005807	149-91-7	3.26649	3.4898	3.56149	3.56063	3.69257	3.69346	3.68973	3.45591	2.98412	3.62883	3.35414	3.53911	3.10201	3.67535	2.20099	2.03684	3.8135	3.45739	3.45291	3.46521	3.45077	0.0063683	4.05855
neg_1927	Hydroxysuberic acid	189.076	2.31518	neg	M-H	C8H14O5	52.1	-	-3.89214	-	-	-	3.95199	4.04243	4.15078	4.19535	3.92424	3.98337	4.20536	4.08246	3.97709	4.15039	4.05721	4.0338	4.01866	4.09097	3.85074	3.98311	4.52894	4.32886	4.33438	4.32759	4.32474	0.00403232	4.93095
neg_2009	Indole-3-carboxilic acid-O-sulphate	286.002	2.43937	neg	M+FA-H	C9H7NO5S	-	64.0	-1.3115	-	HMDB0060002	-	5.00516	5.46827	5.10781	5.41359	5.18794	5.24978	5.14935	5.01315	4.88782	5.58692	5.42974	5.28143	4.2774	4.48298	3.13249	3.41023	3.09167	5.06293	5.05198	5.05613	5.04468	0.00756988	5.65604
neg_2021	Acetyl-L-tyrosine	222.077	2.47042	neg	M-H	C11H13NO4	83.9	-	-2.48552	C01657	-	-	4.39211	4.63836	5.13405	4.665	4.60463	4.74519	4.64606	4.57118	5.11022	4.62142	4.74809	4.85719	4.85498	4.99215	4.67112	4.95505	4.78282	4.71434	4.71152	4.71237	4.69496	0.00879418	5.31042
neg_2030	Xanthurenic acid	204.03	2.50935	neg	M-H	C10H7NO4	85.9	-	-3.34801	C02470	HMDB0000881	59-00-7	4.57252	4.70055	4.6312	4.45972	4.43405	4.59569	5.03287	4.82314	4.90777	4.89211	4.82936	5.00874	4.8039	4.8621	4.60886	4.74448	4.59421	4.72389	4.71505	4.71842	4.70115	0.00952766	5.31676
neg_2035	Indicaxanthin	307.093	2.51715	neg	M-H	C14H16N2O6	-	69.1	-0.430587	C08549	HMDB0029386	2181-75-1	4.09327	4.13993	3.92991	4.00692	3.83297	3.85638	4.2021	4.04159	3.5065	4.32204	4.10411	4.2173	3.67593	4.06747	3.17475	3.78778	3.72098	3.97672	3.96836	3.96201	3.95985	0.00753796	4.56881
neg_2068	Valyl-Valine	215.14	2.56395	neg	M-H	C10H20N2O3	-	54.7	-2.78411	-	HMDB0029140	-	2.82073	3.35335	3.51092	3.85512	3.75703	4.09414	3.45067	3.68018	3.70736	3.64895	3.53575	3.90384	3.81494	3.97647	3.79302	3.64347	4.22049	3.73094	3.72895	3.72892	3.7094	0.00991991	4.32664
neg_2094	Chlorogenic Acid	399.093	2.63415	neg	M+FA-H	C16H18O9	54.8	-	-1.64146	C00852	HMDB0003164	327-97-9	3.9337	3.88837	3.82183	3.48545	4.15802	3.42743	3.96482	4.29248	4.33939	4.83333	4.22459	4.9248	3.46688	3.46689	3.52675	3.47173	3.48592	3.93272	3.91294	3.90819	3.8988	0.0141829	4.51536
neg_2104	2-Hepteneoylglycine	184.097	2.67317	neg	M-H	C9H15NO3	-	76.5	-4.13849	-	HMDB0094728	-	1.98327	1.97287	2.07551	2.15975	2.01653	2.06183	2.01779	1.9454	2.10625	1.93822	1.96098	2.0508	2.10097	2.10098	2.17327	2.10578	3.29415	2.74344	2.80807	2.79696	2.80589	0.0285651	3.3909
neg_2122	5-(4-Chloro-3-hydroxy-1-butynyl)-2,2'-bithiophene	302.949	2.71198	neg	M+Cl	C12H9ClOS2	-	55.2	4.64144	-	HMDB0033269	1020-03-7	4.83178	4.70708	4.37239	4.70246	4.66616	4.35232	4.86454	4.74617	4.71037	4.69807	4.83282	4.65885	2.69384	3.72001	2.88594	4.10187	4.41515	4.33815	4.33435	4.33879	4.33099	0.00360914	4.93763
neg_2133	Carbamazepine-O-quinone	303.018	2.74298	neg	M+K-2H	C15H10N2O3	-	51.5	-0.596889	C16606	HMDB0060566	-	3.90534	4.12274	4.06653	3.78012	4.19487	3.55599	3.9831	4.14127	3.78947	4.84398	4.28042	4.97866	3.59544	3.59545	3.65532	3.60029	3.61448	3.92086	3.93139	3.927	3.90713	0.0103725	4.52371
neg_2157	8-Hydroxy-5,6-octadienoic acid	201.076	2.81333	neg	M+FA-H	C8H12O3	-	90.7	-4.51431	-	LMFA01031076;HMDB0031101	-	4.27491	4.2403	4.28718	4.25258	4.29481	4.30376	4.11053	4.03684	4.14036	4.07414	4.07803	4.127	4.05103	4.04491	4.11284	4.08514	4.14502	4.09636	4.0956	4.07651	4.0547	0.0190331	4.68316
neg_2253	Indoxylsulfuric acid	212.002	3.01532	neg	M-H	C8H7NO4S	94.4	-	-3.1473	-	-	-	7.43658	7.40783	7.07728	7.25903	7.33887	6.96486	7.4834	7.29331	7.22155	7.40998	7.46462	7.21225	6.82597	6.58256	6.35702	6.76408	6.98146	6.97732	6.96974	6.96883	6.96981	0.00395372	7.5735
neg_2273	Dihydro-3-coumaric acid	165.055	3.06172	neg	M-H	C9H10O3	81.9	-	-5.02755	C11457	-	-	5.00237	5.01255	5.01614	4.99319	5.01374	5.00144	4.81901	4.82343	4.88598	4.83507	5.40081	4.89685	4.88625	4.87739	4.82562	4.81256	4.76898	4.94235	4.91619	4.901	4.89787	0.0201138	5.51677
neg_2282	(R)-Shinanolone	237.076	3.08502	neg	M+FA-H	C11H12O3	-	55.3	-2.4843	-	HMDB0030580	-	4.27011	4.202	4.17704	4.3618	4.21064	4.4199	4.06238	3.96382	4.12922	3.97999	4.11068	4.02535	3.77264	3.89105	3.79404	3.87387	4.36509	4.2181	4.21618	4.20553	4.2031	0.00744665	4.81282
neg_2285	3-Oxooctanoic acid	203.092	3.10057	neg	M+FA-H	C8H14O3	-	62.7	-3.71195	-	HMDB0010721	-	3.92049	4.1057	3.99581	3.97537	4.06242	4.05976	4.18896	4.08529	3.86552	4.2883	4.22693	4.19747	4.01369	3.81784	3.47596	3.77125	3.88654	4.02302	4.00857	4.01668	3.99851	0.0104395	4.61382
neg_2337	Hydroxysebacic acid	217.108	3.28825	neg	M-H	C10H18O5	78.9	-	-2.90786	-	-	-	3.48324	3.56395	3.50778	3.47573	3.33178	3.50424	3.47035	3.54004	3.29775	3.52081	3.63769	3.65519	2.92417	2.99757	2.62098	2.56608	3.92017	3.63022	3.62821	3.62401	3.62432	0.00302537	4.22868
neg_2351	1-Nitro-5-hydroxy-6-glutathionyl-5,6-dihydronaphthalene	495.119	3.34303	neg	M-H	C20H24N4O9S	-	81.7	-1.2188	C14805	HMDB0060327	-	5.27031	5.12697	4.94066	4.92046	5.11457	4.90024	4.9009	4.58468	4.98726	4.82622	4.70875	4.32652	4.2383	4.33786	4.34199	4.51054	4.79485	4.71952	4.71753	4.70031	4.71544	0.00858717	5.31532
neg_2366	Sebacic acid	201.113	3.40543	neg	M-H	C10H18O4	85.8	-	-3.41654	C08277	LMFA01170006;HMDB0000792	111-20-6	4.00752	3.81624	3.90569	3.58195	3.87275	3.89642	4.11483	4.09304	4.15811	4.16785	3.95332	4.20553	3.90511	4.00518	3.5063	3.4654	3.6836	3.98407	3.98202	3.95251	3.97414	0.0140224	4.57539
neg_2378	[(1-oxo-3-phenylpropan-2-yl)oxy]sulfonic acid	275.023	3.42102	neg	M+FA-H	C9H10O5S	-	60.3	-1.53567	-	HMDB0135295	-	3.93025	4.4427	3.71464	4.01939	4.10219	4.19207	4.11386	5.05411	4.12727	4.51054	4.73246	5.1266	2.37727	3.36077	2.43693	2.3821	2.39624	4.19866	4.19707	4.19729	4.15014	0.0225278	4.78831
neg_2395	2-C-Methyl-1,4-erythrono-D-lactone	113.023	3.45175	neg	M-H2O-H	C5H8O4	-	55.8	-7.60152	-	HMDB0029884	18465-71-9	5.65045	5.60927	5.77114	5.94268	5.87915	5.99379	5.62571	5.66681	5.62511	5.64507	5.59915	5.67831	5.89756	5.82857	6.04503	6.14337	5.71728	5.67367	5.67235	5.65772	5.65664	0.00907168	6.26723
neg_2423	2-nonenoylglycine	258.134	3.50562	neg	M+FA-H	C11H19NO3	-	97.5	-1.58168	-	HMDB0094807	-	2.39277	2.3823	2.48554	2.43891	2.42623	2.47179	2.4275	2.35465	2.51644	2.34741	2.37034	2.4607	2.51113	2.51114	2.57085	2.51597	2.53012	2.56505	2.74845	2.61859	2.53512	0.0904357	3.22609
neg_2446	Ketoleucine	259.118	3.56793	neg	2M-H	C6H10O3	60.8	-	-1.31245	C00233	HMDB0000695	816-66-0	3.93799	4.0796	4.19711	3.90666	3.7231	4.00656	4.15366	4.03593	4.1179	4.11506	4.04769	3.75907	3.01988	2.77246	2.67703	3.06327	3.77621	3.86691	3.83977	3.83983	3.83768	0.0139395	4.44823
neg_2450	Methyl (3b,11x)-3-Hydroxy-8-oxo-6-eremophilen-12-oate	301.14	3.58362	neg	M+Na-2H	C16H24O4	-	61.4	-7.24139	-	HMDB0041229	64964-00-7	3.15586	3.51957	3.47967	4.0116	3.7221	4.25086	3.75425	3.654	2.60826	3.53061	3.66589	3.70266	4.01048	4.16638	4.13915	3.98434	4.27346	3.96942	3.97264	3.96496	3.96285	0.00438365	4.56951
neg_2475	4-Hydroxyphenylacetylglutamic acid	316.061	3.67742	neg	M+Cl	C13H15NO6	-	72.2	6.09331	C05595	HMDB0006061	1029120-37-3	4.32461	4.26753	3.19588	4.36497	3.9285	4.06508	4.61856	3.9877	3.44228	4.43127	4.08199	3.95702	2.6876	1.87084	1.92997	1.87562	4.36585	3.92888	3.92707	3.9138	3.91412	0.00804992	4.52305
neg_2498	Saponarioside B	849.354	3.77132	neg	M-2H	C77H120O41	-	83.3	-4.43351	-	HMDB0033407	214552-00-8	4.53205	4.7269	5.86191	3.85069	3.92377	4.15222	5.75429	5.58734	5.48722	4.63028	5.42985	5.75356	3.92314	4.20546	3.98303	3.92799	4.93791	4.78419	4.77503	4.82081	4.77297	0.0221591	5.39074
neg_2519	Petasitin	377.196	3.86503	neg	M+FA-H	C20H28O4	-	58.4	-2.09927	-	HMDB0035637	19887-90-2	3.49057	3.94324	2.79532	2.69713	2.58698	3.39096	4.01868	2.5153	4.35502	3.62096	3.94941	2.9136	2.67197	2.67198	2.73174	2.67681	3.87248	3.81348	3.7813	3.78087	3.77827	0.0167132	4.39073
neg_2556	3-Hydroxy-N6,N6,N6-trimethyl-L-lysine	240.124	4.0687	neg	M+Cl	C9H21N2O3+	-	86.8	-4.62242	C01259	HMDB0001422	-	2.24371	2.9628	2.97538	2.89004	2.75697	2.5855	3.59338	3.22989	2.37743	3.28281	3.21545	3.18945	3.07615	2.69436	2.42154	2.36672	3.50532	3.71276	3.71074	3.70734	3.69918	0.00592087	4.30953
neg_2557	N-Acetyl-D-phenylalanine	206.082	4.07653	neg	M-H	C11H13NO3	93.0	-	-3.22466	C05620	-	-	5.40746	5.44754	5.62171	5.60766	5.38379	5.67194	5.4259	5.37264	5.73234	5.38805	5.53673	5.72189	5.48821	5.72381	5.2684	5.38891	5.68975	5.47537	5.47162	5.46603	5.45693	0.00791461	6.06961
neg_2572	2,6-Dimethyl-7-octene-1,6-diol 8-O-glucoside	379.197	4.14707	neg	M+FA-H	C16H30O7	-	90.1	-1.20981	-	HMDB0033218	219814-33-2	3.19969	3.03176	2.99373	2.48792	2.47524	2.52081	3.52921	3.23556	2.56547	2.78238	2.41932	2.50972	2.56017	2.56017	2.6199	2.565	2.57916	3.21795	3.2177	3.07667	3.1908	0.0584453	3.78135
neg_2573	Suberic acid	173.081	4.15487	neg	M-H	C8H14O4	64.4	-	-4.62054	C08278	HMDB0000893;LMFA01170001	505-48-6	5.3092	5.36047	5.4081	5.21701	5.26863	5.3555	5.43971	5.3481	5.38409	5.38484	5.40738	5.50915	5.12179	5.33769	5.11894	5.10339	5.47804	5.23186	5.23044	5.23313	5.22856	0.00195662	5.83306
neg_2577	Baicalin	445.077	4.17055	neg	M-H	C21H18O11	72.4	-	-1.4378	C10025	LMPK12111081;HMDB0041832	21967-41-9	3.83217	4.18515	4.74306	3.76012	4.49616	4.70629	3.95341	4.41072	4.48738	4.50845	4.55327	5.22512	4.46375	4.87099	3.91683	3.59677	3.61096	4.52526	4.49782	4.48413	4.48188	0.0197879	5.09967
neg_2615	1-Octen-3-yl glucoside	335.171	4.38227	neg	M+FA-H	C14H26O6	-	81.5	-1.30061	-	HMDB0032959	209863-00-3	3.05588	2.27425	2.47158	2.3308	2.31813	2.36365	3.93368	3.98532	2.92463	3.8302	3.30099	3.85037	3.85738	2.40296	2.46262	2.40778	2.42192	3.54417	3.53268	3.49828	3.52179	0.0189702	4.12652
neg_2632	[3-(7-hydroxy-4-oxo-4H-chromen-2-yl)phenyl]oxidanesulfonic acid	333.007	4.51615	neg	M-H	C15H10O7S	-	67.6	-1.28851	-	HMDB0133344	-	4.33198	4.82786	5.19645	4.58601	4.57496	4.87312	4.41766	4.70591	5.23393	4.68509	5.12426	5.50228	5.14016	5.37383	4.7394	4.58526	0.276133	4.49412	4.47596	4.48965	4.48999	0.00778409	5.08953
neg_2638	2-Propenyl phenylacetate	221.081	4.56347	neg	M+FA-H	C11H12O2	-	64.6	-3.36641	-	HMDB0036905	1797-74-6	3.37322	3.28779	3.34407	3.39953	3.17501	3.42076	2.95183	3.03667	3.16793	3.23851	2.89612	2.88493	2.94739	2.59607	3.16128	3.28741	3.72695	3.4682	3.46713	3.44701	3.43029	0.0176071	4.05538
neg_2646	4-Hydroxy-5-(phenyl)-valeric acid-O-sulphate	273.044	4.59497	neg	M-H	C11H14O6S	-	51.7	-1.0561	-	HMDB0059981	-	2.39132	4.74598	2.249	4.38813	4.34347	4.13104	4.50908	4.16254	4.84237	3.97676	5.11956	4.15641	2.27453	2.27454	2.33413	2.27936	2.29348	4.0929	4.09095	4.07455	4.08512	0.00812664	4.68797
neg_2652	Cinnamoylglycine	204.066	4.64217	neg	M-H	C11H11NO3	87.0	-	-3.40082	-	HMDB0011621	16534-24-0	5.35451	5.5812	5.67776	5.56607	5.52455	5.39258	5.84446	5.56869	5.58675	5.42847	5.77536	5.74907	5.23352	5.26863	4.93378	4.93848	5.33413	5.65922	5.6482	5.64044	5.63799	0.00950019	6.2486
neg_2694	2,6-Dimethoxy-4-propylphenol	241.108	4.933	neg	M+FA-H	C11H16O3	-	83.3	-2.2605	-	HMDB0036226	6766-82-1	3.18096	3.44321	3.71391	3.02925	2.96575	3.10658	3.80218	3.62081	3.55327	3.67912	3.75523	3.84042	3.15955	3.43577	2.64873	2.56063	3.66925	3.58998	3.61608	3.61603	3.60472	0.0121007	4.20881
neg_2714	5-Phenyl-1,3-oxazinane-2,4-dione	226.027	5.01922	neg	M+Cl	C10H9NO3	-	57.8	-3.27836	C16596	HMDB0060400	-	6.69731	6.77077	6.82242	6.36099	6.35825	6.36616	6.46715	6.0318	6.93728	6.01096	6.52099	6.09547	7.09891	6.49176	7.05648	6.64162	6.82479	6.57349	6.56793	6.57179	6.5519	0.00965984	7.16842
neg_2721	Alkhanin	285.113	5.06608	neg	M+Na-2H	C15H20O4	-	79.8	7.84545	-	HMDB0036202	71327-31-6	4.6574	4.74173	4.13449	4.53863	4.12632	4.21243	4.92968	4.49858	4.55464	4.82552	4.91796	4.54542	2.41349	3.15209	2.47317	2.41832	3.96452	4.29223	4.27689	4.27792	4.27466	0.00797842	4.88252
neg_2734	5-Hydroxyindoleacetylglycine	229.061	5.17622	neg	M-H2O-H	C12H12N2O4	-	55.1	-1.99395	C05832	HMDB0004185	-	4.12609	4.16587	3.50618	3.59144	3.86396	2.90085	4.60551	4.11979	3.81405	4.16295	4.17512	3.96421	2.94026	2.94027	3.00009	2.94511	2.95928	3.86079	3.85911	3.83935	3.84789	0.00992913	4.45389
neg_2747	7,8-Dihydro-3b,6a-dihydroxy-alpha-ionol 9-glucoside	435.223	5.24718	neg	M+FA-H	C19H34O8	-	68.9	-1.57155	-	HMDB0041578	177261-75-5	3.63146	3.55948	3.4851	3.43166	3.44096	3.46464	4.28246	4.08065	3.50942	4.03547	3.74126	3.97162	3.5041	3.5041	3.56397	3.50894	3.52313	3.79131	3.78168	3.76758	3.76508	0.0121994	4.37855
neg_2754	11-Hydroxy-12-methoxydihydrokawain	259.097	5.31812	neg	M-H2O-H	C15H18O5	-	53.7	-1.37079	-	HMDB0030766	38146-59-7	4.20021	4.1514	4.04389	3.51731	4.26107	4.05459	4.52633	4.31853	4.2288	4.4071	4.35069	4.60956	3.86594	3.96114	2.34463	2.28985	2.30398	4.09721	4.09536	4.0871	4.06476	0.0144564	4.68833
neg_2774	7-Hydroxybutylidenephthalide 7-(6-malonylglucoside)	433.113	5.46805	neg	M-H2O-H	C21H24O11	-	76.6	-1.60793	-	HMDB0034753	240823-20-5	6.04832	6.19192	5.73557	5.58569	5.70103	5.62593	5.51057	5.44799	5.74214	5.81625	5.66804	5.50867	4.47354	3.77195	3.84757	4.52893	4.07836	5.40685	5.40091	5.39262	5.38471	0.00954741	5.99841
neg_2775	2-octenoylglycine	198.113	5.47595	neg	M-H	C10H17NO3	-	56.8	-3.6305	-	HMDB0094801	-	4.32778	4.2499	4.2265	4.08193	4.05436	4.17875	4.46835	4.26195	4.36587	4.28961	4.24916	4.26848	3.6728	3.75623	3.32331	3.49566	3.73993	4.18209	4.16499	4.16764	4.16262	0.0087312	4.77144
neg_2776	Jasmolone glucoside	387.166	5.48387	neg	M+FA-H	C17H26O7	-	84.7	-1.31491	-	HMDB0032870	-	4.68112	4.6977	4.06237	4.25398	4.36977	4.0842	4.65816	4.64303	4.24682	4.64045	4.74662	4.6345	3.0084	2.51994	2.57966	2.52477	2.53892	4.30258	4.28514	4.28412	4.2819	0.00952114	4.89056
neg_2807	4-Methyl-2-pentyl-1,3-dioxolane	203.128	5.72178	neg	M+FA-H	C9H18O2	-	85.3	-4.33834	-	HMDB0037288	1599-49-1	3.97563	3.8837	4.24842	3.57189	3.68008	3.75701	4.06036	4.06748	4.39245	4.05587	3.99661	4.18618	3.272	3.55641	3.0147	2.87341	3.57979	3.94894	3.94689	3.94711	3.92071	0.0130959	4.54309
neg_2831	4-Hydroxyretinoic acid glucuronide	537.233	5.82513	neg	M+FA-H	C26H36O9	-	66.2	-1.61038	-	HMDB0061688	-	2.52384	2.51336	2.6167	2.57003	2.622	2.60294	2.55861	2.48568	2.64762	2.79484	3.14162	3.27889	2.64231	2.64232	2.70208	2.64715	2.66131	3.14327	3.2517	3.17903	3.13594	0.0518204	3.78181
neg_2861	Diphenhydramine N-glucuronide	413.181	5.87968	neg	M-H2O-H	C23H30NO7+	-	56.5	-7.18982	-	HMDB0060897	-	4.47946	4.66389	4.0144	4.12267	4.15929	4.12607	4.43004	4.34998	4.12625	4.40411	4.54186	4.11912	3.83603	3.83604	3.89592	3.84088	3.85507	4.19308	4.16483	4.16986	4.16272	0.0139351	4.77483
neg_2882	D-Linalool 3-(6''-malonylglucoside)	423.166	5.91077	neg	M+Na-2H	C19H30O9	-	85.7	4.74773	-	HMDB0040729	-	4.07254	4.21279	3.80325	4.05608	4.35729	4.53966	4.20916	4.20289	3.96385	4.48287	4.69694	4.50307	3.29477	3.29478	3.35464	3.29962	3.3138	4.06688	4.02441	4.06339	4.05322	0.0185431	4.65432
neg_2890	Methylisopelletierine	200.128	5.93407	neg	M+FA-H	C9H17NO	-	74.5	-4.78967	C06184	HMDB0030326	-	5.21097	5.24978	5.34664	5.48299	5.2074	5.46173	5.33662	5.35655	5.30946	5.1813	5.31063	5.44064	5.51881	5.50599	5.39841	5.43758	5.62152	5.43334	5.43362	5.42424	5.38651	0.0213202	6.02191
neg_2891	5,7-dihydroxy-2-(4-hydroxyphenyl)-8-(3,4,5-trihydroxyoxan-2-yl)-4H-chromen-4-one	401.087	5.93407	neg	M-H	C20H18O9	-	71.9	-1.2915	-	HMDB0127225	-	5.41446	5.32886	5.07575	5.4746	5.45488	5.49067	5.31136	5.3673	5.22431	5.31804	5.28788	5.41614	5.60379	5.60281	5.68706	5.6604	5.53198	5.31687	5.31488	5.32712	5.31277	0.00635381	5.92
neg_2915	PSOROMIC ACID	357.061	5.96487	neg	M-H	C18H14O8	53.6	-	-1.13872	-	-	-	4.73105	4.66548	4.2812	4.78557	4.76995	4.79743	4.66566	4.66824	4.49787	4.66155	4.63623	4.72178	4.91051	4.93501	5.02594	4.95044	4.86032	4.66171	4.66202	4.65971	4.66783	0.00349217	5.26488
neg_2916	Moschamine	387.112	5.96487	neg	M+Cl	C20H20N2O4	-	68.2	-0.487335	-	HMDB0032759	68573-23-9	4.51435	4.77301	2.85468	4.23885	4.52501	4.07207	3.66786	4.47353	2.88563	4.38746	4.56914	4.2329	3.1395	3.41447	2.94013	3.39669	2.94723	4.26423	4.2626	4.24999	4.24761	0.00843604	4.85821
neg_2929	2,6-Dimethyl-3,7-octadiene-2,6-diol	215.128	5.98795	neg	M+FA-H	C10H18O2	-	54.2	-3.47277	-	HMDB0036990	13741-21-4	4.8749	4.88066	4.85458	4.70191	4.74688	4.77041	5.00822	4.95054	4.80873	4.90302	4.88591	4.94877	4.81859	4.69108	4.62418	4.6091	4.99647	4.82765	4.82259	4.82562	4.81024	0.00768127	5.42363
neg_2933	Carnosol	329.175	5.98795	neg	M-H	C20H26O4	55.2	-	-1.47787	C09069	HMDB0002121	5957-80-2	4.75802	4.6853	4.94676	4.56087	4.43082	4.55703	4.69901	4.2046	5.60272	4.73275	4.65192	4.55329	0.363262	0.551989	0.398213	0.366016	4.50325	4.53701	4.52446	4.53542	4.46422	0.0320033	5.11833
neg_2934	MG(0:0/14:1(9Z)/0:0)	345.228	5.98795	neg	M+FA-H	C17H32O4	-	56.3	-1.6414	-	HMDB0011531	-	4.14568	4.41992	5.02581	3.75607	4.35083	4.77184	4.58556	4.36015	5.42355	4.32335	5.08703	4.98493	3.97984	4.26407	3.44601	3.88138	3.58725	4.52909	4.5128	4.51521	4.51062	0.00831017	5.11904
neg_2982	Geranyl acetoacetate	283.155	6.03415	neg	M+FA-H	C14H22O3	-	69.9	-1.35517	-	LMFA07010896;HMDB0038256	10032-00-5	4.32785	4.16856	4.94787	4.02997	4.10223	4.20568	4.46438	4.31533	5.17135	4.36734	4.36991	4.35964	4.43409	3.67508	4.04255	3.92025	3.84277	4.26925	4.26689	4.2672	4.22191	0.0217979	4.8588
neg_2992	Atractyligenin	363.217	6.04967	neg	M+FA-H	C20H30O3	-	82.2	-1.27228	-	HMDB0061114	-	5.51861	5.37906	5.58303	5.40023	5.27041	5.13554	5.66676	5.37606	5.36222	5.70791	5.51269	5.58246	3.93021	3.82257	4.14857	4.50121	5.09558	5.24746	5.23132	5.22303	5.22061	0.0120713	5.83279
neg_3007	2-(3-carboxy-3-(trimethylammonio)propyl)-L-histidine	298.166	6.07308	neg	M-H	C13H23N4O4+	-	74.2	3.456	-	HMDB0059617	-	4.78453	4.56625	4.79408	4.55776	4.18414	4.70326	4.28306	3.81953	4.58866	4.39598	4.33748	4.56586	3.45949	3.65363	3.57978	3.53139	4.31422	4.23686	4.23161	4.21433	4.22122	0.0100149	4.82814
neg_3009	3,4,5-trihydroxy-6-{[1-(4-methoxyphenyl)pentan-3-yl]oxy}oxane-2-carboxylic acid	369.155	6.07308	neg	M-H	C18H26O8	-	50.7	-1.43754	-	HMDB0133009	-	4.67159	4.77194	4.63755	4.46878	4.34474	4.34025	4.92056	4.73519	4.5222	4.82364	4.84141	4.67246	3.6839	3.62829	2.71729	3.68833	4.16875	4.52551	4.52283	4.5145	4.51235	0.00631719	5.12088
neg_3010	Dolichosterone	507.332	6.07308	neg	M+FA-H	C28H46O5	-	92.3	-1.1599	-	HMDB0034336	85797-15-5	4.14753	3.88538	4.98337	3.92046	4.02642	3.62521	4.16864	3.57857	5.45416	3.81451	3.79528	3.2999	2.9016	2.97829	3.43683	2.81526	3.67597	4.05687	4.06721	4.04705	4.01904	0.0199674	4.64994
neg_3019	2-(2-Phenylacetoxy)propionylglycine	310.093	6.08867	neg	M+FA-H	C13H15NO5	-	55.2	-0.567703	-	HMDB0059732	-	4.36834	4.14094	4.08635	3.94166	3.79182	3.67115	4.1792	3.34907	4.42209	3.69332	4.13911	3.41873	2.03037	1.64027	1.69888	2.04233	3.77546	3.75376	3.75255	3.52734	3.72432	0.0864698	4.3009
neg_3027	2-Chloro-5-methyl-cis-dienelactone	168.969	6.09647	neg	M-H2O-H	C7H5ClO4	-	60.7	-4.42105	C18304	HMDB0060345	-	2.6274	3.19643	3.05794	3.54007	2.66091	3.05879	2.67921	3.40099	3.07876	3.32584	3.46391	2.95621	3.32552	3.49137	3.53673	3.64789	4.64013	2.74151	2.87735	2.86615	2.87359	0.0568344	3.44477
neg_3046	1,11-Undecanedicarboxylic acid	243.16	6.11202	neg	M-H	C13H24O4	75.2	-	-1.86224	-	HMDB0002327	505-52-2	5.67208	5.47208	5.345	5.52668	5.41438	5.49333	5.51303	5.32046	5.25003	5.26617	5.41313	5.40361	5.07278	5.00406	5.08074	5.0333	5.67143	5.29101	5.28347	5.27942	5.27721	0.00605048	5.88487
neg_3049	{4-[(1E)-3-(4-hydroxy-2-methoxyphenyl)prop-1-en-1-yl]phenyl}oxidanesulfonic acid	335.059	6.1198	neg	M-H	C16H16O6S	-	84.3	-1.00821	-	HMDB0130353	-	4.12703	4.18186	3.6431	3.95718	3.72927	3.57806	4.67337	4.77727	4.74748	4.41771	5.02588	4.90215	3.66247	2.55356	2.69241	2.55839	2.57255	3.2498	3.23968	3.31027	3.34937	0.0494585	3.89151
neg_3052	Ginsenoyne A	303.159	6.12757	neg	M+FA-H	C17H22O2	-	74.5	-5.9592	-	HMDB0039107;LMFA05000661	139163-34-1	4.8569	4.75598	4.9807	4.72259	4.49888	4.78278	4.78546	4.40459	5.02545	4.46623	4.68562	4.54098	3.88938	3.8074	3.79091	3.61143	5.03301	4.54115	4.52794	4.53357	4.52377	0.00747413	5.13371
neg_3054	3-Oxohexadecanoic acid	315.217	6.12757	neg	M+FA-H	C16H30O3	-	89.6	-1.90247	-	HMDB0010733	-	4.24434	4.1271	4.52428	4.07989	3.69458	4.35782	4.77415	3.89243	4.66291	4.21918	4.3773	4.1616	2.89179	2.8918	2.95161	2.89663	3.50181	4.00817	3.95323	4.00653	3.99402	0.024302	4.59307
neg_3055	Valerylcarnitine	491.337	6.12757	neg	2M-H	C12H24NO4+	-	97.4	7.24085	-	LMFA07070111;HMDB0013128	40225-14-7	4.42982	4.51016	5.19355	4.55399	4.71354	4.35077	4.75946	4.37403	5.63226	4.33245	4.4095	4.23677	3.83638	3.38809	3.80243	3.45126	4.37228	4.53985	4.51617	4.51287	4.51029	0.0135636	5.12201
neg_3058	12-Oxo-2,3-dinor-10,15-phytodienoic acid	309.17	6.13533	neg	M+FA-H	C16H24O3	-	52.4	-1.35399	-	HMDB0032090	197247-23-7	5.01857	4.95927	5.17464	5.07651	4.97168	5.10966	5.17254	4.95087	5.22083	4.99777	5.0191	5.00402	5.14424	5.08975	5.1963	5.14147	5.08932	4.91335	4.90342	4.90677	4.90121	0.00527682	5.50827
neg_3061	13'-Carboxy-alpha-tocotrienol	499.307	6.13533	neg	M+FA-H	C29H42O4	-	82.3	0.889272	-	HMDB0012556	-	3.08828	4.36422	5.55252	3.04777	3.85331	3.4394	4.18401	3.96633	4.68255	4.44026	4.40765	4.4494	3.20533	2.96776	3.65219	3.72915	3.24215	4.26382	4.25536	4.23915	4.2608	0.0107618	4.85693
neg_3064	N-Decanoylglycine	228.16	6.1431	neg	M-H	C12H23NO3	-	63.8	-2.11333	-	HMDB0013267	-	3.73643	3.9475	4.5675	4.16177	3.59257	4.08056	4.46437	4.2578	4.12547	4.21497	4.24193	4.4058	3.88134	4.43369	3.76793	3.72627	4.77905	4.22948	4.20646	4.20083	4.19794	0.01427	4.81089
neg_3075	Gibberellin A120	351.098	6.15863	neg	M+K-2H	C19H22O4	-	67.0	-6.99495	-	HMDB0038013	59102-35-1	3.29089	3.28038	3.38396	3.33718	3.32447	3.37017	3.85396	3.86769	3.83284	3.74523	4.36144	4.67446	3.40962	3.40963	3.46949	3.41447	3.42865	3.30305	3.25909	3.25112	3.24815	0.0254798	3.86781
neg_3080	Goshuyic acid	269.176	6.16637	neg	M+FA-H	C14H24O2	-	65.2	-1.34809	-	HMDB0000560;LMFA01030257	39039-37-7	5.24508	5.13815	5.36851	5.00282	4.77824	5.1891	5.45144	5.15137	5.53205	5.2599	5.33597	5.2587	4.79415	4.457	4.40015	4.39209	4.90168	4.98501	4.97252	4.96765	4.96529	0.00876255	5.57474
neg_3093	5-Tetradecenoic acid	271.191	6.18957	neg	M+FA-H	C14H26O2	-	93.7	-1.35747	-	HMDB0000499	544-66-1	4.64024	4.56274	5.00584	4.4514	4.31014	4.66637	4.74956	4.37388	5.12969	4.57905	4.79214	4.75898	4.19243	4.16839	4.17543	4.17508	4.58246	4.49461	4.49107	4.49275	4.47532	0.00869391	5.09055
neg_3101	12(S)-HPETE	381.225	6.19728	neg	M+FA-H	C20H32O4	-	52.6	-8.30165	C05965	HMDB0004243	71774-10-2	3.65093	4.07823	4.49288	4.07651	4.29358	4.5199	4.10456	4.73771	4.42281	4.35686	4.11369	4.5034	4.13515	3.80552	4.39955	4.33953	3.86808	4.46195	4.45281	4.45207	4.43886	0.00936894	5.05355
neg_3146	Hyocholic Acid	389.269	6.2359	neg	M-H2O-H	C24H40O5	72.7	-	-1.1633	C17726;C17727;C17649	HMDB0000760;LMST04010064	547-75-1	5.27172	5.11763	5.19675	4.55561	4.33985	4.34303	5.22916	4.22667	5.04576	4.56007	4.61777	3.97062	3.11432	3.11433	3.17417	3.11916	4.3644	4.56994	4.56813	4.55898	4.54595	0.0107653	5.1629
neg_3153	LysoPE(20:5(5Z,8Z,11Z,14Z,17Z)/0:0)	498.262	6.24363	neg	M-H	C25H42NO7P	-	63.8	-0.898491	-	HMDB0011519	-	4.85155	4.88427	4.93554	5.13874	5.03398	5.39279	5.36057	5.41728	4.66117	5.48432	5.11903	5.45665	4.40954	4.60607	4.60232	4.65828	4.72572	5.21064	5.23498	5.20865	5.20657	0.0132716	5.81742
neg_3154	LPC(18:3)	562.314	6.24363	neg	M+FA-H	C26H48NO7P	73.9	-	-1.50097	C04230	-	-	5.07794	5.08762	5.13023	5.28179	5.20089	5.43206	4.89487	5.24062	5.06999	5.14068	5.00476	5.41546	5.56116	5.51431	5.71775	5.6502	5.14727	5.33594	5.35023	5.33499	5.33774	0.00709448	5.94183
neg_3158	15-deoxy-delta12,14-Prostaglandin J2-2-glycerol ester	411.215	6.25135	neg	M+Na-2H	C23H34O5	-	71.4	-1.16685	-	HMDB0013656	-	3.38104	3.97441	4.36926	3.92777	3.9323	4.02279	4.83998	4.86776	4.70616	4.5352	4.76609	4.46262	4.21364	3.35029	3.41016	3.35513	4.52272	4.21061	4.23881	4.21531	4.22071	0.0122878	4.82353
neg_3160	FA(18:2(OH2))	311.222	6.25912	neg	M-H	C18H32O4	68.6	-	-1.34459	-	-	-	5.34399	5.24562	5.89771	5.2309	5.07207	5.24858	5.52995	5.3437	5.99539	5.23125	5.63381	5.66077	4.88881	4.95041	5.00594	4.9163	5.33953	5.30889	5.30696	5.29981	5.29709	0.00559972	5.90527
neg_3165	LysoPC(14:0/0:0)	512.298	6.26682	neg	M+FA-H	C22H46NO7P	-	55.3	-2.2456	-	HMDB0010379	20559-16-4	4.53724	4.48676	4.47006	4.87103	4.85805	4.81531	4.19638	4.36206	4.01073	4.25026	4.24041	4.5913	5.15124	5.09358	5.1853	5.09631	4.77553	4.74241	4.77146	4.76206	4.76892	0.0128087	5.36342
neg_3166	Kinetensin 4-7	592.265	6.26682	neg	M+Na-2H	C26H37N9O6	-	64.0	6.17881	-	HMDB0012986	138482-56-1	4.81385	5.0029	5.09581	5.3312	5.24635	5.2363	5.34407	5.29728	4.41325	5.32144	5.12261	5.34318	4.8833	5.0394	5.03178	5.12901	5.37357	5.08358	5.08156	5.0823	5.1083	0.0129335	5.69113
neg_3171	(Z)-13-Hexadecenoic acid	299.222	6.27457	neg	M+FA-H	C16H30O2	-	53.6	-1.87758	-	HMDB0035877	-	4.25245	4.18929	4.77538	4.224	3.99948	4.40108	4.37591	4.1673	4.75826	4.41403	4.34988	4.60446	3.95895	4.0077	3.98985	3.91183	4.41801	4.32926	4.32746	4.30303	4.31879	0.0117146	4.9218
neg_3172	(±)5,6-DHET	337.238	6.27457	neg	M-H	C20H34O4	53.8	-	-1.14673	-	-	-	4.52769	4.48257	4.9895	4.55262	4.2342	4.60576	4.84226	4.4751	5.19848	4.50974	4.67013	4.53742	3.7119	3.60724	3.7505	3.87846	4.55893	4.48585	4.48148	4.4692	4.46612	0.00939472	5.07779
neg_3174	Australigenin	429.3	6.27457	neg	M-H	C27H42O4	-	90.1	-1.81294	-	HMDB0030066	90865-22-8	4.70246	4.62133	5.13009	4.66148	4.51257	4.50431	4.66686	4.27023	5.51086	4.55009	4.65921	4.64757	4.77501	4.75331	4.72707	4.61027	4.82127	4.61812	4.59243	4.58914	4.58698	0.0144586	5.1989
neg_3175	LysoPE(22:6(4Z,7Z,10Z,13Z,16Z,19Z)/0:0)	524.277	6.27457	neg	M-H	C27H44NO7P	-	89.2	-1.91827	-	HMDB0011526	-	5.969	6.21889	6.44069	6.66994	6.32775	6.71644	6.66188	6.74487	5.59583	6.79718	6.36657	6.63666	5.905	6.00473	6.08631	6.13523	6.41276	6.54182	6.55187	6.53989	6.54414	0.00524523	7.14651
neg_3182	LysoPC(16:1(9Z)/0:0)	538.314	6.28228	neg	M+FA-H	C24H48NO7P	-	80.5	-1.85797	C04230	HMDB0010383	76790-27-7	5.15482	5.08208	5.21345	5.37812	5.50451	5.3389	4.84191	4.92527	5.26936	4.8796	4.89071	5.17518	5.87001	5.77135	5.8946	5.86215	5.25211	5.29903	5.30577	5.29664	5.29804	0.00405305	5.90194
neg_3194	Pyranomammea C	387.181	6.31315	neg	M-H	C22H28O6	-	58.5	-1.19102	-	HMDB0033688	30390-05-7	4.9413	4.93018	5.41806	5.15846	4.80449	5.04003	4.35266	4.44117	5.18642	4.08638	4.8023	4.25159	3.43391	3.16248	3.41638	3.72109	5.28866	4.21592	4.21423	4.2305	4.25445	0.0184534	4.83112
neg_3198	FA(18:1(OH2))	313.238	6.32087	neg	M-H	C18H34O4	77.5	-	-1.36926	-	-	-	4.75628	4.74752	5.38757	4.90753	4.52362	4.8232	5.13519	4.87056	5.22148	4.89676	5.00961	5.03296	4.48176	4.44635	4.5432	4.52034	5.21991	4.83951	4.81959	4.82707	4.81379	0.0110132	5.42715
neg_3209	1-Oleoylglycerophosphoserine	544.265	6.3363	neg	M+Na-2H	C24H46NO9P	-	67.6	-1.72946	-	HMDB0061694	-	5.1196	4.92223	5.10487	5.12927	5.33004	5.19239	5.35917	5.36768	5.0147	5.26166	5.17234	5.37532	4.69554	4.93895	4.89033	4.96818	4.97533	5.04307	5.02262	5.03251	5.03626	0.00843046	5.63574
neg_3213	LysoPE(0:0/20:1(11Z))	552.33	6.344	neg	M+FA-H	C25H50NO7P	-	50.7	-2.31197	-	HMDB0011482;LMGP02050046	-	4.22486	4.10618	4.14062	4.41611	4.57608	4.51926	3.80291	3.96424	4.20707	4.0541	3.98429	4.24572	4.53409	4.50875	4.74823	4.62494	4.01262	4.29816	4.30661	4.29895	4.31044	0.0059394	4.90562
neg_3228	LysoPC(15:0)	480.309	6.37503	neg	M-H	C23H48NO7P	-	80.3	-1.93569	C04230	HMDB0010381	-	6.43835	6.46094	6.50378	6.6318	6.50468	6.63087	6.41669	6.49144	6.53208	6.43663	6.43284	6.51778	6.76934	6.70652	6.82288	6.77878	6.65105	6.50518	6.49834	6.50546	6.50337	0.00327539	7.10516
neg_3237	MEDICA 16	341.269	6.42182	neg	M-H	C20H38O4	85.2	-	-1.71613	-	-	-	4.15326	4.16871	4.83521	4.42132	4.05175	4.47552	4.31313	4.26212	4.47658	4.41382	4.19695	4.68811	3.91648	3.89373	3.99949	4.00528	4.51273	4.25037	4.25885	4.24453	4.24231	0.00735161	4.8511
neg_3254	Palmitoyl glucuronide	463.291	6.45283	neg	M+FA-H	C22H42O7	-	64.0	-1.009	C03033	HMDB0010331	-	3.95395	3.96146	3.91362	4.05586	3.6748	4.06042	3.90737	3.9316	3.70833	4.0779	3.841	3.84674	4.25195	1.77928	4.52369	4.47216	3.52152	4.36259	4.39307	4.37419	4.40458	0.0183954	4.98596
neg_3268	Daphniphylline	526.351	6.48385	neg	M-H	C32H49NO5	-	65.5	-5.90719	-	HMDB0030291	15007-67-7	5.17406	5.19014	5.12151	5.26698	5.16144	5.29294	4.89232	4.92507	5.2584	4.93388	4.94563	4.98327	5.10226	5.05326	5.18741	5.13742	5.12877	5.13308	5.1447	5.15138	5.1491	0.00801791	5.74668
neg_3269	12'-Apo-b-carotene-3,12'-diol	367.263	6.49162	neg	M-H	C25H36O2	-	66.6	-2.05044	-	HMDB0036054	120021-87-6	5.4972	5.45611	5.52753	5.54321	5.52044	5.5768	5.4315	5.43742	5.6066	5.41197	5.38741	5.49447	5.66465	5.63634	5.7416	5.72888	5.6098	5.45061	5.46145	5.46144	5.45857	0.00506329	6.0601
neg_3277	LysoPC(17:0)	508.34	6.51503	neg	M-H	C25H52NO7P	-	84.6	-2.09879	C04230	HMDB0012108	-	6.22234	6.3889	6.36279	6.54156	6.30292	6.54309	6.19871	6.35742	6.35548	6.40669	6.25378	6.36542	6.57942	6.48375	6.63739	6.66389	6.37585	6.52849	6.52915	6.53418	6.53204	0.00263603	7.13303
neg_3293	5-Nonadecyl-1,3-benzenediol	421.332	6.56937	neg	M+FA-H	C25H44O2	-	75.4	-1.3786	-	HMDB0030956	35176-46-6	4.71432	4.81009	5.65502	5.21588	5.00499	5.22377	5.14906	4.83893	5.56195	4.85778	4.81923	4.95796	4.56054	4.55876	4.56972	4.50527	5.2074	5.08651	5.0844	5.08468	5.05163	0.0161773	5.6791
neg_3298	12-hydroxyheptadecanoic acid	285.243	6.58488	neg	M-H	C17H34O3	-	83.8	-1.38425	-	HMDB0061663	-	4.10386	4.16356	4.07824	4.15706	3.5654	4.09771	3.77773	3.55658	4.19625	3.88416	3.6038	3.45191	3.82623	3.55719	4.0283	4.07947	3.89232	4.11288	4.13644	4.14657	4.1438	0.0148348	4.73716
neg_3304	LysoPE(0:0/22:0)	582.377	6.60818	neg	M+FA-H	C27H56NO7P	-	74.9	-1.39073	-	LMGP02050054;HMDB0011490	-	4.48423	4.93045	4.859	5.22029	4.84733	5.12026	4.56285	4.86613	4.81018	5.07835	4.69016	4.95584	5.59336	5.452	5.61661	5.61273	4.30849	5.60504	5.62237	5.60481	5.64885	0.0205547	6.2227
neg_3326	LysoPC(O-18:0)	554.382	6.6855	neg	M+FA-H	C26H56NO6P	-	93.4	-1.94642	C04317	HMDB0011149	-	4.35088	4.85801	4.48096	4.87398	4.14102	4.76562	3.71236	4.21436	4.54345	4.51616	4.2977	4.25639	4.49564	3.6966	4.26945	4.37207	3.2969	5.1126	5.13498	5.11868	5.1419	0.0134831	5.72926
neg_3361	Propylene glycol stearate	341.306	6.76233	neg	M-H	C21H42O3	-	90.7	-1.66433	-	LMFA07011008;HMDB0029764	1323-39-3	3.978	2.98367	2.86388	2.81715	3.29995	2.8501	2.80572	2.73269	2.89483	2.72543	2.74842	2.83899	2.88951	2.88952	2.94933	3.78479	2.90853	4.24036	4.33043	4.35124	4.34883	0.0468579	4.92204
neg_3382	2(R)-hydroxyicosanoic acid	327.29	6.90137	neg	M-H	C20H40O3	-	83.6	-1.41119	-	HMDB0061659	-	2.55788	2.54739	2.65075	2.60407	2.59138	2.63699	2.59265	2.5197	2.68168	2.51245	2.53541	2.62589	2.67637	2.67638	2.73614	2.68121	2.69537	3.66267	3.68312	3.66119	3.67953	0.0111712	4.27373
neg_3383	1-arachidonoyl-2-hydroxy-sn-glycero-3-phosphate	457.235	6.90137	neg	M-H	C23H39O7P	86.6	-	-1.35934	-	-	-	5.60235	5.60573	5.82733	5.58	5.56011	5.71129	5.53758	5.58126	5.76625	5.53733	5.57753	5.45287	4.82073	4.77905	4.87514	5.04222	5.55472	5.57295	5.58206	5.57465	5.5686	0.00558451	6.17665
neg_3386	PE-NMe(18:1(11Z)/22:6(4Z,7Z,10Z,13Z,16Z,19Z))	848.543	6.90137	neg	M+FA-H	C46H78NO8P	-	77.1	-1.76143	-	HMDB0113134	-	4.0432	4.42734	4.1363	4.63338	4.86006	4.42638	4.15063	5.02208	4.63736	4.84838	4.65871	4.69843	5.46831	5.38603	5.31674	5.29193	4.4846	5.69325	5.70785	5.69291	5.72329	0.0143037	6.30657
neg_3407	LysoPA(0:0/18:2(9Z,12Z))	433.235	6.96292	neg	M-H	C21H39O7P	-	60.0	-1.86651	-	HMDB0007852	-	6.09284	6.03507	6.20394	5.89309	5.94261	6.12582	5.93597	5.97159	6.45969	5.95931	6.07584	5.99842	5.35032	5.30343	5.39747	5.50409	5.70332	5.92439	5.92125	5.91731	5.91512	0.00410408	6.52159
neg_3408	Androsterone glucuronide	501.223	6.96292	neg	M+Cl	C25H38O8	-	81.0	-6.90175	C11136;C11135	HMDB0002829	1852-43-3	5.5201	5.46216	4.66137	5.32448	5.34478	5.557	5.35398	5.37802	5.59506	5.3628	5.4647	5.43593	4.66097	4.6138	4.7116	4.86646	5.11774	5.20081	5.18399	5.18062	5.17815	0.0102077	5.78804
neg_3416	PE-NMe(16:0/22:5(4Z,7Z,10Z,13Z,16Z))	824.544	7.02525	neg	M+FA-H	C44H78NO8P	-	77.6	-1.48595	-	HMDB0113056	-	5.15228	5.37398	4.39825	5.17983	5.56876	5.38777	5.10274	5.75763	5.19593	5.61516	5.35935	5.62595	5.91853	5.9001	5.86378	5.78642	5.28472	6.1153	6.12475	6.1176	6.13652	0.00949559	6.72568
neg_3422	PE-NMe(18:1(11Z)/20:3(5Z,8Z,11Z))	826.558	7.06335	neg	M+FA-H	C44H80NO8P	-	74.2	-2.43418	-	HMDB0113123	-	5.47243	5.60844	4.68979	5.4174	5.75185	5.74378	5.29258	5.92625	5.56457	5.70601	5.49258	5.79777	6.00551	5.95269	6.02748	5.92664	4.99897	5.977	5.97992	5.97509	5.98393	0.00383827	6.58106
neg_3426	PE-NMe(18:0/22:6(4Z,7Z,10Z,13Z,16Z,19Z))	850.559	7.08997	neg	M+FA-H	C46H80NO8P	-	85.3	-1.77791	-	HMDB0113107	-	6.07676	6.28089	5.87244	6.43837	6.31952	6.36448	6.15837	6.60185	5.89807	6.42818	6.10105	6.27871	6.78304	6.69131	6.73384	6.70981	6.57642	6.74035	6.74765	6.75537	6.75265	0.00652842	7.3511
neg_3449	PE-NMe(16:0/22:4(7Z,10Z,13Z,16Z))	826.559	7.20403	neg	M+FA-H	C44H80NO8P	-	61.2	-1.42511	-	HMDB0113055	-	6.37595	6.45099	6.29825	6.49881	6.66573	6.53462	6.30017	6.72626	6.43223	6.49871	6.31454	6.53871	6.84905	6.7888	6.83735	6.8202	6.67699	6.76337	6.76136	6.76557	6.77238	0.00478265	7.36775
neg_3455	PE-NMe2(16:0/18:2(9Z,12Z))	742.538	7.28753	neg	M-H	C41H78NO8P	-	97.2	-1.17677	-	HMDB0113943	-	4.7711	4.99613	4.28901	5.02486	5.13265	5.06846	4.85547	5.33638	5.01489	5.14198	4.94652	5.12222	5.50248	5.41286	5.482	5.44032	5.04286	5.31584	5.31382	5.32334	5.3148	0.00433696	5.91902
neg_3484	PE-NMe(22:1(13Z)/14:0)	804.575	7.58528	neg	M+FA-H	C42H82NO8P	-	81.7	-1.85908	-	HMDB0113535	-	5.0204	5.63187	5.48432	5.69419	5.66427	5.44722	5.19078	5.76081	5.70346	5.61523	5.2284	5.42118	6.19999	5.90896	6.13287	6.11088	5.87881	6.25874	6.28129	6.28781	6.28549	0.0129599	6.88054
neg_4213	PC(18:0/18:2(9Z,12Z))	830.591	7.63677	neg	M+FA-H	C44H84NO8P	-	86.8	-1.20298	-	HMDB0008039;LMGP01010768	-	5.97949	6.21248	6.08226	6.12486	6.20881	6.08948	6.08103	6.56716	6.47518	6.46951	6.12674	6.21484	6.58485	6.47562	6.53425	6.5696	6.09547	6.85249	6.87549	6.87466	6.8731	0.0107383	7.4711
neg_4225	PC(18:0/20:4(5Z,8Z,11Z,14Z))	854.59	7.49038	neg	M+FA-H	C46H84NO8P	-	78.8	-1.65955	-	LMGP01010802;HMDB0008048	-	5.75025	6.00833	6.02573	6.08464	6.10561	5.93566	5.88477	6.4538	5.92218	6.27291	5.82492	6.04993	6.4349	6.36184	6.37901	6.45842	6.28061	6.68714	6.68715	6.6855	6.69999	0.00673971	7.29205
neg_4228	PE(18:2(9Z,12Z)/20:0)	816.575	7.45367	neg	M+FA-H	C43H82NO8P	-	82.8	-1.24916	-	LMGP02010669;HMDB0009097	-	3.38966	4.55798	3.39023	4.1286	4.7841	4.24981	4.09424	5.12696	4.54282	4.85382	4.33275	4.69943	4.94086	4.80939	4.83641	4.82639	3.4005	5.48176	5.47998	5.48683	5.50375	0.0108167	6.09024
neg_4230	Dodecylbenzenesulfonic acid	325.184	7.44582	neg	M-H	C18H30O3S	68.1	-	-1.54045	-	-	-	5.95197	5.99635	5.98386	5.93773	6.16137	6.01809	5.86708	5.84233	6.1318	5.66308	5.74397	5.97551	5.96531	5.99445	6.04619	6.13376	6.15921	5.23162	5.22685	5.22048	5.20794	0.010085	5.82387
neg_4233	PC(22:4(7Z,10Z,13Z,16Z)/P-16:0)	838.595	7.42243	neg	M+FA-H	C46H84NO7P	-	93.8	-1.75521	-	HMDB0008652	-	4.83384	4.78832	3.82655	4.59931	4.7988	4.27475	4.17966	5.06674	5.11306	4.57207	4.33613	4.6159	4.5394	4.09398	4.00753	3.85706	4.52582	5.42723	5.45189	5.42984	5.43407	0.0110933	6.03792
neg_4253	PE-NMe(20:1(11Z)/20:4(5Z,8Z,11Z,14Z))	852.574	7.18635	neg	M+FA-H	C46H82NO8P	-	78.5	-2.58865	-	HMDB0113325	-	5.5436	5.64789	5.33049	5.71237	5.94516	5.71603	5.42941	5.85822	5.47331	5.6599	5.42292	5.76156	6.06319	6.05009	6.03266	6.08581	5.80808	5.94518	5.94276	5.95027	5.94795	0.00325758	6.54861
neg_4254	PE-NMe2(16:0/20:4(5Z,8Z,11Z,14Z))	766.538	7.18635	neg	M-H	C43H78NO8P	-	60.5	-1.71028	-	HMDB0113951	-	4.50862	4.56355	3.80907	4.50974	4.86264	4.61672	4.31379	5.02882	3.89397	4.66027	4.38255	4.66054	5.16197	5.05375	5.11743	5.06199	4.97993	5.06425	5.06215	5.06258	5.09308	0.0150628	5.67277
neg_4264	(Z)-22-Hentriacontene-2,4-dione	507.441	7.15193	neg	M+FA-H	C31H58O2	-	51.6	-1.91583	-	HMDB0035953	-	4.48934	4.4925	5.26358	4.83568	4.59414	4.73223	4.42653	4.13478	4.99612	4.13292	4.21939	4.1257	3.03078	3.01532	3.07516	3.02016	4.43996	4.43453	4.43253	4.44267	4.45782	0.0114332	5.04405
neg_4276	PC(18:1(11Z)/22:6(4Z,7Z,10Z,13Z,16Z,19Z))	876.575	7.08997	neg	M+FA-H	C48H82NO8P	-	68.6	-1.65668	-	LMGP01010847;HMDB0008090	-	4.86815	5.12369	4.26311	5.26982	5.39657	5.23923	4.81796	5.39292	4.3026	5.19534	4.71291	5.23935	5.68875	5.62484	5.65394	5.64749	5.27734	5.59738	5.59266	5.62602	5.60748	0.0146645	6.20813
neg_4281	PC(16:1(9Z)/18:2(9Z,12Z))	800.544	7.05597	neg	M+FA-H	C42H78NO8P	-	79.7	-1.03419	-	HMDB0008006;LMGP01010690	-	4.68329	5.04133	3.42943	5.08247	5.47933	5.22185	4.34408	5.45458	4.89932	5.13204	4.73784	5.38843	6.02135	5.95852	6.05913	6.03987	5.14067	5.74428	5.74244	5.75003	5.75866	0.0072604	6.35096
neg_4307	PC(18:2(9Z,12Z)/22:6(4Z,7Z,10Z,13Z,16Z,19Z))	874.559	6.90903	neg	M+FA-H	C48H80NO8P	-	89.0	-1.52522	-	LMGP01010947;HMDB0008156	-	4.48994	4.80371	4.50411	4.59419	4.8549	4.78307	4.81336	5.23798	4.82304	5.18444	4.89011	4.78453	5.45532	5.35113	5.28246	5.34858	4.54882	5.74817	5.77172	5.78293	5.78213	0.0156928	6.37352
neg_4312	N-Undecylbenzenesulfonic acid	311.168	6.90903	neg	M-H	C17H28O3S	-	66.5	-1.24327	-	HMDB0032549	50854-94-9	5.88308	5.97539	6.01569	5.9124	6.17834	5.96784	5.82495	5.83696	6.07415	5.68169	5.7362	5.93101	5.95583	5.95144	6.04667	6.11365	6.15558	5.35476	5.34225	5.34039	5.33634	0.00791926	5.94555
neg_4318	Notoginsenoside T1	673.392	6.90137	neg	M+Na-2H	C36H60O10	-	92.3	-1.53103	-	HMDB0039049	343962-53-8	4.41908	4.34196	4.23797	4.47992	4.52407	4.65494	4.68964	4.91462	4.82193	4.81693	4.63956	4.48676	4.76673	4.59333	4.78166	4.26849	4.38942	4.99481	5.00548	5.01625	5.01864	0.0107564	5.61095
neg_4350	5-Heneicosyl-1,3-benzenediol	449.363	6.70848	neg	M+FA-H	C27H48O2	-	82.3	-1.08604	-	HMDB0031035	70110-59-7	5.12483	5.24663	5.86802	5.64455	5.38573	5.59447	5.39712	5.20075	5.6364	5.25969	5.12882	5.26308	5.06119	5.02562	5.05179	4.96762	5.52891	5.55337	5.56188	5.54977	5.55347	0.0051261	6.15671
neg_4360	LysoPC(20:0/0:0)	596.393	6.70077	neg	M+FA-H	C28H58NO7P	-	70.0	-1.1449	C04230	HMDB0010390	108341-80-6	4.11988	4.67089	4.53498	4.8956	4.26147	4.72331	3.75401	4.3964	4.58792	4.70005	4.31235	4.4706	5.68304	5.34194	5.6526	5.72427	3.83027	5.65191	5.65105	5.65743	5.68079	0.0139262	6.26252
neg_4405	Stearoylcarnitine	464.314	6.63143	neg	M+K-2H	C25H49NO4	-	69.1	-2.33311	-	LMFA07070008;HMDB0000848	25597-09-5	4.40037	4.31238	4.34296	4.23193	3.95078	4.26119	3.98141	4.31611	3.99523	4.39299	4.25015	4.35536	3.41916	3.51811	3.81761	4.33189	3.71896	4.70041	4.71779	4.70091	4.73638	0.0168595	5.31618
neg_4417	Stearaldehyde	313.274	6.58488	neg	M+FA-H	C18H36O	-	65.3	-1.55167	C01838	LMFA06000098;HMDB0002384	638-66-4	4.84337	3.72691	2.99621	3.20197	4.1868	3.13635	3.1099	3.4147	3.05022	3.38508	2.8807	3.44372	3.02185	3.3874	4.05342	4.40796	3.97049	4.52606	4.5411	4.55739	4.54936	0.0131128	5.14569
neg_4420	N-Hexadecanoylpyrrolidine	354.301	6.57713	neg	M+FA-H	C20H39NO	-	71.5	-1.6676	-	HMDB0032740	70974-48-0	2.61327	3.08965	2.70618	2.65948	2.64678	3.19983	2.64806	3.50284	2.73711	3.45655	2.69816	3.11411	2.7318	2.7318	2.79159	3.39524	3.32051	3.62888	3.64557	3.59463	3.64242	0.0222713	4.23032
neg_4429	LysoPE(18:0/0:0)	480.309	6.55392	neg	M-H	C23H48NO7P	-	58.0	-1.75585	-	HMDB0011130	-	5.83614	5.86023	5.9988	6.0565	5.84407	6.13298	5.80627	6.08674	5.71432	6.18481	5.83868	6.03719	5.78539	5.76595	5.90169	6.11135	5.73786	6.22912	6.22759	6.23951	6.25257	0.0114576	6.83938
neg_4435	6,8-Heneicosanedione	369.3	6.54618	neg	M+FA-H	C21H40O2	-	53.1	-2.21617	-	HMDB0035570	-	2.71438	3.59638	4.07136	3.72928	3.16092	3.86031	3.33674	3.51044	3.53429	3.7499	3.39706	3.96464	3.53862	3.14028	3.54581	3.64006	3.8859	3.73666	3.71285	3.71886	3.72484	0.0100888	4.32539
neg_4444	2-hydroxyhexadecanoic acid	271.227	6.51503	neg	M-H	C16H32O3	73.7	-	-1.3664	-	HMDB0031057	16452-51-0	5.40542	5.40867	5.46916	5.44937	5.19897	5.37319	5.32241	5.13307	5.58972	5.29204	5.18109	5.10189	5.27983	5.01967	5.46463	5.44909	5.50234	5.27857	5.29846	5.29871	5.29632	0.00948152	5.89515
neg_4451	13'-Carboxy-gamma-tocopherol	445.332	6.49162	neg	M-H	C28H46O4	-	76.6	-1.11278	-	HMDB0012557	-	4.49221	4.37264	5.19628	4.789	4.60563	4.75594	4.9175	4.4782	5.16475	4.53746	4.48184	4.59056	4.7801	4.70384	4.73087	4.62575	4.77861	4.71378	4.71182	4.71209	4.67187	0.0194438	5.3048
neg_4471	Ptelatoside B	427.157	6.45283	neg	M-H	C20H28O10	-	58.6	-8.22033	-	HMDB0034447	90852-99-6	3.73529	3.9977	4.27094	4.41818	4.0059	4.1594	4.42843	4.52272	4.03735	4.6617	4.41552	4.12263	3.97955	3.57989	4.07155	4.18927	4.8158	3.88232	3.88031	3.8804	3.90752	0.0132813	4.48981
neg_4476	LysoPC(P-16:0)	524.335	6.44508	neg	M+FA-H	C24H50NO6P	-	69.8	-1.54741	-	HMDB0010407	-	4.48954	4.51298	4.34338	4.63162	4.41521	4.62376	4.30764	4.4279	4.54386	4.42161	4.42517	4.44357	4.34613	4.37854	4.43504	4.34494	4.3543	4.60199	4.61311	4.62915	4.63452	0.0146043	5.22193
neg_4478	1-Stearoylglycerophosphoserine	546.281	6.43732	neg	M+Na-2H	C24H48NO9P	-	65.6	-1.22332	-	HMDB0061698	-	4.62149	4.38683	4.87289	4.66111	4.94246	4.87611	4.74688	5.00541	4.61466	4.83915	4.63638	5.04178	4.15734	4.51306	4.55361	4.57218	4.47421	4.60897	4.60705	4.61159	4.61447	0.00321497	5.21258
neg_4482	PE(18:1(9Z)/0:0)	478.293	6.42955	neg	M-H	C23H46NO7P	97.9	-	-1.60432	-	LMGP02050004	-	5.43542	5.34907	5.78625	5.69153	5.81711	5.94602	5.60488	5.92526	5.39677	5.83207	5.52085	5.95148	5.1757	5.42695	5.40493	5.4627	5.33858	5.79087	5.81822	5.83054	5.84211	0.0212041	6.42291
neg_4483	5-(2-Heptadecenyl)-1,3-benzenediol	391.285	6.42955	neg	M+FA-H	C23H38O2	-	94.5	-1.62094	-	HMDB0038531	94751-34-5	4.39435	4.40781	5.08414	4.66158	4.46434	4.64874	4.86788	4.53669	5.212	4.6162	4.53095	4.68747	4.49111	4.47157	4.52326	4.38433	4.74665	4.56992	4.56824	4.55792	4.55544	0.00719928	5.16497
neg_4487	LPE(16:0)	452.277	6.42182	neg	M-H	C21H44NO7P	74.7	-	-1.70673	-	-	-	5.62674	5.62207	5.94025	5.88628	5.67511	5.95311	5.70733	5.90163	5.48772	5.98887	5.68007	6.01324	5.6347	5.74703	5.77878	5.96651	5.5363	6.00852	6.02224	6.03208	6.02949	0.0103603	6.62524
neg_4489	LPC(18:1)	566.345	6.41405	neg	M+FA-H	C26H52NO7P	83.1	-	-2.07135	C04230	-	-	6.28008	6.20207	6.4611	6.40127	6.42526	6.53144	6.11918	6.27686	6.38229	6.21278	6.18048	6.42255	6.41311	6.39074	6.55919	6.42662	6.39197	6.18599	6.18413	6.18474	6.19549	0.00532167	6.78967
neg_4494	Ginsenoyne H	347.186	6.39072	neg	M+FA-H	C19H26O3	-	69.8	-1.87034	-	HMDB0039568	142465-54-1	2.09454	2.08411	2.18698	2.14051	2.12788	2.17327	2.12914	2.05658	2.21778	2.04937	2.0722	2.16222	4.60793	4.78294	4.2756	3.35087	2.23141	2.05623	2.05424	2.05424	2.05306	0.00132506	2.65362
neg_4527	LPE(18:2)	476.277	6.32862	neg	M-H	C23H44NO7P	90.0	-	-1.9121	-	-	-	6.15282	6.12094	6.33011	6.4138	6.43261	6.74875	6.57572	6.82434	6.12582	6.74561	6.40662	6.72349	5.78904	5.95739	6.00342	6.04162	5.96677	6.5862	6.58632	6.58663	6.59278	0.00320528	7.19005
neg_4542	LPE(18:1)	500.277	6.30545	neg	M+Na-2H	C23H46NO7P	85.2	-	3.32541	-	-	-	6.27914	6.33511	6.54452	6.70953	6.58585	6.83932	6.69281	6.8182	5.92733	6.82559	6.46337	6.73371	5.8667	6.00406	6.07131	6.15684	6.4236	6.64041	6.64365	6.63847	6.64145	0.00215028	7.24306
neg_4543	8,11-eicosadiynoic acid	303.233	6.30545	neg	M-H	C20H32O2	56.6	-	-1.46942	-	LMFA01030688	-	4.76301	4.72099	4.99468	5.08054	4.96901	5.17002	5.03946	5.12955	4.61837	5.1185	4.82228	5.09816	4.68635	4.65453	4.81052	4.82125	4.91416	4.95846	4.96287	4.95654	4.96068	0.00273341	5.5617
neg_4565	Lysyl-Lysine	309.168	6.27457	neg	M+Cl	C12H26N4O3	-	65.9	-7.05054	-	HMDB0028956	-	3.69763	4.28357	4.54184	4.34172	3.78321	3.33096	4.21508	3.83295	4.44724	3.7434	4.25273	3.96132	3.3857	3.21562	3.71829	4.05524	4.75709	3.96185	3.95286	3.92768	3.95498	0.0144941	4.55156
neg_4572	(4E,7E,10Z,13E,16E,19E)-docosa-4,7,10,13,16,19-hexaenoic acid	327.232	6.26682	neg	M-H	C22H32O2	69.7	-	-1.50455	-	-	-	4.25526	4.43746	4.69871	4.83318	4.47155	4.85426	4.86217	4.89101	4.43243	4.89537	4.65267	4.79851	4.21821	4.21396	4.40536	4.44305	4.67463	4.68637	4.70134	4.70174	4.69932	0.00717849	5.29929
neg_4579	(±)12(13)-EpOME	295.227	6.25912	neg	M-H	C18H32O3	67.4	-	-1.61013	-	-	-	4.26528	4.47188	4.94691	4.61804	4.67145	4.85528	4.90561	5.21932	4.99499	4.73948	4.92166	4.90618	4.54081	4.39279	4.84533	4.90839	4.6704	4.91344	4.89438	4.89407	4.89142	0.0101531	5.50047
neg_4589	Medicagenic acid	501.32	6.24363	neg	M-H	C30H46O6	84.3	-	-4.45528	-	LMPR0106150034;HMDB0034551	599-07-5	3.45847	3.84277	4.752	3.98263	5.43059	4.06088	3.98638	3.69509	4.42454	3.708	3.65929	3.8544	4.10792	3.93281	4.35962	4.0568	3.65739	4.03345	4.00396	3.98597	3.98014	0.0236584	4.60341
neg_4590	12alpha-hydroxy-3-oxo-5beta-cholan-24-oic Acid	435.275	6.24363	neg	M+FA-H	C24H38O4	-	85.8	-1.55783	-	HMDB0062742;LMST04010168	4185-01-7	3.93156	4.34383	5.26146	3.88679	3.92965	3.66008	4.38609	3.67031	4.85714	4.36844	4.24741	4.20856	2.78751	2.78752	2.84731	2.79235	2.80652	4.28181	4.27966	4.26477	4.26855	0.00823385	4.8758
neg_4607	Ribothymidine	239.067	6.22817	neg	M-H2O-H	C10H14N2O6	-	54.3	-2.37147	-	HMDB0000884	1463-10-1	4.67316	4.6106	4.70916	4.71988	4.68449	4.75228	4.58086	4.65918	4.75471	4.57119	4.57311	4.70177	4.86766	4.84774	4.92542	4.8685	4.79518	4.56765	4.57089	4.57084	4.56871	0.00160433	5.17158
neg_4637	Glucosyl (2E,6E,10x)-10,11-dihydroxy-2,6-farnesadienoate	453.21	6.205	neg	M+Na-2H	C21H36O9	-	74.8	-1.25753	-	HMDB0037823	204927-92-4	1.83049	1.82013	1.92237	1.87616	1.86361	1.90874	1.86487	1.7928	1.953	1.78565	1.80831	1.89775	5.39803	4.50945	4.89464	4.57263	1.96657	4.01771	4.02595	4.0294	4.01322	0.00735582	4.62365
neg_4655	(±)12,13-DiHOME	313.238	6.18957	neg	M-H	C18H34O4	75.4	-	-1.13405	-	-	-	4.75983	5.0611	5.62745	4.99718	5.16796	5.36252	5.17978	5.54624	5.5013	5.29094	5.10148	5.36098	4.9821	4.84965	5.2084	5.14915	4.84295	5.329	5.3096	5.31099	5.30518	0.010481	5.91585
neg_4656	Xi-7-Hydroxyhexadecanedioic acid	283.191	6.18957	neg	M-H2O-H	C16H30O5	-	76.3	-1.16531	-	HMDB0037830	-	5.35552	5.26679	5.67095	5.18158	5.02532	5.29336	5.46187	5.08975	5.71834	5.17051	5.45248	5.34624	4.71785	4.69737	4.64008	4.62642	5.35217	5.16092	5.15247	5.15185	5.14629	0.00600847	5.75497
neg_4657	Pentadecanoic acid	263.201	6.18957	neg	M+Na-2H	C15H30O2	-	68.2	8.56394	C16537	HMDB0000826;LMFA01010015	1002-84-2	4.096	4.23075	4.63425	4.32401	4.02885	4.38771	4.57171	4.07871	4.83494	4.16856	4.2632	4.17941	3.9061	3.8494	3.89862	3.86099	4.31075	4.14573	4.14383	4.13492	4.10917	0.0162699	4.73569
neg_4659	Deoxycholic Acid	391.285	6.18183	neg	M-H	C24H40O4	84.8	-	-0.981345	C04483	LMST04010040;HMDB0000626	83-44-3	5.15049	5.00318	4.92086	4.45826	4.20465	4.06879	5.27	3.96351	4.79844	4.60618	4.52015	3.87656	3.92715	3.92715	3.98703	3.93199	4.22478	4.55614	4.52631	4.53713	4.52407	0.0145433	5.13815
neg_4665	Lactaronecatorin A	249.149	6.17413	neg	M-H	C15H22O3	-	70.3	-1.86231	-	HMDB0037529	62824-38-8	4.42521	4.4133	4.42971	4.43466	4.192	4.45509	4.17329	4.40347	4.63656	4.28222	4.57768	4.58773	4.34633	4.01853	4.18107	4.15507	3.9607	4.00012	4.00387	3.96924	4.00056	0.0156462	4.5957
neg_4668	Spirotaccagenin	445.295	6.16637	neg	M-H	C27H42O5	-	60.9	-1.45051	-	HMDB0034424	-	4.40203	4.39198	5.11317	4.33897	4.02381	4.26148	4.51185	3.99374	5.37479	4.41171	4.53143	4.27512	4.47354	4.3954	4.40942	4.15475	4.60212	4.4976	4.4662	4.482	4.45583	0.0179782	5.07775
neg_4671	2-Hydroxyacorenone	281.175	6.16637	neg	M+FA-H	C15H24O2	-	52.7	-1.51252	-	HMDB0030916	185154-94-3	5.26499	5.14782	5.37703	5.07798	4.91631	5.15562	5.30863	4.93758	5.45887	5.02016	5.22164	5.09454	4.54103	4.49899	4.36211	4.39896	5.14617	4.95687	4.92897	4.93524	4.92642	0.0137869	5.5391
neg_4686	8(R)-Hydroperoxylinoleic acid	311.222	6.1431	neg	M-H	C18H32O4	-	55.0	-1.1194	C14831	HMDB0004706	143343-95-7	4.50341	4.63764	5.17376	4.4329	4.69191	4.86692	4.60267	4.973	5.15846	4.67251	4.77709	4.94101	4.62307	4.54117	4.78184	4.87059	4.30828	4.83389	4.823	4.83242	4.79268	0.0184149	5.42287
neg_4696	Furanofukinin	293.175	6.13533	neg	M+FA-H	C16H24O2	-	68.8	-1.38408	-	HMDB0036640	34335-93-8	5.28916	5.25015	5.42857	5.27156	5.19669	5.36317	5.27934	5.16916	5.48797	5.16929	5.212	5.24643	5.31761	5.29281	5.40701	5.41379	5.38883	5.14125	5.13925	5.13926	5.1193	0.0101128	5.73692
neg_4697	3-Hydroxytetradecanedioic acid	255.16	6.13533	neg	M-H2O-H	C14H26O5	-	76.3	-1.36529	-	HMDB0000394	73179-89-2	5.58867	5.46057	5.7317	5.4102	5.30062	5.50864	5.62481	5.41422	5.78542	5.35946	5.63335	5.56329	5.17063	5.01695	4.92942	4.89688	5.62819	5.35571	5.35012	5.34356	5.33687	0.00806641	5.94868
neg_4699	4-Hydroxydebrisoquine	236.105	6.13533	neg	M+FA-H	C10H13N3O	-	71.0	4.05924	-	HMDB0006468	59333-79-8	4.53606	4.55365	4.61178	4.57618	4.54453	4.64099	4.47267	4.45152	4.70074	4.43116	4.44742	4.53718	4.67628	4.62516	4.77913	4.78288	4.69462	4.41909	4.41709	4.43232	4.41734	0.00729321	5.02355
neg_4729	1b-Hydroxycholic acid	405.264	6.09647	neg	M-H2O-H	C24H40O6	-	93.3	-1.26955	-	HMDB0000307	80875-94-1	5.41529	5.39129	6.11974	5.23214	5.04081	4.95041	5.63927	4.79675	6.16347	5.3362	5.41971	5.31812	3.78987	3.97135	4.19544	3.26835	4.61662	5.16621	5.16437	5.15806	5.15042	0.0070596	5.76186
neg_4753	Tetranor-12(R)-HETE	265.181	6.08867	neg	M-H	C16H26O3	68.2	-	-1.41506	-	-	-	4.60031	4.63339	4.91769	4.81173	4.55881	4.87561	5.02066	4.68913	4.98054	4.76419	4.78306	4.69139	4.8375	4.74858	4.80069	4.72943	4.38897	4.63219	4.62205	4.61473	4.61229	0.00888704	5.22244
neg_4760	Glycocholic acid	464.301	6.08087	neg	M-H	C26H43NO6	-	57.6	-2.13981	C01921	HMDB0000138;LMST05030001	475-31-0	4.75034	4.74354	5.46042	4.72155	4.29896	4.18756	4.69505	3.75814	5.34995	4.48268	4.71516	4.35059	2.85726	3.92475	2.91707	2.8621	4.18695	4.60257	4.51913	4.55031	4.50161	0.0430701	5.14718
neg_4765	VALSARTAN	434.219	6.07308	neg	M-H	C24H29N5O3	56.0	-	-1.35836	-	HMDB0014323	137862-53-4	2.65719	2.6467	2.75011	2.70341	3.15965	2.73634	2.69198	2.61899	2.78105	2.61174	3.31737	2.72524	2.77574	2.77575	2.8403	2.78058	3.0807	3.81704	3.76703	3.78394	3.76462	0.0239417	4.38567
neg_4831	(4S,6R)-p-Mentha-1,8-diene-6,7-diol 7-glucoside	329.16	6.01103	neg	M-H	C16H26O7	-	93.8	-1.17991	-	HMDB0039056	402593-54-8	3.51159	3.6278	3.48525	3.65878	3.42575	3.49779	3.75187	3.80146	3.51623	3.48414	3.98456	3.53205	3.92155	3.93754	3.73767	3.89427	3.55683	3.80822	3.83502	3.75928	3.78115	0.031765	4.39886
neg_4836	3-Hydroxyisovalerylcarnitine	569.332	6.00332	neg	2M+FA-H	C12H24NO5+	-	97.0	6.0284	-	HMDB0061189;LMFA07070041	-	3.05785	3.26848	3.26832	3.10413	3.09142	3.1371	3.09269	3.0196	3.18186	3.01234	3.03534	3.12598	3.17654	3.17655	3.2364	3.18139	3.19557	3.01924	3.01724	3.25588	3.10532	0.106457	3.71263
neg_4861	4-Quinolinecarboxylic acid	208.016	5.99563	neg	M+Cl	C10H7NO2	55.2	-	-3.54895	C06414	-	-	4.03099	4.92191	5.50503	4.41583	4.89135	4.35512	5.57531	4.49085	3.1197	3.84965	4.82141	4.14591	5.31744	4.65729	5.47939	3.60121	5.04121	5.01565	5.00744	4.99945	4.99396	0.00938396	5.60626
neg_4907	17-beta-Estradiol-3-glucuronide	429.189	5.94177	neg	M-H2O-H	C24H32O8	-	86.8	-6.47141	C03033;C05503	HMDB0006224;LMST05010058	-	3.57067	3.7707	2.89977	3.63376	3.86958	2.88599	4.18854	3.95358	2.93072	4.13472	4.15072	4.24692	2.92541	2.92541	2.98523	2.93025	4.0617	4.03897	4.00446	4.02184	4.02019	0.013903	4.62356
neg_4922	5-Megastigmen-7-yne-3,9-diol 3-glucoside	415.197	5.9263	neg	M+FA-H	C19H30O7	-	53.6	-1.41175	-	HMDB0032842	62512-27-0	5.44692	5.29823	5.08405	5.02245	4.97373	4.95599	5.62503	5.46246	5.21313	5.45911	5.31491	5.32968	4.76458	4.55992	4.33532	4.48443	4.79972	5.19606	5.17994	5.1871	5.17217	0.0100763	5.78597
neg_4933	11-Dihydro-12-norneoquassin	359.186	5.91077	neg	M-H2O-H	C21H30O6	-	66.7	-1.10294	-	HMDB0036889	-	5.00349	4.76819	4.7004	4.69097	4.66393	4.74524	5.05078	4.46225	5.08656	5.06415	4.8947	4.82382	4.61932	4.61932	4.67921	4.62417	4.68475	4.70602	4.67281	4.67121	4.66839	0.0176843	5.28194
neg_4943	Cytidine 2',3'-cyclic phosphate	341.991	5.90297	neg	M+K-2H	C9H12N3O7P	-	50.9	4.22597	-	HMDB0011691	15718-51-1	3.14459	4.40271	4.78461	3.78844	4.31466	3.75599	4.93554	3.8298	3.26861	3.09907	4.29109	3.7958	4.75443	4.35538	4.80332	3.26814	4.62952	4.41696	4.41069	4.42611	4.41063	0.00727855	5.01819
neg_4949	6-Dehydrotestosterone glucuronide	507.223	5.89522	neg	M+FA-H	C25H34O8	-	82.2	-1.63686	C03033	HMDB0010337	-	4.28026	4.27183	4.29967	3.81337	3.53761	3.59347	4.48808	3.96188	4.32774	4.50674	4.56136	4.29234	3.62278	3.62278	3.68266	3.62762	4.41509	4.19943	4.18603	4.1774	4.17509	0.010955	4.78663
neg_4954	Cynaratriol	281.139	5.88747	neg	M-H	C15H22O5	-	63.3	-1.29357	-	HMDB0034983	70894-20-1	5.30723	5.25726	4.96096	5.0655	5.08352	5.0839	5.3774	5.25839	5.09377	5.24952	5.14727	5.18527	4.63811	4.37531	4.48653	4.59924	4.35327	4.99338	4.98766	4.98934	4.97478	0.00791174	5.5884
neg_4957	Monoethylhexyl phthalic acid	313.119	5.87968	neg	M+Cl	C16H22O4	-	56.4	-8.09619	C03343	HMDB0013248	4376-20-9	3.59753	3.87279	4.07404	3.57723	3.81046	3.84822	3.22046	3.28173	4.23464	3.22031	3.34932	3.95473	3.9047	3.93879	3.90799	4.31759	3.8366	3.89101	3.88899	3.87995	3.84472	0.0205553	4.47858
neg_5020	5-Carboxy-2'-deoxyuridine	307.031	5.73767	neg	M+Cl	C10H12N2O7	-	62.7	-9.67742	-	HMDB0060774	-	4.81652	4.84222	4.44859	4.54158	4.49114	4.11244	5.00305	4.6049	4.59324	4.56132	4.71605	4.45946	4.0281	2.25136	3.68827	2.25618	2.27029	4.35707	4.35514	4.35011	4.3342	0.0101573	4.95127
neg_5025	(R)-2-Feruloyl-1-(4-Hydroxyphenyl)-1,2-ethanediol	329.103	5.71382	neg	M-H	C18H18O6	-	65.9	-1.07296	-	HMDB0032655	177795-29-8	4.30363	4.48455	4.53783	3.6685	3.568	3.91794	4.1866	4.16207	3.96788	4.24811	4.6282	4.49446	2.64795	2.47105	2.55015	2.47588	2.49003	4.03843	4.03172	4.04328	4.02909	0.00639952	4.6377
neg_5028	2,3-Dihydro-1H-pyrrolizine-5-carboxaldehyde	134.06	5.71382	neg	M-H	C8H9NO	-	73.0	-7.10302	-	HMDB0040008	6225-59-8	3.54569	3.49202	3.70432	3.50998	3.5588	3.66639	3.26586	3.38223	3.60865	3.32146	3.26554	3.62816	3.68483	3.70992	3.80261	4.0981	3.58384	3.59635	3.59477	3.58895	3.56385	0.0146187	4.18815
neg_5039	3-amino-2-naphthoic acid	186.055	5.6185	neg	M-H	C11H9NO2	96.4	-	-4.01019	-	-	-	5.29859	5.19705	4.8784	4.78932	4.82446	4.73703	4.90781	4.62739	5.02128	4.79549	4.77566	4.81221	4.39513	4.03831	4.20113	4.0698	4.14293	4.63791	4.61078	4.61063	4.60819	0.014065	5.2191
neg_5055	20-Carboxy-leukotriene B4	347.186	5.49175	neg	M-H2O-H	C20H30O6	-	93.3	-1.29173	C05950	HMDB0006059;LMFA03020016	80434-82-8	4.35684	4.41905	3.86519	4.09303	3.77123	4.03715	4.54915	3.67962	3.41815	4.2709	4.2848	3.78527	3.41283	3.41284	3.47271	3.41768	4.19494	4.01089	4.00353	4.00003	3.98746	0.00964151	4.60259
neg_5063	(2E,4E)-2,7-Dimethyl-2,4-octadienedioic acid	197.081	5.43647	neg	M-H	C10H14O4	-	69.1	-3.51501	-	HMDB0034099	110107-15-8	4.12601	4.19421	4.23543	4.16205	4.14942	4.23023	4.1495	4.14243	4.15563	4.05222	4.01152	4.0789	4.00894	3.99871	4.11345	4.08567	4.20273	4.01921	4.01861	3.99448	3.98968	0.0153301	4.60774
neg_5092	12,20-Dioxo-leukotriene B4	347.186	5.23143	neg	M-H	C20H28O5	-	80.3	-1.33761	-	HMDB0060094	-	3.6605	3.76299	3.37691	2.9599	3.2064	3.23679	4.09949	3.26093	2.82513	3.98574	3.9414	3.6157	2.81981	2.81982	2.87962	2.82465	3.84554	3.67274	3.60946	3.5764	3.62636	0.0387513	4.22462
neg_5100	4-ethylphenylsulfate	201.022	5.19203	neg	M-H	C8H10O4S	-	57.7	-3.51713	-	HMDB0062551	-	5.94904	5.82648	5.38532	5.57386	5.89637	5.30011	5.3444	5.12053	5.14622	5.18783	5.27354	5.15307	5.24626	4.42221	3.93806	4.24973	4.6073	4.8896	4.88469	4.88472	4.8924	0.00379544	5.48992
neg_5108	4-Nitrophenol	138.019	5.13685	neg	M-H	C6H5NO3	88.4	-	-6.77152	C00870;C06813	HMDB0062627;HMDB0001232	100-02-7	5.61048	5.53666	5.63144	5.65886	5.63253	5.68263	5.5421	5.57935	5.7182	5.51356	5.514	5.62638	5.79747	5.79635	5.8798	5.85023	5.75587	5.5072	5.51311	5.51308	5.51093	0.00276412	6.11315
neg_5122	Lacosamide-glucuronide	473.145	5.01922	neg	M+FA-H	C18H24N2O10	-	56.9	7.7622	-	HMDB0060829	-	4.94109	5.06335	4.20109	4.66633	4.77436	4.51146	4.72575	4.51247	4.48519	4.66147	5.15456	4.63002	4.12867	4.12868	4.18856	4.13352	4.14771	4.5797	4.578	4.56846	4.55969	0.00914758	5.17359
neg_5156	(E)-10-Hydroxy-8-decenoic acid	185.118	4.933	neg	M-H	C10H18O3	-	66.1	-4.1365	-	HMDB0039533	106541-97-3	3.4315	3.71238	3.6876	3.58014	3.48951	3.26815	3.86581	3.72691	3.29286	3.83293	3.75189	3.73446	3.86614	3.06026	2.47394	3.32024	3.23724	3.62852	3.64322	3.63199	3.61442	0.011689	4.23164
neg_5159	Nicotine glucuronide	359.124	4.90945	neg	M+Na-2H	C16H22N2O6	-	76.5	5.7609	-	HMDB0001272	152306-59-7	4.0347	4.12685	4.53291	3.77827	4.13382	4.26834	3.78078	3.93759	4.41157	3.68316	3.53411	4.23822	4.43955	4.50756	4.50404	4.8864	4.30791	4.4003	4.37847	4.37211	4.35243	0.0193237	4.97821
neg_5165	3-Oxodecanoic acid	231.123	4.8781	neg	M+FA-H	C10H18O3	-	80.2	-2.76762	-	HMDB0010724	-	3.298	3.49181	3.48699	3.21567	2.84649	3.00765	3.63784	3.51342	2.49786	3.6491	3.54458	3.4566	3.68203	2.23175	2.29131	2.23657	3.61048	3.67667	3.66169	3.66169	3.65961	0.00789532	4.26696
neg_5178	P-Toluenesulfonic acid	217.017	4.87027	neg	M+FA-H	C7H8O3S	55.6	-	-3.42503	-	HMDB0059933	104-15-4	4.5324	4.5147	4.0873	4.1949	4.71782	3.91196	3.9677	3.85918	3.93458	3.79964	4.08222	3.73418	2.14819	2.1482	2.20769	2.15301	2.1671	3.44777	3.44373	3.46072	3.47944	0.015928	4.06009
neg_5192	Momilactone B	375.181	4.76797	neg	M+FA-H	C20H26O4	-	83.2	-1.77475	-	HMDB0036749	51415-08-8	4.41841	4.51128	4.37745	4.11376	3.6437	4.30157	4.66182	4.12595	3.0525	4.43849	4.53519	3.45237	3.04718	3.04719	3.10702	3.05202	4.60195	4.40785	4.39762	4.40208	4.38655	0.0088877	5.00064
neg_5198	Niazirin	260.092	4.73647	neg	M-H2O-H	C14H17NO5	-	80.6	-2.13907	-	HMDB0032807	122001-32-5	2.8079	2.88763	3.15711	3.54139	2.52803	3.36453	2.43784	2.40924	2.18704	2.28477	1.48701	1.89197	1.62437	1.62438	1.75988	2.28122	4.09199	3.23244	3.16084	3.15874	3.1804	0.0339967	3.78599
neg_5199	5-(2-Methylpropyl)tetrahydro-2-oxo-3-furancarboxylic acid	185.081	4.73647	neg	M-H	C9H14O4	-	67.6	-3.94479	-	HMDB0030988	-	4.4732	4.44675	4.55625	4.42312	4.46025	4.45978	4.58487	4.53027	4.50511	4.52998	4.42007	4.56792	4.3181	4.33839	4.35327	4.34564	4.4983	4.36854	4.36066	4.36457	4.35312	0.00651	4.9638
neg_5209	Tyrosol 4-sulfate	199.006	4.68928	neg	M-H2O-H	C8H10O5S	-	68.2	-3.18732	-	HMDB0041785	-	6.6597	6.41607	6.00582	6.16052	6.49037	5.97591	6.12766	5.87679	5.98743	6.04399	6.05572	5.93042	5.25873	5.02713	5.27766	4.82598	5.5663	5.51381	5.51166	5.51581	5.52449	0.0056197	6.11853
neg_5211	Suberylglycine	252.085	4.68143	neg	M+Na-2H	C10H17NO5	-	75.1	-1.79006	-	HMDB0000953	60317-54-6	2.06458	2.62954	2.15697	2.21872	2.0979	2.14327	2.09916	2.02664	2.18775	2.01944	2.04225	2.13223	2.18247	2.18247	2.24199	2.18728	3.32039	3.26726	3.27521	3.25514	3.2531	0.0103451	3.86465
neg_5215	5beta-1,3,7(11)-Eudesmatrien-8-one	237.124	4.65003	neg	M+Na-2H	C15H20O	-	51.1	-9.84705	-	HMDB0035965	120216-95-7	4.84056	4.71542	4.81677	4.38561	4.85813	4.74905	4.9051	4.7815	4.85727	4.80388	4.76483	4.9886	4.50967	4.67049	4.10623	4.03591	3.67421	4.68239	4.67014	4.66233	4.66003	0.010032	5.27086
neg_5226	2,3-Methylene suberic acid	197.081	4.61862	neg	M-H	C10H14O4	-	68.8	-3.49312	-	HMDB0059779	-	5.10931	5.10585	5.31725	5.17623	5.01685	5.03953	5.21367	5.11396	4.99084	5.12671	4.96462	5.08443	4.68689	4.64274	4.68981	4.74453	5.30893	5.05368	5.05191	5.05224	5.02902	0.0115097	5.64889
neg_5250	6-(4-ethyl-5-hydroxy-2-methoxyphenoxy)-3,4,5-trihydroxyoxane-2-carboxylic acid	325.092	4.461	neg	M-H2O-H	C15H20O9	-	72.6	-1.15041	-	HMDB0128044	-	4.22942	3.979	3.60217	3.51203	3.81002	3.68852	3.49679	3.63642	3.81841	3.95361	4.00979	4.09169	3.40331	3.16558	3.04818	2.83531	2.84949	3.97623	3.99393	3.96376	3.9611	0.0148544	4.57597
neg_5255	Dihydronaringenin-O-sulphate	335.023	4.42945	neg	M-H2O-H	C15H14O8S	-	74.4	-1.35047	-	HMDB0059996	-	4.37527	5.05919	4.93463	4.38331	3.98221	4.57926	4.05732	3.89955	5.19037	4.27836	4.80752	4.60797	4.17698	2.87519	3.17252	2.88003	2.8942	3.92945	3.92756	3.93481	3.96008	0.0150231	4.54019
neg_5258	3-(3-Hydroxyphenyl)propionic acid	211.061	4.41375	neg	M+FA-H	C9H10O3	56.3	-	-3.87222	C11457	-	-	4.97252	4.92751	4.99396	4.96933	5.001	4.98237	4.87945	4.83021	5.00734	4.81829	4.84317	4.89532	4.90723	4.87266	4.95776	4.93013	4.83655	4.82999	4.79917	4.7813	4.77491	0.0243518	5.39893
neg_5266	Pseudomonine	375.129	4.31952	neg	M+FA-H	C16H18N4O4	-	50.6	-5.35763	-	HMDB0041438	172923-94-3	2.82739	3.7037	3.68906	3.76361	3.29908	3.04519	3.67483	3.94201	2.9056	3.83816	3.26789	3.24929	3.486	2.90029	2.96011	2.90513	3.95672	3.88683	3.88478	3.85982	3.87655	0.0120013	4.47914
neg_5279	(E)-10-Oxo-8-decenoic acid	229.108	4.296	neg	M+FA-H	C10H16O3	-	67.1	-2.83494	-	LMFA01030949;HMDB0040883	69152-89-2	2.90205	3.27777	3.21472	3.11464	3.12758	2.46845	3.88764	3.77416	3.09928	3.91105	3.73102	3.7517	3.99316	3.41829	2.38468	3.33771	3.0508	3.58878	3.58138	3.58681	3.56245	0.0117266	4.18195
neg_5281	N-formylanthranilic acid	164.034	4.296	neg	M-H	C8H7NO3	61.6	-	-5.17337	-	-	-	4.96142	4.8968	4.9008	4.8461	4.76404	4.82748	4.97795	4.77954	4.89296	4.9004	4.75538	4.72194	4.60499	4.57462	4.47517	4.72584	4.71058	4.75813	4.74607	4.74668	4.73958	0.00767533	5.34972
neg_5283	3-Indoleacetic Acid	174.055	4.28817	neg	M-H	C10H9NO2	50.5	-	-4.60223	C00954	-	-	3.98491	3.86314	4.14078	3.92345	3.8778	4.02607	3.80305	3.73588	3.8843	3.88178	3.68095	3.93299	4.41755	4.35756	4.49588	4.34067	4.25501	3.99168	3.93989	3.94532	3.93641	0.0257669	4.55594
neg_5290	Dehydrocyanaropicrin	381.076	4.26468	neg	M+K-2H	C19H20O6	-	86.7	3.18264	-	HMDB0035029	35821-02-4	3.67122	3.58106	4.66947	4.00028	3.04646	3.66306	3.96362	3.34712	4.94333	2.84878	3.69421	3.16286	2.90056	2.90056	4.10902	3.58528	3.73158	3.85522	3.80931	3.85328	3.84264	0.0203567	4.44251
neg_5306	Nopalinic acid	299.065	4.19405	neg	M+K-2H	C10H18N2O6	-	61.9	-1.94769	C01683	HMDB0029437	63409-16-5	3.59079	4.13	4.54616	3.93688	3.44038	3.93977	3.84817	2.51202	4.4855	2.50478	3.89819	3.24405	4.77375	4.03438	4.56033	3.81854	4.57904	4.13656	4.11296	4.115	4.11093	0.0119073	4.72102
neg_5315	N-lactoyl-Leucine	202.108	4.15487	neg	M-H	C9H17NO4	-	67.1	-3.45413	-	HMDB0062176	-	4.6044	5.10772	5.17926	5.30364	5.21287	5.4775	4.9275	5.08768	5.45922	5.00171	5.29278	5.56309	4.85706	5.66982	4.48343	4.81841	5.31869	5.25623	5.2511	5.25434	5.23811	0.00803259	5.85206
neg_5323	N-Methoxyspirobrassinol methyl ether	341.063	4.11568	neg	M+FA-H	C13H16N2O2S2	-	80.2	-1.47753	-	HMDB0041059	113866-41-4	3.82311	4.27607	3.67322	4.76277	4.40398	4.61157	4.53581	4.7509	3.72208	4.7101	4.56014	4.59319	4.37063	4.48946	4.49529	4.49006	4.30939	4.54745	4.52394	4.50099	4.51089	0.0198212	5.12322
neg_5373	P-Tolyl Sulfate	187.006	3.87283	neg	M-H	C7H8O4S	83.0	-	-4.00485	-	-	-	7.24268	7.05973	6.80271	6.88411	7.05335	6.35003	6.68161	6.47756	6.56706	6.70409	6.50358	6.48592	6.04254	6.57542	6.11367	6.69322	6.57177	6.47108	6.46198	6.46197	6.46095	0.00474743	7.06607
neg_5389	Acetyl-DL-Leucine	172.097	3.81813	neg	M-H	C8H15NO3	83.4	-	-4.69505	C02710	-	-	5.38451	5.63186	5.54645	5.98986	5.74834	6.08779	5.62073	5.78461	5.55691	5.63847	5.69925	6.04366	5.69042	6.06302	5.5635	5.7116	6.21563	5.96186	5.95391	5.95774	5.94724	0.0061605	6.55728
neg_5397	Isoswertisin 4'-glucoside	589.153	3.78693	neg	M-H2O-H	C28H32O15	-	68.1	-5.09122	-	HMDB0037416	35480-14-9	4.36608	3.79113	2.82487	2.77815	3.94732	2.8111	2.76672	2.6937	2.85582	2.68645	2.70943	2.79999	2.8505	2.85051	2.91032	2.85535	2.86952	3.44774	3.38115	3.35291	3.34497	0.0459059	3.98555
neg_5400	Thimerosal	383.007	3.78693	neg	M-H	C9H10HgO2S	51.5	-	8.80001	-	-	-	4.7376	4.26794	4.20562	4.06633	4.42452	2.88029	3.54126	3.1042	4.17754	3.73649	2.7786	2.86918	2.91971	3.77693	2.97954	3.96806	3.94659	4.22133	4.17072	4.19571	4.18594	0.0209155	4.79586
neg_5402	Trans-4-Coumaric acid	209.045	3.78693	neg	M+FA-H	C9H8O3	53.5	-	-3.98082	-	-	-	5.48163	5.38999	5.527	5.52217	5.49123	5.53337	5.38454	5.40816	5.57647	5.35191	5.33231	5.44636	5.61814	5.59331	5.6891	5.65567	5.54737	5.35492	5.34476	5.34712	5.34246	0.00540354	5.9494
neg_5429	(R)-Pelletierine	186.113	3.7165	neg	M+FA-H	C8H15NO	-	64.5	-5.35713	-	HMDB0030324	2858-66-4	4.13068	4.07997	4.12373	4.04416	4.29444	4.14673	4.04003	4.09672	4.23303	4.06978	3.97653	4.18535	4.21233	4.29481	4.36822	4.38482	4.2433	4.18724	4.18421	4.18408	4.18285	0.00186336	4.78663
neg_5430	Gentisic acid	153.018	3.7165	neg	M-H	C7H6O4	55.3	-	-5.59369	C00628	HMDB0000152	490-79-9	5.53756	5.50876	5.45915	5.42735	5.40883	5.32239	5.49312	5.41189	5.59036	5.34198	5.5148	5.56027	5.16849	5.08284	5.11345	5.02741	4.79572	5.1685	5.15519	5.14601	5.14358	0.0112151	5.75549
neg_5444	Arbutin	293.063	3.65405	neg	M+Na-2H	C12H16O7	-	57.6	-3.78503	C06186	HMDB0029943	497-76-7	3.30676	3.32844	2.46737	2.76027	2.99019	2.45362	3.75371	3.91478	2.49826	3.56174	3.6201	3.77768	2.49296	2.88648	2.57222	2.49779	4.14102	4.13842	4.13101	4.11611	4.11391	0.0116726	4.72702
neg_5451	Gamma-Glutamyltryptophan	370.083	3.63843	neg	M+K-2H	C16H19N3O5	-	59.9	4.64706	-	HMDB0029160	66471-20-3	2.5931	2.58261	2.686	2.63931	2.62661	2.67223	2.62789	2.55492	3.73794	2.54767	2.81217	2.66113	3.4956	2.71163	2.7714	2.71646	4.13094	2.73135	2.79621	2.55256	2.79411	0.0918058	3.33052
neg_5479	Alpha-D-Galacturonic acid	193.035	3.56008	neg	M-H	C6H10O7	64.7	-	-3.47102	-	-	-	4.97965	4.89153	4.64946	4.72653	4.91736	4.63234	4.85118	4.8394	4.69269	4.97235	4.84689	4.85835	4.52968	4.55552	4.4989	4.52367	4.4727	4.72447	4.71653	4.71609	4.71394	0.00461248	5.31983
neg_5521	(S)-2,3-Dihydro-5-hydroxy-2-methyl-1,4-naphthoquinone	189.055	3.48248	neg	M-H	C11H10O3	-	74.7	-4.09839	-	HMDB0041122	76372-21-9	4.13694	4.20484	4.67302	4.05236	4.00521	4.25254	4.54028	3.75885	3.93986	3.69317	4.09468	3.70508	3.91625	3.44645	4.15937	3.56465	3.43002	3.80041	3.79963	3.77171	3.72648	0.0325909	4.37759
neg_5522	{[4-(4-hydroxy-3-methoxyphenyl)-2-oxobut-3-en-1-yl]oxy}sulfonic acid	269.012	3.48248	neg	M-H2O-H	C11H12O7S	-	56.0	-1.34039	-	HMDB0135696	-	5.0731	5.18575	5.74999	4.81757	4.73532	5.21276	5.63387	4.57282	4.73825	4.37203	5.15944	4.39307	4.74904	3.85985	5.06312	3.86469	3.87888	4.52134	4.51138	4.49628	4.50213	0.0108589	5.10994
neg_5600	(±)-Furilazole	322.024	3.35078	neg	M+FA-H	C11H13Cl2NO3	-	77.6	-4.9642	-	HMDB0037131	141980-03-2	4.87523	4.57841	4.32144	4.36176	4.47768	3.94692	4.81924	4.60844	4.37706	4.66234	4.39592	4.47705	3.66408	4.35259	3.57936	4.16577	4.01017	4.54571	4.53117	4.53115	4.52897	0.00770425	5.13635
neg_5615	1,2,10-Trihydroxydihydro-trans-linalyl oxide 7-O-beta-D-glucopyranoside	363.166	3.3196	neg	M-H2O-H	C16H30O10	-	53.4	-1.11986	-	HMDB0033237	219814-37-6	4.49867	4.18666	4.01702	3.72452	4.24279	3.68962	4.71621	4.58559	4.1394	4.54439	4.18466	4.47282	3.72545	4.0637	3.41088	3.47245	3.51505	4.26589	4.25084	4.25399	4.24865	0.00766926	4.85694
neg_5627	Salicyluric acid	194.045	3.27257	neg	M-H	C9H9NO4	79.6	-	-3.31582	C07588	HMDB0000840	487-54-7	2.65535	3.14098	3.01003	2.60473	2.51842	2.60885	3.31812	3.17251	2.53088	3.23824	3.18833	3.00731	2.23657	2.23658	2.29614	2.2479	2.25551	3.64887	3.63617	3.64704	3.62776	0.009741	4.24203
neg_5664	Glutamyltryptophan	332.125	3.18652	neg	M-H	C16H19N3O5	-	56.2	-1.135	-	HMDB0028830	38101-59-6	4.32774	4.6935	5.18867	4.89862	4.85137	5.13881	4.67304	4.57585	5.05694	4.66786	4.5974	4.86278	5.02441	5.16598	5.00534	4.80682	5.22564	4.7838	4.78173	4.77823	4.76487	0.00836187	5.37927
neg_5684	3-Pyridinebutanoic acid	210.077	3.10057	neg	M+FA-H	C9H11NO2	-	65.5	-3.50442	-	HMDB0001007	477251-67-5	3.51582	3.38791	3.55194	3.25544	3.51274	3.59253	3.44875	3.28009	3.58141	3.31058	3.37002	3.48872	3.17102	3.19433	3.1583	2.74569	3.03073	3.67051	3.64307	3.59229	3.62899	0.031168	4.23661
neg_5745	Tyrosine methylester	176.071	2.99222	neg	M-H2O-H	C10H13NO3	-	66.5	-3.83316	C03404	HMDB0029217	1080-06-4	2.68572	2.42734	2.32371	1.98171	2.32532	2.55295	2.54397	1.89808	3.14634	1.89091	2.95949	2.13908	2.05348	2.48597	2.11288	2.05828	2.75366	3.53324	3.49905	3.51134	3.48022	0.0217367	4.10835
neg_5759	Hippuric acid	178.05	2.97678	neg	M-H	C9H9NO3	82.1	-	-4.47888	C01586	HMDB0000714	495-69-2	6.96471	6.89715	6.66369	6.56699	6.69871	6.61286	7.01022	6.79571	6.83137	6.8162	6.76802	6.92132	5.9801	5.8711	5.71305	5.64672	5.68026	6.6068	6.5958	6.59694	6.59358	0.0058406	7.20037
neg_5781	3-hydroxy-3-(3-hydroxyphenyl)propanoic acid-O-sulphate	242.996	2.93815	neg	M-H2O-H	C9H10O7S	-	64.6	-1.77242	-	HMDB0059967	-	5.31018	5.3336	4.94488	4.68233	5.22839	5.15922	4.90877	4.99685	4.83526	5.292	5.43381	5.46868	4.55364	4.88401	3.70254	3.80302	5.2008	5.45747	5.45409	5.45023	5.44183	0.0066597	6.053
neg_5785	2-Hydroxycinnamic acid	163.039	2.93815	neg	M-H	C9H8O3	77.1	-	-5.10268	C01772	HMDB0002641	583-17-5	4.76906	4.73487	4.65647	4.59035	4.7317	4.7177	4.49117	4.52337	4.57543	4.65297	4.73674	4.77802	4.49133	4.53298	4.43518	4.42329	4.62576	4.76696	4.76578	4.75549	4.74781	0.00894933	5.36114
neg_5831	N-Methylcalystegine C1	226.069	2.86017	neg	M+Na-2H	C8H15NO5	-	61.3	-2.48337	-	HMDB0036394	197449-07-3	3.52713	3.5208	3.09321	3.50838	2.98654	3.65868	3.59315	3.54556	2.60503	3.15708	3.97587	3.82866	3.05701	3.6967	2.92762	3.38277	3.90275	3.93138	3.91675	3.92083	3.91464	0.00742439	4.52297
neg_5860	3,4,5-trihydroxy-6-{[2-(3-hydroxyphenyl)acetyl]oxy}oxane-2-carboxylic acid	327.072	2.79768	neg	M-H	C14H16O9	-	93.7	-1.36623	-	HMDB0125162	-	4.49908	4.36052	3.68187	4.08307	3.86816	3.99631	4.38233	4.12474	3.68643	4.24025	4.28756	3.99268	3.68111	3.68112	3.74099	3.68596	4.00698	3.94522	3.94321	3.94318	3.9219	0.0107547	4.5405
neg_5868	3,4,5-trihydroxy-6-{[3-(3-hydroxyphenyl)propanoyl]oxy}oxane-2-carboxylic acid	341.087	2.76633	neg	M-H	C15H18O9	-	62.0	-1.44392	-	HMDB0124983	-	5.23414	5.19732	4.68181	4.93447	5.10062	5.0209	5.26128	5.18068	4.88898	5.3558	5.22776	5.20062	4.21318	4.18705	3.81544	4.16995	3.4191	4.88143	4.86217	4.87942	4.87424	0.00850315	5.47644
neg_5920	4-Hydroxy-5-(dihydroxyphenyl)-valeric acid-O-sulphate	305.033	2.66535	neg	M-H	C11H14O8S	-	74.1	-1.30382	-	HMDB0059978	-	3.86782	4.07313	3.58206	3.82985	3.63433	3.62971	3.92596	4.90986	3.73123	4.56084	4.47786	4.21577	3.7048	3.87567	2.5222	3.74275	3.49909	4.00911	3.97434	3.99941	3.99107	0.0144158	4.59569
neg_5931	5-Deoxykievitol	401.123	2.63415	neg	M+FA-H	C20H20O6	-	69.5	-1.99972	-	HMDB0038774;LMPK12050460	104380-54-3	2.91087	2.90037	3.00388	2.95714	2.94443	2.9901	3.22294	2.87264	3.03484	2.86538	2.88837	2.97899	3.02953	3.02953	3.08937	3.03437	3.07683	2.87498	2.87237	2.87028	2.86816	0.00290903	3.47308
neg_5939	DCMP	288.04	2.62637	neg	M-H2O-H	C9H14N3O7P	-	62.5	2.47907	C00239	HMDB0001202	1032-65-1	4.22565	4.17946	3.81426	4.07011	3.91335	4.07192	4.34298	4.10775	4.09864	4.08773	4.04798	4.1333	3.63184	3.96133	3.46675	3.50023	4.46928	4.31766	4.30905	4.31389	4.30692	0.00480799	4.91394
neg_5943	2-Acetylpyrrolidine	158.081	2.62637	neg	M+FA-H	C6H11NO	-	52.6	-7.64524	-	HMDB0037293	60026-20-2	6.02892	5.98601	5.69552	5.89149	5.82012	5.92925	6.1809	5.93382	5.87906	5.94437	5.944	5.99783	5.56818	5.8581	5.46409	5.5907	6.27637	6.12951	6.12453	6.12099	6.11649	0.00547762	6.72497
neg_5958	1,4-Ipomeadiol	215.092	2.57953	neg	M+FA-H	C9H14O3	-	79.4	-3.59853	-	HMDB0030471	53011-73-7	3.71159	3.72331	3.79924	3.66323	3.73254	3.79245	3.86938	3.77927	3.82391	3.84314	3.63917	3.83574	3.48336	3.5179	3.33695	3.4184	3.52947	3.69484	3.69063	3.65568	3.6758	0.0171891	4.2815
neg_5999	Acetyl-DL-Valine	158.081	2.52495	neg	M-H	C7H13NO3	57.9	-	-5.36455	-	-	-	5.1111	5.09704	5.05606	5.0916	5.03724	5.10513	5.3989	5.26517	5.16397	5.22047	5.26343	5.37935	4.86323	5.22732	4.8828	4.97519	5.65342	5.37924	5.38505	5.37723	5.3751	0.00426779	5.98123
neg_6009	N-Acetyl-DL-methionine	190.054	2.50935	neg	M-H	C7H13NO3S	58.4	-	-3.58692	-	-	-	4.86295	4.8836	4.98226	5.08778	5.08062	5.35629	4.89304	4.90901	4.81576	4.9454	5.03301	5.45203	5.29024	5.53432	5.05038	5.03288	5.30236	5.1662	5.14945	5.15064	5.14724	0.00865114	5.7555
neg_6018	3,4,5-trihydroxy-6-[2-(3-oxoprop-1-en-1-yl)phenoxy]oxane-2-carboxylic acid	369.082	2.47042	neg	M+FA-H	C15H16O8	-	58.5	-1.62991	-	HMDB0134044	-	4.04709	4.24989	4.17004	3.88299	4.48428	4.58268	4.31399	4.69444	4.65107	4.98626	4.60303	5.108	4.18906	4.5346	3.85763	3.50732	3.85401	4.46034	4.46171	4.46772	4.45621	0.00474572	5.06356
neg_6024	Hydroquinone	109.029	2.46263	neg	M-H	C6H6O2	89.4	-	-9.00122	C15603;C00530	HMDB0002434	123-31-9	5.52661	5.54115	5.51639	5.5583	5.59503	5.48349	5.37608	5.23636	5.38091	5.23043	5.38765	5.35337	5.14288	5.06364	5.13846	5.08487	4.98463	5.22016	5.1822	5.15088	5.14456	0.0338707	5.77755
neg_6052	4-Hydroxy-3-methoxy-cinnamoylglycine	288.03	2.41613	neg	M+K-2H	C12H13NO5	-	54.6	7.35039	C02564	HMDB0059747	-	4.56842	4.3445	4.11372	4.7408	4.37976	4.70803	5.09212	4.61818	4.36705	4.64966	4.47504	4.47836	3.49887	3.66634	3.91438	3.83766	5.08096	4.56896	4.56694	4.56642	4.54889	0.009146	5.16493
neg_6067	Hydroxyphenylacetylglycine	208.061	2.40065	neg	M-H	C10H11NO4	-	58.6	-3.31995	C05596	HMDB0000735	28116-23-6	5.23192	5.5852	5.98009	4.98168	5.12654	5.11815	5.22955	4.67065	6.02221	4.60875	5.41943	5.01253	5.71957	5.46176	5.67241	5.23213	5.70446	5.37142	5.35422	5.35415	5.35197	0.00904133	5.96007
neg_6072	Gamma-Glu-Leu	259.13	2.39293	neg	M-H	C11H20N2O5	72.1	-	-1.38731	-	-	-	4.35494	4.74588	4.8656	5.22294	4.98078	5.34256	4.80417	4.94025	4.96972	4.94714	4.80307	5.21058	5.19785	5.28947	5.15802	5.10792	5.54369	5.01515	5.00311	5.0031	5.001	0.00644621	5.60768
neg_6077	3-Indole carboxylic acid glucuronide	382.077	2.3774	neg	M+FA-H	C15H15NO8	-	67.5	-1.64153	-	HMDB0013189	-	4.30911	4.79549	4.11237	4.69636	4.41401	4.55368	4.51914	4.47066	3.74815	4.87556	4.65464	4.52374	3.02219	3.36905	3.08203	3.02704	3.04122	4.25356	4.24451	4.29191	4.24229	0.0229935	4.86058
neg_6095	L-beta-aspartyl-L-leucine	245.114	2.36183	neg	M-H	C10H18N2O5	-	82.3	-1.98929	-	HMDB0011166	-	4.07355	4.26387	3.90167	4.13107	4.16864	4.48126	4.43721	4.29341	4.50404	4.35149	4.48646	4.38611	3.32569	3.065	2.82099	2.40983	2.42397	4.10842	4.08404	4.09756	4.08976	0.0104656	4.69707
neg_6125	Valyl-Hydroxyproline	229.119	2.33858	neg	M-H	C10H18N2O4	-	57.9	-1.73585	-	HMDB0029128	-	3.52021	3.62846	3.20604	3.57485	3.64266	3.69238	3.94682	3.73488	3.54666	3.76756	3.74077	3.83456	3.4039	3.35714	3.06368	3.14465	4.10305	3.87836	3.86189	3.86883	3.85193	0.0110127	4.46737
neg_6161	5-Sulfoxymethylfurfural	204.981	2.29953	neg	M-H	C6H6O6S	-	58.9	-3.42732	-	HMDB0059752	-	3.65606	3.96356	4.12273	4.16035	4.33408	4.32736	4.09322	4.30967	4.48177	4.31417	4.25493	4.59723	4.54796	4.47126	3.90526	4.0317	4.11144	4.15645	4.169	4.16986	4.17188	0.00689874	4.76888
neg_6169	(R)-S-lactoylglutathionate(1-)	360.085	2.2682	neg	M-H2O-H	C13H21N3O8S	-	53.9	-5.22943	-	HMDB0062624	-	4.88556	5.33953	5.75728	5.53754	5.63795	5.70464	5.69969	5.54747	5.19147	5.50163	5.33588	5.64521	5.01781	5.18401	5.57949	5.19475	5.37397	5.46843	5.4556	5.4602	5.45035	0.0076117	6.06075
neg_6185	Isopropyl apiosylglucoside	335.134	2.23685	neg	M-H2O-H	C14H26O10	-	54.6	-0.883815	-	HMDB0041513	147742-24-3	3.8006	3.91099	3.6544	3.47728	3.84532	3.42493	4.33704	4.55665	3.5732	4.5172	4.05971	4.4133	5.0872	4.30166	3.74912	4.0365	2.44327	4.11384	4.11585	4.10526	4.07852	0.0165943	4.70565
neg_6200	4-Hydroxycitrulline	212.067	2.18987	neg	M+Na-2H	C6H13N3O4	-	65.3	9.65582	-	HMDB0029384	3618-90-4	2.02737	3.79405	4.69228	3.13547	3.84856	3.22729	4.6274	3.37726	0.376196	2.33335	3.75967	3.14029	4.08667	3.49576	4.13131	0.375922	4.06868	3.86504	3.84711	3.84705	3.84493	0.00939221	4.45312
neg_6233	Tetrahydro-2,5-furan-diacetic acid	187.06	2.1115	neg	M-H	C8H12O5	-	50.5	-3.90466	-	HMDB0059767	-	4.48674	4.42371	4.51384	4.51396	4.45894	4.49763	4.46653	4.38281	4.4342	4.38037	4.29667	4.40924	4.37698	4.41706	4.40859	4.37641	4.4439	4.43534	4.42303	4.41162	4.40668	0.0126412	5.02136
neg_6248	3,4,5-trihydroxy-6-(2-oxoethoxy)oxane-2-carboxylic acid	257.03	2.07233	neg	M+Na-2H	C8H12O8	-	60.7	8.58627	-	HMDB0142000	-	1.6863	1.67601	1.77769	1.73171	1.71923	1.76412	1.72048	1.64884	1.80818	1.64174	1.66425	1.75319	1.80294	1.80295	1.86195	1.80771	2.58351	3.43231	3.43046	3.43048	3.39611	0.0168311	4.02454
neg_6292	But-2-enoic acid	217.071	1.97827	neg	2M+FA-H	C4H6O2	-	67.7	-3.30079	C01771	HMDB0010720;LMFA01030925	3724-65-0	3.93867	3.9271	3.99639	4.03651	4.01259	4.033	3.81471	3.86792	3.9707	3.79373	3.774	3.86747	3.9428	3.90928	3.94994	3.99499	4.27638	3.90698	3.89758	3.88478	3.88226	0.0114238	4.49503
neg_6302	D-1-[(3-Carboxypropyl)amino]-1-deoxyfructose	286.09	1.95485	neg	M+Na-2H	C10H19NO7	-	58.8	-1.20735	-	HMDB0038663	10003-63-1	4.58723	4.53813	4.51129	4.57549	4.6722	4.60569	4.44685	4.33633	4.57747	4.43855	4.47339	4.57132	4.09631	4.18681	3.94063	3.7745	4.61415	4.40516	4.3989	4.3943	4.39335	0.00538171	5
neg_6310	D-Pantothenic acid	218.103	1.94705	neg	M-H	C9H17NO5	79.4	-	-2.74896	C00864	-	-	6.13261	6.13892	6.15494	6.10656	6.23761	6.15894	6.13191	5.92497	6.14546	6.00476	6.08319	6.21115	5.71993	5.79358	5.58725	5.37652	6.21189	5.98365	5.98052	5.97742	5.97389	0.00415865	6.58094
neg_6316	Dihydromyoporone	273.145	1.93925	neg	M+Na-2H	C15H24O3	-	76.1	-7.5179	-	HMDB0035729;LMFA05000650	72145-16-5	2.30963	2.87815	2.40233	2.35573	2.80139	2.38859	2.95465	2.59634	2.4332	2.94415	3.07808	2.3775	2.4279	2.4279	2.48758	2.43273	3.10559	3.18204	3.14192	3.15984	3.13857	0.0197182	3.75777
neg_6326	Penmacric acid	183.04	1.93145	neg	M-H2O-H	C7H10N2O5	-	60.2	-3.65562	-	HMDB0029436	55297-13-7	4.28983	5.01818	5.85865	4.66613	5.10442	4.62064	5.8135	4.70203	4.19162	4.28394	5.03237	4.58763	5.55414	5.11681	5.48056	4.24781	5.41221	5.11744	5.11558	5.10994	5.09719	0.00898125	5.71217
neg_6391	Hydroxyprolyl-Proline	273.109	1.74343	neg	M+FA-H	C10H16N2O4	-	74.7	-1.51158	-	HMDB0028871	-	2.82397	3.19788	2.99225	3.09465	3.25305	3.15622	3.37536	2.51824	2.97399	2.92306	3.30294	3.19246	3.19411	3.61071	3.35261	3.10212	3.48991	3.48305	3.47056	3.51208	3.46826	0.0200084	4.0858
neg_6392	N-(3-acetamidopropyl)pyrrolidin-2-one	229.119	1.74343	neg	M+FA-H	C9H16N2O2	-	65.1	-2.80362	-	HMDB0061384	106692-36-8	4.80489	5.00339	4.90719	4.9348	4.92695	5.06786	4.96666	4.84022	5.11144	4.87971	5.06672	5.19886	4.61341	4.87394	4.45336	4.44679	4.98084	4.9887	4.97976	4.97087	4.96264	0.0111045	5.57766
neg_6405	Galactose-beta-1,4-xylose	293.088	1.7356	neg	M-H2O-H	C11H20O10	-	50.8	-0.767326	-	HMDB0011677	-	2.87128	3.46767	2.38561	3.52501	2.80832	3.48708	3.80951	3.90387	2.57428	3.74206	3.53207	3.68335	2.17028	2.646	3.10157	3.24346	4.11787	4.09428	4.08545	4.09539	4.08318	0.00611835	4.69164
neg_6411	L-Phenylalanine	164.071	1.7356	neg	M-H	C9H11NO2	87.2	-	-5.19627	C00079	HMDB0000159	63-91-2	5.16301	5.29007	5.58716	5.33756	5.30912	5.40258	5.32742	5.21856	5.58634	5.24371	5.34437	5.52931	5.29752	5.52784	5.30716	5.227	5.41844	5.27787	5.26721	5.26322	5.26109	0.00744181	5.86945
neg_6427	5-hydroxyhexanoylglycine	188.092	1.71208	neg	M-H	C8H15NO4	-	57.8	-3.86609	-	HMDB0094722	-	4.93389	5.07723	4.96987	5.09933	4.93815	5.04569	5.36693	5.14442	4.99275	5.22377	5.11593	5.17578	5.10465	4.91843	4.8343	4.95059	5.25275	5.3235	5.31895	5.32152	5.3046	0.00841231	5.91926
neg_6429	DIMBOA-Glc	394.077	1.70425	neg	M+Na-2H	C15H19NO10	-	60.1	4.7134	-	HMDB0029710	113565-32-5	5.602	4.53349	4.19004	3.79418	4.5412	1.98728	4.01495	3.73289	4.62892	3.79057	3.89697	2.3475	2.02636	2.71518	2.15724	2.03116	2.04522	4.23508	4.23707	4.25312	4.21499	0.0153042	4.83732
neg_6445	Semilepidinoside B	365.135	1.67293	neg	M-H	C17H22N2O7	-	84.4	-1.58853	-	HMDB0033108	-	4.34556	4.53899	4.58774	4.68858	4.48566	4.67595	4.41767	4.43982	4.55722	4.60896	4.51299	4.63096	4.56317	4.78859	4.50167	4.65243	4.47676	4.53089	4.52771	4.52604	4.50374	0.0120678	5.12428
neg_6448	Gamma-Glutamylvaline	267.096	1.64953	neg	M+Na-2H	C10H18N2O5	-	87.5	-1.29257	-	HMDB0011172	2746-34-1	3.4401	3.93528	3.90538	4.44885	4.19761	4.60608	3.76887	4.17104	4.21556	4.11794	3.95781	4.39044	4.27639	4.38697	4.21701	4.18232	4.56941	4.19188	4.19572	4.18986	4.18775	0.00338539	4.79335
neg_6503	N-Acetylproline	202.071	1.54825	neg	M+FA-H	C7H11NO3	-	62.0	-4.41531	-	HMDB0094701	68-95-1	4.41925	4.54528	4.52963	4.44692	4.54896	4.5299	4.91149	4.81959	4.7331	5.18761	4.81672	5.29524	4.77697	4.83617	4.59685	4.6928	4.56165	4.77294	4.76985	4.77094	4.76293	0.00431084	5.37124
neg_6514	Xanthosine	283.068	1.51688	neg	M-H	C10H12N4O6	92.1	-	-1.12377	C01762	HMDB0000299	146-80-5	4.31907	4.82014	4.59301	4.51906	4.47208	4.54999	4.70309	4.3693	4.69612	4.20151	5.11438	4.72216	4.00372	4.83446	3.86014	3.97823	4.70152	4.70361	4.66234	4.64669	4.6435	0.027413	5.26676
neg_6519	1-Methyluric acid	181.036	1.49342	neg	M-H	C6H6N4O3	53.3	-	-4.17603	C16359	HMDB0003099	708-79-2	3.33407	3.90561	3.55509	3.73687	3.65889	3.55336	3.92935	3.71729	3.66397	3.80716	3.90838	3.75024	1.14171	2.16347	1.19755	1.14621	3.5262	3.85419	3.83983	3.85348	3.79462	0.0264686	4.43821
neg_6524	2-Amino-5,6-dichloro-3,4,-dihydroquinazoline	259.998	1.47787	neg	M+FA-H	C8H7Cl2N3	-	50.7	-6.88352	-	HMDB0060712	-	4.75947	4.75104	5.19257	5.40528	4.94914	5.18431	4.66856	4.84972	4.60699	4.75405	4.77885	5.1417	4.46635	4.78155	4.44267	5.20651	5.7088	5.02881	5.02394	5.01826	5.00381	0.0106202	5.62087
neg_6540	Gly-Tyr	219.077	1.39222	neg	M-H2O-H	C11H14N2O4	51.1	-	-2.45722	-	-	-	4.08702	4.22883	4.64242	4.52788	4.10384	4.49847	4.24387	4.09025	4.477	4.12871	4.14941	4.25991	4.62147	4.29586	4.64345	4.43784	4.3769	4.43325	4.3976	4.38477	4.37744	0.0245415	5.00085
neg_6563	Hydroxyvalerylglycine	174.076	1.28332	neg	M-H	C7H13NO4	-	56.2	-4.48877	-	HMDB0094717	-	4.20275	4.33804	4.20147	4.13122	4.1426	4.11728	4.53448	4.15854	4.40602	4.25016	4.32202	4.39894	4.14559	4.06075	3.93218	3.79084	4.40631	4.36736	4.36537	4.36221	4.35695	0.00450726	4.96504
neg_6600	D-1,5-Anhydrofructose	183.027	1.17365	neg	M+Na-2H	C6H10O5	-	55.9	-5.04254	-	HMDB0041561	75414-43-6	3.84991	3.72039	3.63319	3.63283	3.15252	2.97245	3.96793	3.88698	3.81485	3.98754	3.62003	3.99161	3.07711	2.9857	2.76609	2.71115	4.43615	4.023	4.02694	4.00668	4.00397	0.0113592	4.61729
neg_6628	(3-Methoxy-4-hydroxyphenyl)ethylene glycol sulfate	263.023	1.08875	neg	M-H	C9H12O7S	61.5	-	-1.16669	-	-	-	4.02093	4.24416	3.99795	3.99666	3.7059	3.86423	3.88008	3.94918	4.15107	4.33085	4.08932	3.81841	2.53544	3.01861	2.59517	2.65495	3.49648	3.97033	3.96624	3.97106	3.96731	0.00231655	4.57077
neg_6640	L-Tyrosine	180.066	1.05013	neg	M-H	C9H11NO3	72.4	-	-4.3595	C00082	HMDB0000158	60-18-4	4.60416	4.66362	5.09794	4.71369	4.78726	4.85968	4.64553	4.56538	5.1777	4.56013	4.68073	4.87323	4.90443	5.04341	4.94811	4.89963	4.78157	4.75797	4.74927	4.7354	4.73231	0.0118828	5.34591
neg_6650	Fructoseglycine	218.066	1.01938	neg	M-H2O-H	C8H15NO7	-	57.6	-2.62034	-	HMDB0060278	-	3.06234	3.02138	2.82895	3.28788	2.65412	3.44967	2.65539	3.2013	2.78903	2.95335	2.84477	3.55851	3.32668	3.71642	3.36499	3.86108	3.99881	3.91676	3.91485	3.89333	3.89715	0.0118311	4.50766
neg_6669	N-a-Acetylcitrulline	216.098	0.95725	neg	M-H	C8H15N3O4	-	76.4	-2.93788	C15532	HMDB0000856	33965-42-3	3.87001	3.95479	3.73397	4.06841	3.51975	3.91706	3.85966	3.71289	3.66637	3.94653	3.85239	4.11802	3.50672	3.8105	2.97663	2.9808	3.97015	4.00334	4.00334	3.99766	3.98323	0.00931262	4.599
neg_6813	Glutaminylglycine	202.083	0.7967	neg	M-H	C7H13N3O4	-	75.4	-3.44406	-	HMDB0028797	2650-65-9	4.6663	4.52229	4.75793	4.19109	4.06172	4.13094	4.38914	3.70566	4.95901	3.80504	4.34186	4.01795	4.88008	3.75079	4.83424	4.22478	4.66229	4.25682	4.28545	4.26121	4.26422	0.0126829	4.86911
neg_6857	3-(6,7-dimethoxy-2H-1,3-benzodioxol-5-yl)prop-2-en-1-ol	259.057	0.766133	neg	M+Na-2H	C12H14O5	-	54.4	-8.41401	-	HMDB0128659	-	3.4487	3.64069	2.78764	3.69822	3.11039	3.30492	3.69535	2.84319	2.95107	3.2383	3.60238	2.87721	3.2153	3.00478	3.02831	2.81811	4.0695	3.55771	3.557	3.41171	3.55339	0.0615437	4.12616
neg_6879	Inosine 5'-monophosphate (IMP)	347.039	0.74325	neg	M-H	C10H13N4O8P	77.6	-	-1.59427	-	-	-	2.96794	3.62636	3.06096	3.01421	3.0015	3.04718	3.00277	2.9297	3.09193	2.92244	3.57438	3.06939	3.55992	5.7328	3.14646	4.59274	3.10564	3.9714	3.99186	3.99178	3.8945	0.0419766	4.5662
neg_6975	Uridine monophosphate (UMP)	323.028	0.682167	neg	M-H	C9H13N2O9P	88.6	-	-1.63269	-	-	-	3.25112	3.86563	4.00363	3.2561	3.55849	3.7204	3.8029	2.84047	3.703	3.17753	3.80279	3.234	3.78643	5.73888	3.88007	3.90349	3.01637	4.01674	4.00164	4.00214	4.03451	0.015367	4.61599
neg_6992	3-Keto-b-D-galactose	223.045	0.674567	neg	M+FA-H	C6H10O6	-	58.9	-4.62221	C05394	HMDB0001385	-	4.09234	3.99351	4.13482	3.75973	4.38823	4.43509	4.44921	4.43861	4.22835	4.57262	4.33119	4.63161	4.32263	4.71216	4.02849	3.98958	3.5186	4.27229	4.27557	4.30285	4.26813	0.0156894	4.88197
neg_7006	N-Acetylgalactosamine	220.082	0.666933	neg	M-H	C8H15NO6	-	61.8	-2.72417	C01074	HMDB0000212	1811-31-0	3.16066	3.52139	3.1917	3.89146	3.74391	3.75859	3.87488	3.62607	2.8913	3.71889	3.68109	3.79008	2.88599	3.48738	2.94581	2.89083	4.08168	3.73489	3.72095	3.71844	3.78537	0.0309661	4.34277
neg_7041	N2-Acetyl-L-ornithine	173.092	0.651683	neg	M-H	C7H14N2O3	52.5	-	-4.73995	C00437	-	-	5.13109	5.10774	5.22137	4.96923	4.941	5.06275	4.79824	4.80304	5.5874	4.85318	4.9899	5.06989	5.64695	5.40347	5.53104	5.37118	5.32179	4.98928	4.99081	4.98902	4.98869	0.000938718	5.59151
neg_7108	D-Glucarate	209.03	0.62885	neg	M-H	C6H10O8	70.2	-	-3.00941	C00818	-	-	3.92614	3.77328	3.61278	3.42623	4.03452	3.69358	3.93753	3.9593	3.55822	4.18434	3.9112	4.18023	4.00772	4.63358	3.58447	4.10581	4.00376	3.99491	3.99314	4.00441	4.0024	0.00548983	4.60077
neg_7137	Gluconic acid	195.05	0.62125	neg	M-H	C6H12O7	60.0	-	-3.32438	C00257	HMDB0000625	526-95-4	5.31353	5.36281	5.38538	5.57054	5.51673	5.54041	5.39685	5.5529	5.20384	5.40774	5.48934	5.51376	5.84652	5.96574	5.86606	5.97386	5.83079	5.5433	5.55119	5.55376	5.55112	0.00448622	6.15192
neg_7160	Citrulline	174.088	0.613617	neg	M-H	C6H13N3O3	84.3	-	-4.61062	C00327	HMDB0000904	372-75-8	4.79107	4.73147	4.9755	4.9576	4.86172	4.95783	4.76186	4.90076	5.22431	4.85592	4.86359	5.11328	4.93469	5.07835	4.91145	4.94764	5.08659	4.70848	4.70645	4.70643	4.72286	0.00792472	5.31316
neg_7163	Taurine	124.006	0.613617	neg	M-H	C2H7NO3S	73.8	-	-7.95731	C00245	HMDB0000251	107-35-7	5.92961	5.90559	6.04644	5.89803	5.92192	5.97358	5.74605	5.9814	6.27144	6.07422	5.91339	6.10495	6.2843	6.6382	6.08957	6.29332	6.13038	5.88438	5.88237	5.88334	5.89275	0.0047596	6.48779
neg_7267	L-Histidine	154.061	0.567817	neg	M-H	C6H9N3O2	85.1	-	-5.75929	C00135	HMDB0000177	71-00-1	4.91357	4.8557	5.2537	4.9887	5.05559	5.06572	4.76447	4.94283	5.46708	4.94303	4.99234	5.28658	5.28236	5.56398	5.29369	5.39818	5.2424	4.95172	4.95012	4.94975	4.95732	0.00350171	5.55429
