# Supplementary material for: FG-4592 relieves diabetic kidney disease severity by influencing metabolic profiles via gut microbiota reconstruction in both human and mouse models
Source: Front Physiol. 2023 Aug 15;14:1195441. doi: 10.3389/fphys.2023.1195441 (PMC10465800; doi:10.3389/fphys.2023.1195441)
Supplement: Supplementary file 3 [file DataSheet1.ZIP › Supplemental tables/Table S18 KEGG enrichment.xlsx]

## Sheet: Sheet1
pathway	pathway_name	class	all_number_of_meta	all_CID2meta	diff_number_of_meta	diff_CID2meta	p_value	url
mmu05231	Choline metabolism in cancer	Human Diseases	11|4096	C00114(Choline);C00588(Choline phosphate);C05981(Phosphatidylinositol-3,4,5-trisphosphate);C00416(Phosphatidate);C04230(1-Acyl-sn-glycero-3-phosphocholine);C00157(Phosphatidylcholine);C00670(sn-Glycero-3-phosphocholine);C00165(Diacylglycerol);C00307(CDP-choline);C00162(Fatty acid);C00093(sn-Glycerol 3-phosphate)	1|29	C04230(LysoPC(P-18:0);LysoPC(16:1(9Z)/0:0))	0.0727111	http://www.kegg.jp/kegg-bin/show_pathway?mmu05231+C04230
mmu04071	Sphingolipid signaling pathway	Environmental Information Processing	15|4096	C00836(Sphinganine);C05981(Phosphatidylinositol-3,4,5-trisphosphate);C16845(Peroxynitrite);C00346(Ethanolamine phosphate);C00533(Nitric oxide);C00065(L-Serine);C00154(Palmitoyl-CoA);C00550(Sphingomyelin);C00165(Diacylglycerol);C06124(Sphingosine 1-phosphate);C01245(D-myo-Inositol 1,4,5-trisphosphate);C00195(N-Acylsphingosine);C00319(Sphingosine);C00212(Adenosine);C12126(Dihydroceramide)	1|29	C00319(Sphingosine)	0.0964598	http://www.kegg.jp/kegg-bin/show_pathway?mmu04071+C00319
mmu04925	Aldosterone synthesis and secretion	Organismal Systems	22|4096	C00020(AMP);C00006(NADP+);C00005(NADPH);C00004(NADH);C00003(NAD+);C01780(Aldosterone);C00942(3',5'-Cyclic GMP);C01124(18-Hydroxycorticosterone);C00575(3',5'-Cyclic AMP);C14777(12(S)-HETE);C00410(Progesterone);C00238(Potassium cation);C01245(D-myo-Inositol 1,4,5-trisphosphate);C00219(Arachidonate);C02140(Corticosterone);C01953(Pregnenolone);C00076(Calcium cation);C14822(12(R)-HETE);C03205(11-Deoxy…	2|29	C00020(Adenosine monophosphate);C14822(12(R)-HETE)	0.0097937	http://www.kegg.jp/kegg-bin/show_pathway?mmu04925+C00020+C14822
mmu00592	alpha-Linolenic acid metabolism	Metabolism	44|4096	C16320(Colnelenic acid);C16316(13(S)-HOT);C04672((9Z,15Z)-(13S)-12,13-Epoxyoctadeca-9,11,15-trienoic acid);C16300(Stearidonic acid);C16343(Heptadecatrienal);C16342(2(R)-HOT);C19757((Z)-3-Hexen-1-ol acetate);C16317((+)-7-Isojasmonic acid);C16341(2(R)-HPOT);C16345(Volicitin);C16308(Traumatic acid);C04785(13(S)-HPOT);C01226(12-OPDA);C04780(8-[(1R,2R)-3-Oxo-2-{(Z)-pent-2-enyl}cyclopentyl]octanoate);C…	1|29	C16308(Traumatic Acid)	0.231578	http://www.kegg.jp/kegg-bin/show_pathway?mmu00592+C16308
mmu04024	cAMP signaling pathway	Environmental Information Processing	25|4096	C00020(AMP);C00288(HCO3-);C00584(Prostaglandin E2);C20793(3-Hydroxyoctanoate);C20792(Oleoylethanolamide);C00788(L-Adrenaline);C00575(3',5'-Cyclic AMP);C01996(Acetylcholine);C00165(Diacylglycerol);C00780(Serotonin);C00416(Phosphatidate);C00238(Potassium cation);C01245(D-myo-Inositol 1,4,5-trisphosphate);C01089((R)-3-Hydroxybutanoate);C00212(Adenosine);C00076(Calcium cation);C00334(4-Aminobutanoate…	1|29	C00020(Adenosine monophosphate)	0.150059	http://www.kegg.jp/kegg-bin/show_pathway?mmu04024+C00020
mmu00360	Phenylalanine metabolism	Metabolism	60|4096	C00024(Acetyl-CoA);C00122(Fumarate);C00805(Salicylate);C00022(Pyruvate);C00582(Phenylacetyl-CoA);C04351((R)-2-Methylimino-1-phenylpropan-1-ol);C05853(Phenylethyl alcohol);C05852(2-Hydroxyphenylacetate);C19946(3-Oxo-5,6-dehydrosuberyl-CoA semialdehyde);C17268(Pyruvophenone);C03589(4-Hydroxy-2-oxopentanoate);C16719((-)-Norephedrine);C05620(N-Acetyl-D-phenylalanine);C12624(2-Hydroxy-6-ketononatriene…	1|29	C01586(Hippuric acid)	0.282568	http://www.kegg.jp/kegg-bin/show_pathway?mmu00360+C01586
mmu00330	Arginine and proline metabolism	Metabolism	78|4096	C00025(L-Glutamate);C18326(p-Coumaroylputrescine);C18325(Feruloylagmatine);C01682(Nopaline);C10497(Feruloylputrescine);C00022(Pyruvate);C00581(Guanidinoacetate);C00148(L-Proline);C01165(L-Glutamate 5-semialdehyde);C03912((S)-1-Pyrroline-5-carboxylate);C04137(D-Octopine);C02946(4-Acetamidobutanoate);C05946((4R)-4-Hydroxy-2-oxoglutarate);C01043(N-Carbamoylsarcosine);C05941(2-Oxo-4-hydroxy-5-aminova…	2|29	C01035(4-Guanidinobutanoic acid);C10497(Feruloylputrescine)	0.0875118	http://www.kegg.jp/kegg-bin/show_pathway?mmu00330+C01035+C10497
mmu04211	Longevity regulating pathway	Organismal Systems	8|4096	C00575(3',5'-Cyclic AMP);C05981(Phosphatidylinositol-3,4,5-trisphosphate);C00020(AMP);C00076(Calcium cation);C00003(NAD+);C07151(Metformin);C03582(Resveratrol);C07909(Sirolimus)	1|29	C00020(Adenosine monophosphate)	0.0539827	http://www.kegg.jp/kegg-bin/show_pathway?mmu04211+C00020
mmu00380	Tryptophan metabolism	Metabolism	83|4096	C00024(Acetyl-CoA);C17203(N-Hydroxyl-tryptamine);C16516(Indolylmethylthiohydroximate);C16517(Indolylmethyl-desulfoglucosinolate);C05831(3-Methoxyanthranilate);C05830(8-Methoxykynurenate);C16518(S-(Indolylmethylthiohydroximoyl)-L-cysteine);C05832(5-Hydroxyindoleacetylglycine);C05835(2-Formaminobenzoylacetate);C05834(3-Methyldioxyindole);C00108(Anthranilate);C01252(4-(2-Aminophenyl)-2,4-dioxobutano…	4|29	C02470(Xanthurenic acid);C05832(5-Hydroxyindoleacetylglycine);C05835(2-Formaminobenzoylacetate);C05635(5-Hydroxyindoleacetic acid)	0.00228589	http://www.kegg.jp/kegg-bin/show_pathway?mmu00380+C02470+C05832+C05835+C05635
mmu00280	Valine, leucine and isoleucine degradation	Metabolism	42|4096	C05996(Branched chain fatty acid);C00024(Acetyl-CoA);C00123(L-Leucine);C00100(Propanoyl-CoA);C00068(Thiamin diphosphate);C00349(2-Methyl-3-oxopropanoate);C00141(3-Methyl-2-oxobutanoic acid);C05998(3-Hydroxyisovaleryl-CoA);C04405((2S,3S)-3-Hydroxy-2-methylbutanoyl-CoA);C15980((S)-2-Methylbutanoyl-CoA);C03284(L-3-Aminoisobutanoate);C03460(2-Methylprop-2-enoyl-CoA);C15978(2-Methyl-1-hydroxybutyl-ThP…	1|29	C00233(Ketoleucine)	0.224138	http://www.kegg.jp/kegg-bin/show_pathway?mmu00280+C00233
mmu04979	Cholesterol metabolism	Organismal Systems	10|4096	C15610(Cholest-5-ene-3beta,26-diol);C00422(Triacylglycerol);C05466(Glycochenodeoxycholate);C05465(Taurochenodeoxycholate);C05122(Taurocholate);C02530(Cholesterol ester);C01921(Glycocholate);C00865(Phospholipid);C00162(Fatty acid);C00187(Cholesterol)	1|29	C01921(Glycocholic acid)	0.0665571	http://www.kegg.jp/kegg-bin/show_pathway?mmu04979+C01921
mmu04726	Serotonergic synapse	Organismal Systems	42|4096	C00584(Prostaglandin E2);C05966(15(S)-HPETE);C05965(12(S)-HPETE);C05356(5(S)-HPETE);C05964(11-Dehydro-thromboxane B2);C00575(3',5'-Cyclic AMP);C00909(Leukotriene A4);C00780(Serotonin);C14775(14,15-DHET);C14812(12(R)-HPETE);C14770(11,12-EET);C14771(14,15-EET);C14772(5,6-DHET);C14773(8,9-DHET);C00238(Potassium cation);C01245(D-myo-Inositol 1,4,5-trisphosphate);C00643(5-Hydroxy-L-tryptophan);C00219(…	1|29	C05635(5-Hydroxyindoleacetic acid)	0.224138	http://www.kegg.jp/kegg-bin/show_pathway?mmu04726+C05635
mmu00240	Pyrimidine metabolism	Metabolism	65|4096	C20254(Ureidoacrylate);C00106(Uracil);C00364(dTMP);C00105(UMP);C00363(dTDP);C20253(Aminoacrylate);C05822(3'-CMP);C00063(CTP);C00029(UDP-glucose);C00064(L-Glutamine);C03997(5-Hydroxymethyldeoxycytidylate);C01103(Orotidine 5'-phosphate);C00365(dUMP);C20231((Z)-3-Ureidoacrylate peracid);C21028((R)-5,6-Dihydrothymine);C21029((R)-3-Ureidoisobutyrate);C00383(Malonate);C01168(Pseudouridine 5'-phosphate)…	1|29	C00299(Uridine)	0.295639	http://www.kegg.jp/kegg-bin/show_pathway?mmu00240+C00299
mmu04923	Regulation of lipolysis in adipocytes	Organismal Systems	14|4096	C00788(L-Adrenaline);C00575(3',5'-Cyclic AMP);C00422(Triacylglycerol);C00020(AMP);C00584(Prostaglandin E2);C00942(3',5'-Cyclic GMP);C00165(Diacylglycerol);C00116(Glycerol);C00162(Fatty acid);C00219(Arachidonate);C02140(Corticosterone);C00547(L-Noradrenaline);C00212(Adenosine);C01885(1-Acylglycerol)	1|29	C00020(Adenosine monophosphate)	0.090651	http://www.kegg.jp/kegg-bin/show_pathway?mmu04923+C00020
mmu00590	Arachidonic acid metabolism	Metabolism	75|4096	C05960(15-Keto-prostaglandin F2alpha);C14781(15H-11,12-EETA);C14780(11(R)-HETE);C14782(11,12,15-THETA);C14815(5,6-Epoxytetraene);C14814(11,14,15-THETA);C00584(Prostaglandin E2);C05966(15(S)-HPETE);C05949(12-Keto-leukotriene B4);C04805(5(S)-HETE);C04853(20-OH-Leukotriene B4);C14776(8(S)-HETE);C05356(5(S)-HPETE);C05964(11-Dehydro-thromboxane B2);C02198(Thromboxane A2);C14810(Hepoxilin B3);C05955(Pr…	2|29	C14778(16R-HETE);C14822(12(R)-HETE)	0.0825191	http://www.kegg.jp/kegg-bin/show_pathway?mmu00590+C14778+C14822
mmu04934	Cushing syndrome	Human Diseases	13|4096	C00735(Cortisol);C00575(3',5'-Cyclic AMP);C00020(AMP);C05138(17alpha-Hydroxypregnenolone);C00076(Calcium cation);C00410(Progesterone);C01176(17alpha-Hydroxyprogesterone);C00238(Potassium cation);C05488(11-Deoxycortisol);C01245(D-myo-Inositol 1,4,5-trisphosphate);C07557(2,3,7,8-Tetrachlorodibenzodioxin);C00187(Cholesterol);C01953(Pregnenolone)	2|29	C00735(Cortisol);C00020(Adenosine monophosphate)	0.00351065	http://www.kegg.jp/kegg-bin/show_pathway?mmu04934+C00735+C00020
mmu04924	Renin secretion	Organismal Systems	17|4096	C00788(L-Adrenaline);C00942(3',5'-Cyclic GMP);C00575(3',5'-Cyclic AMP);C02135(Angiotensin II);C00020(AMP);C00008(ADP);C00533(Nitric oxide);C00076(Calcium cation);C00002(ATP);C00584(Prostaglandin E2);C00238(Potassium cation);C00873(Angiotensin I);C01245(D-myo-Inositol 1,4,5-trisphosphate);C00001(H2O);C00547(L-Noradrenaline);C00698(Cl-);C00212(Adenosine)	1|29	C00020(Adenosine monophosphate)	0.107826	http://www.kegg.jp/kegg-bin/show_pathway?mmu04924+C00020
mmu01523	Antifolate resistance	Human Diseases	17|4096	C00155(L-Homocysteine);C00364(dTMP);C00365(dUMP);C00020(AMP);C00504(Folate);C00101(Tetrahydrofolate);C00073(L-Methionine);C00440(5-Methyltetrahydrofolate);C00119(5-Phospho-alpha-D-ribose 1-diphosphate);C00144(GMP);C11374(GW1843);C21279(BGC 945);C00143(5,10-Methylenetetrahydrofolate);C00415(Dihydrofolate);C00130(IMP);C21280(AG 2034);C00234(10-Formyltetrahydrofolate)	1|29	C00020(Adenosine monophosphate)	0.107826	http://www.kegg.jp/kegg-bin/show_pathway?mmu01523+C00020
mmu01210	2-Oxocarboxylic acid metabolism	Metabolism	135|4096	C00025(L-Glutamate);C00026(2-Oxoglutarate);C00022(Pyruvate);C04236((2S)-2-Isopropyl-3-oxosuccinate);C00141(3-Methyl-2-oxobutanoic acid);C04133(N-Acetyl-L-glutamate 5-phosphate);C03283(L-2,4-Diaminobutanoate);C17249(7-Methylthioheptanaldoxime);C17248(4-Methylthiobutyl-desulfoglucosinolate);C17245(5-Methylthiopentanaldoxime);C17244(3-Methylthiopropyl-desulfoglucosinolate);C17246(6-Methylthiohexanal…	1|29	C00233(Ketoleucine)	0.375349	http://www.kegg.jp/kegg-bin/show_pathway?mmu01210+C00233
mmu04022	cGMP-PKG signaling pathway	Environmental Information Processing	10|4096	C00942(3',5'-Cyclic GMP);C00575(3',5'-Cyclic AMP);C00020(AMP);C00533(Nitric oxide);C00076(Calcium cation);C00027(Hydrogen peroxide);C00144(GMP);C00238(Potassium cation);C01245(D-myo-Inositol 1,4,5-trisphosphate);C00212(Adenosine)	1|29	C00020(Adenosine monophosphate)	0.0665571	http://www.kegg.jp/kegg-bin/show_pathway?mmu04022+C00020
mmu05012	Parkinson disease	Human Diseases	21|4096	C00575(3',5'-Cyclic AMP);C00013(Diphosphate);C00020(AMP);C03758(Dopamine);C00008(ADP);C04043(3,4-Dihydroxyphenylacetaldehyde);C00355(3,4-Dihydroxy-L-phenylalanine);C00076(Calcium cation);C00002(ATP);C00027(Hydrogen peroxide);C17755(Dopamine quinone);C00165(Diacylglycerol);C01245(D-myo-Inositol 1,4,5-trisphosphate);C15231(Maneb);C00704(Superoxide);C04599(1-Methyl-4-phenyl-1,2,3,6-tetrahydropyridin…	1|29	C00020(Adenosine monophosphate)	0.129576	http://www.kegg.jp/kegg-bin/show_pathway?mmu05012+C00020
mmu04151	PI3K-Akt signaling pathway	Environmental Information Processing	4|4096	C00533(Nitric oxide);C05981(Phosphatidylinositol-3,4,5-trisphosphate);C00020(AMP);C04637(1-Phosphatidyl-D-myo-inositol 4,5-bisphosphate)	1|29	C00020(Adenosine monophosphate)	0.0277432	http://www.kegg.jp/kegg-bin/show_pathway?mmu04151+C00020
mmu00290	Valine, leucine and isoleucine biosynthesis	Metabolism	23|4096	C00024(Acetyl-CoA);C00123(L-Leucine);C00022(Pyruvate);C02504(alpha-Isopropylmalate);C04236((2S)-2-Isopropyl-3-oxosuccinate);C00141(3-Methyl-2-oxobutanoic acid);C00109(2-Oxobutanoate);C04272((R)-2,3-Dihydroxy-3-methylbutanoate);C02612((R)-2-Methylmalate);C00233(4-Methyl-2-oxopentanoate);C06007((R)-2,3-Dihydroxy-3-methylpentanoate);C06006((S)-2-Aceto-2-hydroxybutanoate);C04181(3-Hydroxy-3-methyl-2-…	1|29	C00233(Ketoleucine)	0.139972	http://www.kegg.jp/kegg-bin/show_pathway?mmu00290+C00233
mmu04976	Bile secretion	Organismal Systems	97|4096	C00024(Acetyl-CoA);C00026(2-Oxoglutarate);C06526(Quinine);C01829(Thyroxine);C16578(Morphine-6-glucuronide);C03033(beta-D-Glucuronoside);C02538(Estrone 3-sulfate);C06999(Fexofenadine);C05963(Thromboxane B2);C02530(Cholesterol ester);C00238(Potassium cation);C00011(CO2);C05551(Penicillin G);C00942(3',5'-Cyclic GMP);C03758(Dopamine);C11363(Sulfobromophthalein);C07201(Vinblastine);C07207(Zalcitabine)…	5|29	C00735(Cortisol);C05503(17-beta-Estradiol-3-glucuronide);C03033(6-Dehydrotestosterone glucuronide;17-beta-Estradiol-3-glucuronide);C01921(Glycocholic acid);C00695(Cholic acid)	0.000461891	http://www.kegg.jp/kegg-bin/show_pathway?mmu04976+C00735+C05503+C03033+C01921+C00695
mmu01230	Biosynthesis of amino acids	Metabolism	128|4096	C00025(L-Glutamate);C00148(L-Proline);C00026(2-Oxoglutarate);C00021(S-Adenosyl-L-homocysteine);C00022(Pyruvate);C00141(3-Methyl-2-oxobutanoic acid);C04133(N-Acetyl-L-glutamate 5-phosphate);C01100(L-Histidinol phosphate);C01102(O-Phospho-L-homoserine);C00944(3-Dehydroquinate);C03232(3-Phosphonooxypyruvate);C00437(N-Acetylornithine);C00624(N-Acetyl-L-glutamate);C02739(1-(5-Phospho-D-ribosyl)-ATP);C…	1|29	C00233(Ketoleucine)	0.373987	http://www.kegg.jp/kegg-bin/show_pathway?mmu01230+C00233
mmu00760	Nicotinate and nicotinamide metabolism	Metabolism	55|4096	C05840(Iminoaspartate);C00122(Fumarate);C19631(6-Hydroxy-3-succinoylpyridine);C02295(Methylitaconate);C00022(Pyruvate);C00006(NADP+);C00003(NAD+);C03056(2,6-Dihydroxypyridine);C00922(2,3-Dimethylmaleate);C19569(3-Succinoylpyridine);C02930(2-Methyleneglutarate);C03722(Quinolinate);C19567(4-Oxo-1-(3-pyridyl)-1-butanone);C01384(Maleic acid);C00253(Nicotinate);C16159(2-Formylglutarate);C03150(Nicotin…	2|29	C05842(N1-Methyl-2-pyridone-5-carboxamide);C05380(Nicotinuric acid)	0.0505109	http://www.kegg.jp/kegg-bin/show_pathway?mmu00760+C05842+C05380
mmu04740	Olfactory transduction	Organismal Systems	8|4096	C00942(3',5'-Cyclic GMP);C00575(3',5'-Cyclic AMP);C00020(AMP);C00076(Calcium cation);C00144(GMP);C00238(Potassium cation);C01330(Sodium cation);C00698(Cl-)	1|29	C00020(Adenosine monophosphate)	0.0539827	http://www.kegg.jp/kegg-bin/show_pathway?mmu04740+C00020
mmu04210	Apoptosis	Cellular Processes	4|4096	C05981(Phosphatidylinositol-3,4,5-trisphosphate);C00319(Sphingosine);C00076(Calcium cation);C00027(Hydrogen peroxide)	1|29	C00319(Sphingosine)	0.0277432	http://www.kegg.jp/kegg-bin/show_pathway?mmu04210+C00319
mmu00040	Pentose and glucuronate interconversions	Metabolism	55|4096	C00026(2-Oxoglutarate);C00103(D-Glucose 1-phosphate);C00022(Pyruvate);C14899(3-Dehydro-L-gulonate 6-phosphate);C00905(D-Fructuronate);C00029(UDP-glucose);C01904(D-Arabitol);C01101(L-Ribulose 5-phosphate);C20680(2-Dehydro-3-deoxy-L-galactonate);C00800(L-Gulonate);C01068(D-Ribitol 5-phosphate);C05412(L-Lyxonate);C00789(CDP-ribitol);C04053(5-Dehydro-4-deoxy-D-glucuronate);C03033(beta-D-Glucuronoside…	1|29	C03033(6-Dehydrotestosterone glucuronide;17-beta-Estradiol-3-glucuronide)	0.268189	http://www.kegg.jp/kegg-bin/show_pathway?mmu00040+C03033
mmu04080	Neuroactive ligand-receptor interaction	Environmental Information Processing	52|4096	C00025(L-Glutamate);C16512(Palmitoylethanolamide);C16511(L-Homocysteic acid);C00008(ADP);C00002(ATP);C00584(Prostaglandin E2);C01829(Thyroxine);C00681(1-Acyl-sn-glycerol 3-phosphate);C11695(Anandamide);C13856(2-Arachidonoylglycerol);C01120(Sphinganine 1-phosphate);C00788(L-Adrenaline);C01516(Morphine);C00398(Tryptamine);C01996(Acetylcholine);C06314(Lipoxin A4);C00780(Serotonin);C00388(Histamine);…	1|29	C00735(Cortisol)	0.258903	http://www.kegg.jp/kegg-bin/show_pathway?mmu04080+C00735
mmu04068	FoxO signaling pathway	Environmental Information Processing	5|4096	C00025(L-Glutamate);C00008(ADP);C05981(Phosphatidylinositol-3,4,5-trisphosphate);C00020(AMP);C00031(D-Glucose)	1|29	C00020(Adenosine monophosphate)	0.0344417	http://www.kegg.jp/kegg-bin/show_pathway?mmu04068+C00020
mmu05215	Prostate cancer	Human Diseases	11|4096	C00735(Cortisol);C01227(Dehydroepiandrosterone);C05981(Phosphatidylinositol-3,4,5-trisphosphate);C00280(Androstenedione);C07653(Flutamide);C00410(Progesterone);C00535(Testosterone);C00951(Estradiol-17beta);C03917(Dihydrotestosterone);C00762(Cortisone);C16038(2-Amino-1-methyl-6-phenylimidazo[4,5-b]pyridine)	1|29	C00735(Cortisol)	0.0727111	http://www.kegg.jp/kegg-bin/show_pathway?mmu05215+C00735
mmu00140	Steroid hormone biosynthesis	Metabolism	99|4096	C03935(6beta-Hydroxy-17beta-estradiol);C05480(Pregnanolone);C05481(Cortolone);C05482(Cortol);C01227(Dehydroepiandrosterone);C05484(Pregnanediol);C02538(Estrone 3-sulfate);C05487(17alpha,21-Dihydroxypregnenolone);C18042(5alpha-Pregnane-3alpha,20alpha-diol);C18043(Cholesterol sulfate);C18040(5alpha-Dihydrodeoxycorticosterone);C18041(5alpha-Pregnan-20alpha-ol-3-one);C18044(3beta-Hydroxypregn-5-en-20…	2|29	C00735(Cortisol);C05503(17-beta-Estradiol-3-glucuronide)	0.122658	http://www.kegg.jp/kegg-bin/show_pathway?mmu00140+C00735+C05503
mmu00232	Caffeine metabolism	Metabolism	22|4096	C21144(1,3,7-Trimethyl-5-hydroxyisourate);C16361(1,3,7-Trimethyluric acid);C16360(3,7-Dimethyluric acid);C16363(N-Methylurea);C16362(3,6,8-Trimethylallantoin);C16365(5-Acetylamino-6-formylamino-3-methyluracil);C16364(N,N'-Dimethylurea);C16366(5-Acetylamino-6-amino-3-methyluracil);C07480(Theobromine);C07481(Caffeine);C01762(Xanthosine);C16358(1-Methylxanthine);C16359(1-Methyluric acid);C16355(7-Me…	1|29	C16359(1-Methyluric acid)	0.134813	http://www.kegg.jp/kegg-bin/show_pathway?mmu00232+C16359
mmu00982	Drug metabolism - cytochrome P450	Metabolism	87|4096	C16591(3-Carbamoyl-2-phenylpropionic acid);C16578(Morphine-6-glucuronide);C16570(4-Hydroxy-2,6-dimethylaniline);C16571(2-Amino-3-methylbenzoate);C16572(3-Hydroxymonoethylglycinexylidide);C16576(Norcodeine);C16577(Codeine-6-glucuronide);C16561(Monoethylglycinexylidide);C16560(3-Hydroxylidocaine);C16569(Glycinexylidide);C16608(Demethylcitalopram);C16609(Didemethylcitalopram);C16602(3-Hydroxycarbama…	1|29	C16606(Carbamazepine-O-quinone)	0.339308	http://www.kegg.jp/kegg-bin/show_pathway?mmu00982+C16606
mmu04150	mTOR signaling pathway	Environmental Information Processing	4|4096	C00062(L-Arginine);C00123(L-Leucine);C05981(Phosphatidylinositol-3,4,5-trisphosphate);C00020(AMP)	1|29	C00020(Adenosine monophosphate)	0.0277432	http://www.kegg.jp/kegg-bin/show_pathway?mmu04150+C00020
mmu05032	Morphine addiction	Human Diseases	8|4096	C00575(3',5'-Cyclic AMP);C00020(AMP);C03758(Dopamine);C00076(Calcium cation);C00334(4-Aminobutanoate);C00238(Potassium cation);C00698(Cl-);C00212(Adenosine)	1|29	C00020(Adenosine monophosphate)	0.0539827	http://www.kegg.jp/kegg-bin/show_pathway?mmu05032+C00020
mmu00980	Metabolism of xenobiotics by cytochrome P450	Metabolism	121|4096	C19588(Aflatoxin B1 diol);C19589(Aflatoxin B1 dialdehyde);C07535(Benzo[a]pyrene);C19580(alpha-[3-[(Hydroxymethyl)nitrosoamino]propyl]-3-pyridinemethanol);C19581(alpha-[3-(Nitrosoamino)propyl]-3-pyridinemethanol);C19582(1-(3-Pyridinyl)-1,4-butanediol);C19585(Aflatoxin Q1);C19586(Aflatoxin B1-exo-8,9-epoxide);C00829(Naphthalene);C06790(Trichloroethene);C16453(4-(N-Nitrosomethylamino)-1-(3-pyridyl)-…	2|29	C14806(1-Nitro-5-glutathionyl-6-hydroxy-5,6-dihydronaphthalene);C14805(1-Nitro-5-hydroxy-6-glutathionyl-5,6-dihydronaphthalene)	0.158078	http://www.kegg.jp/kegg-bin/show_pathway?mmu00980+C14806+C14805
mmu04152	AMPK signaling pathway	Environmental Information Processing	22|4096	C00024(Acetyl-CoA);C00020(AMP);C00008(ADP);C00003(NAD+);C04677(1-(5'-Phosphoribosyl)-5-amino-4-imidazolecarboxamide);C09731(Epigallocatechin 3-gallate);C00022(Pyruvate);C00668(alpha-D-Glucose 6-phosphate);C00665(beta-D-Fructose 2,6-bisphosphate);C05981(Phosphatidylinositol-3,4,5-trisphosphate);C00031(D-Glucose);C00354(D-Fructose 1,6-bisphosphate);C00076(Calcium cation);C00083(Malonyl-CoA);C00698(…	1|29	C00020(Adenosine monophosphate)	0.134813	http://www.kegg.jp/kegg-bin/show_pathway?mmu04152+C00020
mmu04928	Parathyroid hormone synthesis, secretion and action	Organismal Systems	10|4096	C00575(3',5'-Cyclic AMP);C00020(AMP);C00009(Orthophosphate);C18231(Calcitetrol);C01673(Calcitriol);C00076(Calcium cation);C01561(Calcidiol);C00165(Diacylglycerol);C01245(D-myo-Inositol 1,4,5-trisphosphate);C01330(Sodium cation)	1|29	C00020(Adenosine monophosphate)	0.0665571	http://www.kegg.jp/kegg-bin/show_pathway?mmu04928+C00020
mmu00120	Primary bile acid biosynthesis	Metabolism	47|4096	C15610(Cholest-5-ene-3beta,26-diol);C05460((24E)-3alpha,7alpha,12alpha-Trihydroxy-5beta-cholest-24-enoyl-CoA);C15613((25R)-3alpha,7alpha,12alpha-Trihydroxy-5beta-cholestan-26-oyl-CoA);C15614((24R,25R)-3alpha,7alpha,12alpha,24-Tetrahydroxy-5beta-cholestanoyl-CoA);C05467(3alpha,7alpha,12alpha-Trihydroxy-5beta-24-oxocholestanoyl-CoA);C05468(5beta-Cyprinolsulfate);C05465(Taurochenodeoxycholate);C0544…	2|29	C01921(Glycocholic acid);C00695(Cholic acid)	0.0387928	http://www.kegg.jp/kegg-bin/show_pathway?mmu00120+C01921+C00695
mmu05200	Pathways in cancer	Human Diseases	31|4096	C00122(Fumarate);C00149((S)-Malate);C16844(Hydroxyl radical);C00280(Androstenedione);C07653(Flutamide);C00027(Hydrogen peroxide);C00584(Prostaglandin E2);C00681(1-Acyl-sn-glycerol 3-phosphate);C03917(Dihydrotestosterone);C15493(9-cis-Retinoic acid);C00575(3',5'-Cyclic AMP);C01227(Dehydroepiandrosterone);C00533(Nitric oxide);C00416(Phosphatidate);C00410(Progesterone);C00535(Testosterone);C01245(D-…	1|29	C00735(Cortisol)	0.178521	http://www.kegg.jp/kegg-bin/show_pathway?mmu05200+C00735
mmu02010	ABC transporters	Environmental Information Processing	137|4096	C00025(L-Glutamate);C00148(L-Proline);C00107(Dipeptide);C00140(N-Acetyl-D-glucosamine);C21066(D-Galactofuranose);C05512(Deoxyinosine);C04137(D-Octopine);C05402(Melibiose);C14819(Fe3+);C14818(Fe2+);C00430(5-Aminolevulinate);C01181(4-Trimethylammoniobutanoate);C01835(Maltotriose);C00753(Tungsten);C00492(Raffinose);C02273(Digalacturonate);C20571(alpha-1,5-L-Arabinotriose);C20570(alpha-1,5-L-Arabinob…	1|29	C00299(Uridine)	0.375543	http://www.kegg.jp/kegg-bin/show_pathway?mmu02010+C00299
mmu04217	Necroptosis	Cellular Processes	10|4096	C00027(Hydrogen peroxide);C16844(Hydroxyl radical);C00076(Calcium cation);C00002(ATP);C00550(Sphingomyelin);C00305(Magnesium cation);C00219(Arachidonate);C00195(N-Acylsphingosine);C00319(Sphingosine);C14592(N-Methyl-N'-nitro-N-nitrosoguanidine)	1|29	C00319(Sphingosine)	0.0665571	http://www.kegg.jp/kegg-bin/show_pathway?mmu04217+C00319
mmu00600	Sphingolipid metabolism	Metabolism	25|4096	C05681(Ceramide 2-aminoethylphosphonate);C00346(Ethanolamine phosphate);C00065(L-Serine);C00195(N-Acylsphingosine);C02960(Ceramide 1-phosphate);C01120(Sphinganine 1-phosphate);C03640(Sphingosyl-phosphocholine);C02686(Galactosylceramide);C06126(Digalactosylceramide);C06127(Digalactosylceramide sulfate);C06124(Sphingosine 1-phosphate);C06125(Sulfatide);C12126(Dihydroceramide);C00319(Sphingosine);C0…	1|29	C00319(Sphingosine)	0.150059	http://www.kegg.jp/kegg-bin/show_pathway?mmu00600+C00319
mmu04742	Taste transduction	Organismal Systems	32|4096	C00025(L-Glutamate);C00149((S)-Malate);C00020(AMP);C00008(ADP);C06526(Quinine);C00002(ATP);C00144(GMP);C19378(Cyclamate);C00575(3',5'-Cyclic AMP);C02265(D-Phenylalanine);C01451(Salicin);C00780(Serotonin);C01996(Acetylcholine);C00238(Potassium cation);C01245(D-myo-Inositol 1,4,5-trisphosphate);C11045(Aspartame);C00095(D-Fructose);C01327(Hydrochloric acid);C00158(Citrate);C00031(D-Glucose);C00076(C…	1|29	C00020(Adenosine monophosphate)	0.18301	http://www.kegg.jp/kegg-bin/show_pathway?mmu04742+C00020
mmu04960	Aldosterone-regulated sodium reabsorption	Organismal Systems	8|4096	C00735(Cortisol);C00575(3',5'-Cyclic AMP);C05981(Phosphatidylinositol-3,4,5-trisphosphate);C01780(Aldosterone);C00238(Potassium cation);C00762(Cortisone);C00698(Cl-);C01330(Sodium cation)	1|29	C00735(Cortisol)	0.0539827	http://www.kegg.jp/kegg-bin/show_pathway?mmu04960+C00735
mmu00230	Purine metabolism	Metabolism	95|4096	C00020(AMP);C00147(Adenine);C00144(GMP);C00942(3',5'-Cyclic GMP);C03838(5'-Phosphoribosylglycinamide);C05993(Acetyl adenylate);C00620(alpha-D-Ribose 1-phosphate);C01228(Guanosine 3',5'-bis(diphosphate));C00700(XTP);C11821(5-Hydroxyisourate);C01345(dITP);C01344(dIDP);C00011(CO2);C00014(Ammonia);C03614(Inosine 5'-tetraphosphate);C04751(1-(5-Phospho-D-ribosyl)-5-amino-4-imidazolecarboxylate);C00224(…	2|29	C01367(Adenosine monophosphate);C00020(Adenosine monophosphate)	0.115999	http://www.kegg.jp/kegg-bin/show_pathway?mmu00230+C01367+C00020
mmu04927	Cortisol synthesis and secretion	Organismal Systems	12|4096	C00735(Cortisol);C00575(3',5'-Cyclic AMP);C00020(AMP);C05138(17alpha-Hydroxypregnenolone);C00076(Calcium cation);C00410(Progesterone);C01176(17alpha-Hydroxyprogesterone);C00238(Potassium cation);C05488(11-Deoxycortisol);C01245(D-myo-Inositol 1,4,5-trisphosphate);C00187(Cholesterol);C01953(Pregnenolone)	2|29	C00735(Cortisol);C00020(Adenosine monophosphate)	0.00299032	http://www.kegg.jp/kegg-bin/show_pathway?mmu04927+C00735+C00020
mmu00350	Tyrosine metabolism	Metabolism	78|4096	C06199(Hordenine);C00122(Fumarate);C00628(2,5-Dihydroxybenzoate);C00022(Pyruvate);C17937(Eumelanin);C00146(Phenol);C02442(N-Methyltyramine);C01829(Thyroxine);C00164(Acetoacetate);C06046(Salidroside);C02515(3-Iodo-L-tyrosine);C01061(4-Fumarylacetoacetate);C05604(2-Carboxy-2,3-dihydro-5,6-dihydroxyindole);C01161(3,4-Dihydroxyphenylacetate);C03063(2-Oxohept-3-enedioate);C05350(2-Hydroxy-3-(4-hydroxy…	3|29	C01036(4-Fumarylacetoacetic acid);C00530(Hydroquinone);C01061(4-Fumarylacetoacetic acid)	0.0149945	http://www.kegg.jp/kegg-bin/show_pathway?mmu00350+C01036+C00530+C01061
mmu00564	Glycerophospholipid metabolism	Metabolism	52|4096	C03872(L-Serine-phosphoethanolamine);C00588(Choline phosphate);C00344(Phosphatidylglycerol);C00346(Ethanolamine phosphate);C00114(Choline);C20466(2,3-Bis-O-(geranylgeranyl)-sn-glycero-1-phospho-L-serine);C04230(1-Acyl-sn-glycero-3-phosphocholine);C03892(Phosphatidylglycerophosphate);C00681(1-Acyl-sn-glycerol 3-phosphate);C03819(1-Acylglycerophosphoinositol);C03974(2-Acyl-sn-glycerol 3-phosphate);…	1|29	C04230(LysoPC(P-18:0);LysoPC(16:1(9Z)/0:0))	0.258903	http://www.kegg.jp/kegg-bin/show_pathway?mmu00564+C04230
