# Supplementary material for: FG-4592 relieves diabetic kidney disease severity by influencing metabolic profiles via gut microbiota reconstruction in both human and mouse models
Source: Front Physiol. 2023 Aug 15;14:1195441. doi: 10.3389/fphys.2023.1195441 (PMC10465800; doi:10.3389/fphys.2023.1195441)
Supplement: Supplementary file 3 [file DataSheet1.ZIP › Supplemental tables/Table S17 KEGG.xlsx]

## Sheet: Sheet1
Metabolite	KEGG Compound ID
5-Hydroxyindoleacetic acid	C05635
16R-HETE	C14778
LysoPC(P-18:0)	C04230
1-Nitro-5-glutathionyl-6-hydroxy-5,6-dihydronaphthalene	C14806
Butyryl-L-carnitine	C02862
N1-Methyl-2-pyridone-5-carboxamide	C05842
Sphingosine	C00319
Cortisol	C00735
3-phenyllactic acid	C01479
2-Formaminobenzoylacetate	C05835
Feruloylputrescine	C10497
Nicotinuric acid	C05380
Queuine	C01449
6-(alpha-D-Glucosaminyl)-1D-myo-inositol	C15658
4-Guanidinobutanoic acid	C01035
Uridine	C00299
Cholic acid	C00695
Adenosine monophosphate	C00946;C01367;C00020
Azelaic acid	C08261
Traumatic Acid	C16308
12(R)-HETE	C14822
4-Fumarylacetoacetic acid	C01036;C01061
Aminohippuric acid	D06890
Xanthurenic acid	C02470
Chlorogenic Acid	C00852
Carbamazepine-O-quinone	C16606
1-Nitro-5-hydroxy-6-glutathionyl-5,6-dihydronaphthalene	C14805
Sebacic acid	C08277
Ketoleucine	C00233
5-Hydroxyindoleacetylglycine	C05832
Carnosol	C09069
2-Chloro-5-methyl-cis-dienelactone	C18304
Hyocholic Acid	C17726;C17727;C17649
LysoPC(16:1(9Z)/0:0)	C04230
Glycocholic acid	C01921
17-beta-Estradiol-3-glucuronide	C03033;C05503
6-Dehydrotestosterone glucuronide	C03033
Salicyluric acid	C07588
Hippuric acid	C01586
Hydroquinone	C15603;C00530
1-Methyluric acid	C16359
