# Supplementary material for: FG-4592 relieves diabetic kidney disease severity by influencing metabolic profiles via gut microbiota reconstruction in both human and mouse models
Source: Front Physiol. 2023 Aug 15;14:1195441. doi: 10.3389/fphys.2023.1195441 (PMC10465800; doi:10.3389/fphys.2023.1195441)
Supplement: Supplementary file 3 [file DataSheet1.ZIP › Supplemental tables/Table S13 KEGG.xls]

Biomaker_names	Logarithm value	Groups	LDA_value	P_value
L1_Metabolism.L2_Amino_Acid_Metabolism.L3_Valine__leucine_and_isoleucine_degradation	3.44958217131			-
L1_Unclassified.L2_Cellular_Processes_and_Signaling.L3_Germination	2.34162918269			-
L1_Unclassified.L2_Metabolism.L3_Others	3.92397196214			-
L1_Human_Diseases.L2_Infectious_Diseases.L3_Tuberculosis	3.21761489873			-
L1_Metabolism.L2_Amino_Acid_Metabolism.L3_Arginine_and_proline_metabolism	4.12610866936			-
L1_Cellular_Processes.L2_Cell_Growth_and_Death.L3_Cell_cycle___Caulobacter	3.76802648814			-
L1_Genetic_Information_Processing.L2_Translation.L3_Aminoacyl_tRNA_biosynthesis	4.09482276765			-
L1_Metabolism.L2_Glycan_Biosynthesis_and_Metabolism.L3_Glycosphingolipid_biosynthesis___globo_series	3.48408327412			-
L1_Metabolism.L2_Metabolism_of_Other_Amino_Acids.L3_D_Arginine_and_D_ornithine_metabolism	1.90285327145			-
L1_Metabolism.L2_Enzyme_Families.L3_Protein_kinases	3.44441653821			-
L1_Genetic_Information_Processing.L2_Transcription.L3_Basal_transcription_factors	0.46243812686			-
L1_Metabolism.L2_Xenobiotics_Biodegradation_and_Metabolism.L3_Drug_metabolism___other_enzymes	3.58580289055			-
L1_Metabolism.L2_Xenobiotics_Biodegradation_and_Metabolism.L3_Naphthalene_degradation	3.10592950879			-
L1_Human_Diseases.L2_Metabolic_Diseases	3.16022880111			-
L1_Metabolism.L2_Energy_Metabolism.L3_Sulfur_metabolism	3.45755110098			-
L1_Environmental_Information_Processing.L2_Membrane_Transport.L3_Phosphotransferase_system__PTS_	3.23363639683			-
L1_Metabolism.L2_Lipid_Metabolism.L3_Biosynthesis_of_unsaturated_fatty_acids	2.93853630812			-
L1_Metabolism.L2_Amino_Acid_Metabolism.L3_Tyrosine_metabolism	3.47012287352			-
L1_Cellular_Processes.L2_Cell_Growth_and_Death.L3_Apoptosis	1.78262515545			-
L1_Cellular_Processes.L2_Cell_Motility.L3_Cytoskeleton_proteins	3.50652420352			-
L1_Metabolism.L2_Biosynthesis_of_Other_Secondary_Metabolites	4.06889713891			-
L1_Metabolism.L2_Metabolism_of_Terpenoids_and_Polyketides.L3_Biosynthesis_of_type_II_polyketide_products	0			-
L1_Organismal_Systems.L2_Environmental_Adaptation.L3_Plant_pathogen_interaction	3.17582626051			-
L1_Metabolism.L2_Metabolism_of_Terpenoids_and_Polyketides.L3_Polyketide_sugar_unit_biosynthesis	3.46871899168			-
L1_Metabolism.L2_Energy_Metabolism.L3_Nitrogen_metabolism	3.87624633124			-
L1_Cellular_Processes	4.48928450436	Con	3.49352385129	1.67017007902e-05
L1_Metabolism.L2_Glycan_Biosynthesis_and_Metabolism.L3_Lipopolysaccharide_biosynthesis_proteins	3.79833357915			-
L1_Metabolism.L2_Metabolism_of_Terpenoids_and_Polyketides.L3_Zeatin_biosynthesis	2.79217354294			-
L1_Metabolism.L2_Metabolism_of_Other_Amino_Acids.L3_Taurine_and_hypotaurine_metabolism	3.18089504528			-
L1_Genetic_Information_Processing.L2_Replication_and_Repair.L3_DNA_replication	3.89788270281			-
L1_Human_Diseases.L2_Neurodegenerative_Diseases.L3_Parkinsons_disease	2.20801094388			-
L1_Human_Diseases.L2_Neurodegenerative_Diseases.L3_Alzheimers_disease	2.84129116231			-
L1_Metabolism.L2_Biosynthesis_of_Other_Secondary_Metabolites.L3_Penicillin_and_cephalosporin_biosynthesis	2.63880649983			-
L1_Metabolism	5.71296654955	Roxa	3.92873013855	1.67017007902e-05
L1_Metabolism.L2_Xenobiotics_Biodegradation_and_Metabolism.L3_Caprolactam_degradation	2.08263544066			-
L1_Environmental_Information_Processing	5.07728697502	Con	4.18026670966	1.67017007902e-05
L1_Metabolism.L2_Amino_Acid_Metabolism.L3_Lysine_degradation	3.14074933403			-
L1_Metabolism.L2_Metabolism_of_Terpenoids_and_Polyketides	4.25334399991	Roxa	3.02335642195	1.67017007902e-05
L1_Unclassified.L2_Poorly_Characterized.L3_Function_unknown	4.10096812686			-
L1_Metabolism.L2_Lipid_Metabolism.L3_Steroid_hormone_biosynthesis	2.60106813993			-
L1_Human_Diseases.L2_Cancers.L3_Colorectal_cancer	1.59224967488			-
L1_Cellular_Processes.L2_Cell_Motility	4.29847043014	Con	3.5157801011	1.67017007902e-05
L1_Metabolism.L2_Xenobiotics_Biodegradation_and_Metabolism.L3_Polycyclic_aromatic_hydrocarbon_degradation	3.04218276028			-
L1_Metabolism.L2_Enzyme_Families.L3_Cytochrome_P450	0			-
L1_Environmental_Information_Processing.L2_Signal_Transduction.L3_Calcium_signaling_pathway	0			-
L1_Human_Diseases.L2_Infectious_Diseases.L3_Chagas_disease__American_trypanosomiasis_	0.946459851265			-
L1_Human_Diseases.L2_Neurodegenerative_Diseases.L3_Prion_diseases	1.93153788343			-
L1_Organismal_Systems.L2_Environmental_Adaptation.L3_Circadian_rhythm___plant	0.858983506186			-
L1_Organismal_Systems.L2_Digestive_System.L3_Protein_digestion_and_absorption	2.66957098454			-
L1_Organismal_Systems.L2_Immune_System.L3_RIG_I_like_receptor_signaling_pathway	1.01731904049			-
L1_Metabolism.L2_Xenobiotics_Biodegradation_and_Metabolism	4.17053894998			-
L1_Human_Diseases.L2_Infectious_Diseases.L3_Vibrio_cholerae_infection	0			-
L1_Metabolism.L2_Biosynthesis_of_Other_Secondary_Metabolites.L3_Tropane__piperidine_and_pyridine_alkaloid_biosynthesis	3.06489362724			-
L1_Organismal_Systems.L2_Excretory_System	2.65581004294			-
L1_Organismal_Systems.L2_Digestive_System.L3_Carbohydrate_digestion_and_absorption	2.06564305708			-
L1_Human_Diseases.L2_Neurodegenerative_Diseases.L3_Amyotrophic_lateral_sclerosis__ALS_	2.6778743672			-
L1_Organismal_Systems.L2_Immune_System.L3_NOD_like_receptor_signaling_pathway	2.75629733425			-
L1_Environmental_Information_Processing.L2_Signaling_Molecules_and_Interaction.L3_Cellular_antigens	2.95144894623			-
L1_Unclassified.L2_Cellular_Processes_and_Signaling.L3_Other_transporters	3.40601878447			-
L1_Metabolism.L2_Enzyme_Families	4.36273593265			-
L1_Human_Diseases.L2_Infectious_Diseases	3.58585210575			-
L1_Metabolism.L2_Energy_Metabolism.L3_Photosynthesis_proteins	3.61290837586			-
L1_Organismal_Systems.L2_Endocrine_System.L3_PPAR_signaling_pathway	3.09705152133			-
L1_Metabolism.L2_Metabolism_of_Cofactors_and_Vitamins.L3_Thiamine_metabolism	3.71525289435			-
L1_Unclassified.L2_Metabolism.L3_Glycan_biosynthesis_and_metabolism	2.66806996632			-
L1_Organismal_Systems.L2_Endocrine_System.L3_Insulin_signaling_pathway	2.87798004405			-
L1_Human_Diseases.L2_Cancers.L3_Bladder_cancer	0			-
L1_Metabolism.L2_Energy_Metabolism.L3_Oxidative_phosphorylation	4.1978892419	Roxa	3.1059400686	1.67017007902e-05
L1_Metabolism.L2_Metabolism_of_Terpenoids_and_Polyketides.L3_Limonene_and_pinene_degradation	3.02325868639			-
L1_Organismal_Systems.L2_Endocrine_System	3.55018832988			-
L1_Unclassified.L2_Genetic_Information_Processing	4.39092982465			-
L1_Metabolism.L2_Carbohydrate_Metabolism.L3_Pentose_phosphate_pathway	3.89570269163			-
L1_Metabolism.L2_Carbohydrate_Metabolism.L3_Ascorbate_and_aldarate_metabolism	3.09996709689			-
L1_Genetic_Information_Processing.L2_Translation.L3_Ribosome_biogenesis_in_eukaryotes	2.72612457954			-
L1_Metabolism.L2_Biosynthesis_of_Other_Secondary_Metabolites.L3_beta_Lactam_resistance	2.6254946767			-
L1_Genetic_Information_Processing.L2_Replication_and_Repair.L3_Nucleotide_excision_repair	3.63871710511			-
L1_Organismal_Systems.L2_Circulatory_System	2.0803663139			-
L1_Metabolism.L2_Lipid_Metabolism.L3_Glycerophospholipid_metabolism	3.74774142926			-
L1_Metabolism.L2_Amino_Acid_Metabolism	5.02269253127	Roxa	3.38954742727	1.67017007902e-05
L1_Unclassified.L2_Poorly_Characterized.L3_General_function_prediction_only	4.55611012065			-
L1_Human_Diseases.L2_Cancers.L3_Renal_cell_carcinoma	1.88199866013			-
L1_Metabolism.L2_Amino_Acid_Metabolism.L3_Cysteine_and_methionine_metabolism	3.9624162649			-
L1_Environmental_Information_Processing.L2_Membrane_Transport.L3_Transporters	4.77011534519	Con	3.96390224631	1.67017007902e-05
L1_Cellular_Processes.L2_Cell_Growth_and_Death.L3_Cell_cycle	0			-
L1_Metabolism.L2_Biosynthesis_of_Other_Secondary_Metabolites.L3_Stilbenoid__diarylheptanoid_and_gingerol_biosynthesis	1.75137962292			-
L1_Organismal_Systems	3.92993927003			-
L1_Unclassified.L2_Metabolism.L3_Energy_metabolism	4.08014329903			-
L1_Human_Diseases.L2_Metabolic_Diseases.L3_Type_II_diabetes_mellitus	2.73678396755			-
L1_Metabolism.L2_Energy_Metabolism.L3_Photosynthesis___antenna_proteins	0			-
L1_Cellular_Processes.L2_Cell_Growth_and_Death.L3_p53_signaling_pathway	1.59224967488			-
L1_Metabolism.L2_Carbohydrate_Metabolism.L3_Propanoate_metabolism	3.68296883432			-
L1_Metabolism.L2_Metabolism_of_Cofactors_and_Vitamins.L3_Retinol_metabolism	2.03861156579			-
L1_Unclassified.L2_Cellular_Processes_and_Signaling.L3_Inorganic_ion_transport_and_metabolism	3.3352365082			-
L1_Metabolism.L2_Metabolism_of_Cofactors_and_Vitamins.L3_Biotin_metabolism	3.34341277318			-
L1_Unclassified.L2_Cellular_Processes_and_Signaling.L3_Cell_division	3.11568932771			-
L1_Unclassified.L2_Poorly_Characterized	4.68412396952			-
L1_Genetic_Information_Processing.L2_Folding__Sorting_and_Degradation.L3_RNA_degradation	3.75796239622			-
L1_Environmental_Information_Processing.L2_Signal_Transduction.L3_mTOR_signaling_pathway	0			-
L1_Organismal_Systems.L2_Excretory_System.L3_Proximal_tubule_bicarbonate_reclamation	2.65581004294			-
L1_Metabolism.L2_Amino_Acid_Metabolism.L3_Histidine_metabolism	3.87922832937			-
L1_Human_Diseases.L2_Infectious_Diseases.L3_Staphylococcus_aureus_infection	1.73357882768			-
L1_Unclassified.L2_Genetic_Information_Processing.L3_Transcription_related_proteins	1.5452531122			-
L1_Metabolism.L2_Metabolism_of_Terpenoids_and_Polyketides.L3_Carotenoid_biosynthesis	0.974855222824			-
L1_Metabolism.L2_Energy_Metabolism.L3_Carbon_fixation_in_photosynthetic_organisms	3.8359871219			-
L1_Genetic_Information_Processing.L2_Replication_and_Repair.L3_Non_homologous_end_joining	1.46550699499			-
L1_Human_Diseases.L2_Cancers.L3_Pathways_in_cancer	2.81543266358			-
L1_Genetic_Information_Processing.L2_Replication_and_Repair.L3_Mismatch_repair	3.96187341996			-
L1_Metabolism.L2_Metabolism_of_Other_Amino_Acids.L3_D_Alanine_metabolism	3.06672772439			-
L1_Metabolism.L2_Metabolism_of_Cofactors_and_Vitamins.L3_Nicotinate_and_nicotinamide_metabolism	3.69895991327			-
L1_Metabolism.L2_Glycan_Biosynthesis_and_Metabolism.L3_Lipopolysaccharide_biosynthesis	3.711004524			-
L1_Cellular_Processes.L2_Transport_and_Catabolism.L3_Endocytosis	0			-
L1_Metabolism.L2_Metabolism_of_Terpenoids_and_Polyketides.L3_Tetracycline_biosynthesis	3.02771833238			-
L1_Environmental_Information_Processing.L2_Membrane_Transport.L3_ABC_transporters	4.41288889225	Con	3.51860428495	1.67017007902e-05
L1_Human_Diseases.L2_Immune_System_Diseases.L3_Systemic_lupus_erythematosus	0.855379381918			-
L1_Organismal_Systems.L2_Endocrine_System.L3_Progesterone_mediated_oocyte_maturation	2.73115935355			-
L1_Metabolism.L2_Xenobiotics_Biodegradation_and_Metabolism.L3_Benzoate_degradation	3.25450005592			-
L1_Metabolism.L2_Lipid_Metabolism.L3_Glycerolipid_metabolism	3.60757357252			-
L1_Metabolism.L2_Carbohydrate_Metabolism.L3_Fructose_and_mannose_metabolism	3.94324275169			-
L1_Metabolism.L2_Glycan_Biosynthesis_and_Metabolism.L3_Glycosphingolipid_biosynthesis___lacto_and_neolacto_series	1.04257775301			-
L1_Metabolism.L2_Amino_Acid_Metabolism.L3_Lysine_biosynthesis	3.95278420864			-
L1_Metabolism.L2_Xenobiotics_Biodegradation_and_Metabolism.L3_Chloroalkane_and_chloroalkene_degradation	3.15063104018			-
L1_Unclassified.L2_Metabolism.L3_Lipid_metabolism	2.99753358741			-
L1_Genetic_Information_Processing.L2_Folding__Sorting_and_Degradation.L3_Sulfur_relay_system	3.27349091225			-
L1_Cellular_Processes.L2_Cell_Growth_and_Death	3.77368936744			-
L1_Metabolism.L2_Metabolism_of_Cofactors_and_Vitamins.L3_Porphyrin_and_chlorophyll_metabolism	3.82513122238			-
L1_Metabolism.L2_Energy_Metabolism.L3_Photosynthesis	3.61141924319			-
L1_Organismal_Systems.L2_Environmental_Adaptation	3.17669688122			-
L1_Metabolism.L2_Metabolism_of_Cofactors_and_Vitamins.L3_One_carbon_pool_by_folate	3.9078777383			-
L1_Genetic_Information_Processing.L2_Translation.L3_mRNA_surveillance_pathway	0			-
L1_Human_Diseases.L2_Infectious_Diseases.L3_Influenza_A	1.59224967488			-
L1_Metabolism.L2_Xenobiotics_Biodegradation_and_Metabolism.L3_Ethylbenzene_degradation	2.72208821054			-
L1_Human_Diseases.L2_Infectious_Diseases.L3_Bacterial_invasion_of_epithelial_cells	0			-
L1_Metabolism.L2_Carbohydrate_Metabolism.L3_Pentose_and_glucuronate_interconversions	3.74641605238			-
L1_Environmental_Information_Processing.L2_Signal_Transduction.L3_Two_component_system	4.12091529102	Con	3.06405369382	1.67017007902e-05
L1_Metabolism.L2_Lipid_Metabolism.L3_Sphingolipid_metabolism	3.60799621477			-
L1_Metabolism.L2_Xenobiotics_Biodegradation_and_Metabolism.L3_Drug_metabolism___cytochrome_P450	2.10155561297			-
L1_Genetic_Information_Processing.L2_Translation.L3_Ribosome_Biogenesis	4.17471970959			-
L1_Metabolism.L2_Metabolism_of_Terpenoids_and_Polyketides.L3_Biosynthesis_of_siderophore_group_nonribosomal_peptides	2.12828986622			-
L1_Organismal_Systems.L2_Endocrine_System.L3_Adipocytokine_signaling_pathway	3.00248600087			-
L1_Metabolism.L2_Lipid_Metabolism	4.46953239826			-
L1_Metabolism.L2_Nucleotide_Metabolism.L3_Purine_metabolism	4.37850234916			-
L1_Human_Diseases.L2_Metabolic_Diseases.L3_Type_I_diabetes_mellitus	2.96865407438			-
L1_Human_Diseases.L2_Infectious_Diseases.L3_Epithelial_cell_signaling_in_Helicobacter_pylori_infection	3.02025248443			-
L1_Metabolism.L2_Metabolism_of_Other_Amino_Acids	4.2264318434			-
L1_Metabolism.L2_Xenobiotics_Biodegradation_and_Metabolism.L3_Aminobenzoate_degradation	3.11580200231			-
L1_Metabolism.L2_Xenobiotics_Biodegradation_and_Metabolism.L3_Fluorobenzoate_degradation	1.19944400981			-
L1_Human_Diseases.L2_Infectious_Diseases.L3_Hepatitis_C	0			-
L1_Organismal_Systems.L2_Immune_System.L3_Antigen_processing_and_presentation	2.73115935355			-
L1_Genetic_Information_Processing.L2_Folding__Sorting_and_Degradation.L3_Protein_export	3.8618953402			-
L1_Genetic_Information_Processing.L2_Transcription	4.3932353885	Con	3.3167330931	1.67017007902e-05
L1_Environmental_Information_Processing.L2_Signal_Transduction.L3_Phosphatidylinositol_signaling_system	3.03460882334			-
L1_Genetic_Information_Processing.L2_Translation.L3_RNA_transport	3.12417659623			-
L1_Metabolism.L2_Biosynthesis_of_Other_Secondary_Metabolites.L3_Streptomycin_biosynthesis	3.65436361781			-
L1_Metabolism.L2_Lipid_Metabolism.L3_Secondary_bile_acid_biosynthesis	2.69138114788			-
L1_Cellular_Processes.L2_Cell_Motility.L3_Bacterial_motility_proteins	3.91682858507	Con	3.2400943249	1.67017007902e-05
L1_Organismal_Systems.L2_Circulatory_System.L3_Cardiac_muscle_contraction	2.0803663139			-
L1_Human_Diseases.L2_Infectious_Diseases.L3_Toxoplasmosis	1.59224967488			-
L1_Organismal_Systems.L2_Endocrine_System.L3_GnRH_signaling_pathway	0			-
L1_Human_Diseases.L2_Infectious_Diseases.L3_Pathogenic_Escherichia_coli_infection	0			-
L1_Metabolism.L2_Biosynthesis_of_Other_Secondary_Metabolites.L3_Butirosin_and_neomycin_biosynthesis	3.00212739555			-
L1_Organismal_Systems.L2_Digestive_System.L3_Bile_secretion	0			-
L1_Environmental_Information_Processing.L2_Signaling_Molecules_and_Interaction.L3_Bacterial_toxins	3.11479421893			-
L1_Genetic_Information_Processing	5.32540978471	Roxa	4.01429333307	1.67017007902e-05
L1_Metabolism.L2_Amino_Acid_Metabolism.L3_Amino_acid_related_enzymes	4.2125786709			-
L1_Cellular_Processes.L2_Transport_and_Catabolism	3.80336420015			-
L1_Metabolism.L2_Biosynthesis_of_Other_Secondary_Metabolites.L3_Betalain_biosynthesis	0			-
L1_Metabolism.L2_Metabolism_of_Cofactors_and_Vitamins.L3_Ubiquinone_and_other_terpenoid_quinone_biosynthesis	3.51678186448			-
L1_Metabolism.L2_Amino_Acid_Metabolism.L3_Alanine__aspartate_and_glutamate_metabolism	4.09558631244			-
L1_Cellular_Processes.L2_Transport_and_Catabolism.L3_Peroxisome	3.45230619626			-
L1_Human_Diseases.L2_Immune_System_Diseases.L3_Primary_immunodeficiency	2.71885557085			-
L1_Metabolism.L2_Lipid_Metabolism.L3_Steroid_biosynthesis	1.33370533778			-
L1_Genetic_Information_Processing.L2_Translation.L3_Translation_factors	3.82753591778			-
L1_Genetic_Information_Processing.L2_Translation	4.80722587012	Roxa	3.30554780725	1.67017007902e-05
L1_Metabolism.L2_Metabolism_of_Terpenoids_and_Polyketides.L3_Biosynthesis_of_vancomycin_group_antibiotics	2.98766576031			-
L1_Metabolism.L2_Glycan_Biosynthesis_and_Metabolism.L3_Peptidoglycan_biosynthesis	3.92415874493			-
L1_Unclassified.L2_Cellular_Processes_and_Signaling.L3_Signal_transduction_mechanisms	3.56488528506			-
L1_Metabolism.L2_Xenobiotics_Biodegradation_and_Metabolism.L3_Chlorocyclohexane_and_chlorobenzene_degradation	1.98146785597			-
L1_Environmental_Information_Processing.L2_Membrane_Transport.L3_Bacterial_secretion_system	3.81755923483			-
L1_Genetic_Information_Processing.L2_Folding__Sorting_and_Degradation	4.45299139322	Roxa	3.05980795938	1.67017007902e-05
L1_Genetic_Information_Processing.L2_Replication_and_Repair.L3_DNA_replication_proteins	4.15698985834			-
L1_Metabolism.L2_Carbohydrate_Metabolism.L3_Starch_and_sucrose_metabolism	4.01800956152			-
L1_Genetic_Information_Processing.L2_Replication_and_Repair.L3_Base_excision_repair	3.65862339056			-
L1_Metabolism.L2_Xenobiotics_Biodegradation_and_Metabolism.L3_Metabolism_of_xenobiotics_by_cytochrome_P450	2.09109017929			-
L1_Metabolism.L2_Carbohydrate_Metabolism.L3_Amino_sugar_and_nucleotide_sugar_metabolism	4.19578265309			-
L1_Metabolism.L2_Lipid_Metabolism.L3_Lipid_biosynthesis_proteins	3.80210824967			-
L1_Cellular_Processes.L2_Cell_Growth_and_Death.L3_Meiosis___yeast	1.30253741326			-
L1_Metabolism.L2_Glycan_Biosynthesis_and_Metabolism.L3_Various_types_of_N_glycan_biosynthesis	0.700155072188			-
L1_Unclassified.L2_Cellular_Processes_and_Signaling.L3_Cell_motility_and_secretion	3.33860996882			-
L1_Metabolism.L2_Amino_Acid_Metabolism.L3_Tryptophan_metabolism	3.30319611046			-
L1_Human_Diseases.L2_Immune_System_Diseases	2.72134437126			-
L1_Unclassified.L2_Cellular_Processes_and_Signaling.L3_Other_ion_coupled_transporters	4.10536478657			-
L1_Environmental_Information_Processing.L2_Membrane_Transport	5.01110159508	Con	4.08518455132	1.67017007902e-05
L1_Metabolism.L2_Lipid_Metabolism.L3_alpha_Linolenic_acid_metabolism	1.77933631824			-
L1_Genetic_Information_Processing.L2_Replication_and_Repair.L3_DNA_repair_and_recombination_proteins	4.4861520807			-
L1_Genetic_Information_Processing.L2_Folding__Sorting_and_Degradation.L3_Proteasome	2.73115935355			-
L1_Unclassified.L2_Cellular_Processes_and_Signaling	4.61677744169	DKD	3.05987670163	1.67017007902e-05
L1_Human_Diseases.L2_Infectious_Diseases.L3_African_trypanosomiasis	1.0639998658			-
L1_Unclassified.L2_Cellular_Processes_and_Signaling.L3_Pores_ion_channels	3.71383476948			-
L1_Metabolism.L2_Carbohydrate_Metabolism.L3_Inositol_phosphate_metabolism	3.09453797501			-
L1_Metabolism.L2_Lipid_Metabolism.L3_Fatty_acid_metabolism	3.29938293496			-
L1_Metabolism.L2_Metabolism_of_Cofactors_and_Vitamins.L3_Vitamin_B6_metabolism	3.39977819131			-
L1_Organismal_Systems.L2_Digestive_System.L3_Mineral_absorption	1.32340436259			-
L1_Human_Diseases.L2_Neurodegenerative_Diseases.L3_Huntingtons_disease	2.76834093393			-
L1_Metabolism.L2_Carbohydrate_Metabolism.L3_Butanoate_metabolism	3.80294445151			-
L1_Metabolism.L2_Glycan_Biosynthesis_and_Metabolism.L3_N_Glycan_biosynthesis	2.67694749393			-
L1_Genetic_Information_Processing.L2_Replication_and_Repair	4.99249259142	Roxa	3.4611543016	1.67017007902e-05
L1_Cellular_Processes.L2_Transport_and_Catabolism.L3_Phagosome	0			-
L1_Metabolism.L2_Amino_Acid_Metabolism.L3_Phenylalanine_metabolism	3.28130796415			-
L1_Unclassified.L2_Metabolism.L3_Biosynthesis_and_biodegradation_of_secondary_metabolites	2.78238064321			-
L1_Organismal_Systems.L2_Endocrine_System.L3_Renin_angiotensin_system	0			-
L1_Metabolism.L2_Xenobiotics_Biodegradation_and_Metabolism.L3_Atrazine_degradation	2.41856887615			-
L1_Unclassified.L2_Metabolism.L3_Nucleotide_metabolism	2.76176165871			-
L1_Environmental_Information_Processing.L2_Signaling_Molecules_and_Interaction.L3_Ion_channels	2.26600289086			-
L1_Human_Diseases.L2_Cancers	3.15316746331			-
L1_Metabolism.L2_Carbohydrate_Metabolism	5.03708287127	DKD	3.58064882144	1.67017007902e-05
L1_Metabolism.L2_Lipid_Metabolism.L3_Synthesis_and_degradation_of_ketone_bodies	2.43415435873			-
L1_Metabolism.L2_Nucleotide_Metabolism.L3_Pyrimidine_metabolism	4.3351142064			-
L1_Metabolism.L2_Metabolism_of_Cofactors_and_Vitamins.L3_Pantothenate_and_CoA_biosynthesis	3.85610982967			-
L1_Unclassified.L2_Cellular_Processes_and_Signaling.L3_Electron_transfer_carriers	2.14826764606			-
L1_Metabolism.L2_Metabolism_of_Terpenoids_and_Polyketides.L3_Geraniol_degradation	2.77497151283			-
L1_Unclassified.L2_Cellular_Processes_and_Signaling.L3_Sporulation	3.65245655856	Con	3.04472512271	1.67017007902e-05
L1_Metabolism.L2_Energy_Metabolism	4.82098946333	Roxa	3.39462289091	1.67017007902e-05
L1_Metabolism.L2_Carbohydrate_Metabolism.L3_Glyoxylate_and_dicarboxylate_metabolism	3.72291326643			-
L1_Genetic_Information_Processing.L2_Folding__Sorting_and_Degradation.L3_Chaperones_and_folding_catalysts	4.09242856052			-
L1_Metabolism.L2_Carbohydrate_Metabolism.L3_Citrate_cycle__TCA_cycle_	3.94541688003			-
L1_Genetic_Information_Processing.L2_Transcription.L3_RNA_polymerase	3.2286745972			-
L1_Organismal_Systems.L2_Immune_System	3.04689912679			-
L1_Metabolism.L2_Energy_Metabolism.L3_Carbon_fixation_pathways_in_prokaryotes	4.09824160916			-
L1_Metabolism.L2_Metabolism_of_Terpenoids_and_Polyketides.L3_Prenyltransferases	3.61028806482			-
L1_Human_Diseases.L2_Infectious_Diseases.L3_Shigellosis	0			-
L1_Environmental_Information_Processing.L2_Signaling_Molecules_and_Interaction	3.36442087234			-
L1_Metabolism.L2_Biosynthesis_of_Other_Secondary_Metabolites.L3_Caffeine_metabolism	0.855379381918			-
L1_Metabolism.L2_Lipid_Metabolism.L3_Linoleic_acid_metabolism	2.84254453831			-
L1_Human_Diseases.L2_Neurodegenerative_Diseases	3.25814322041			-
L1_Environmental_Information_Processing.L2_Signal_Transduction.L3_MAPK_signaling_pathway___yeast	2.96071922172			-
L1_Environmental_Information_Processing.L2_Signal_Transduction	4.17496238713			-
L1_Metabolism.L2_Glycan_Biosynthesis_and_Metabolism.L3_Glycosphingolipid_biosynthesis___ganglio_series	3.30638502284			-
L1_Genetic_Information_Processing.L2_Transcription.L3_Transcription_machinery	4.05171948739			-
L1_Metabolism.L2_Carbohydrate_Metabolism.L3_Galactose_metabolism	3.95077021918			-
L1_Human_Diseases.L2_Cancers.L3_Small_cell_lung_cancer	1.59224967488			-
L1_Metabolism.L2_Glycan_Biosynthesis_and_Metabolism.L3_Glycosyltransferases	3.53660578591			-
L1_Genetic_Information_Processing.L2_Replication_and_Repair.L3_Chromosome	4.21412776862			-
L1_Genetic_Information_Processing.L2_Folding__Sorting_and_Degradation.L3_Protein_processing_in_endoplasmic_reticulum	2.99984980306			-
L1_Metabolism.L2_Xenobiotics_Biodegradation_and_Metabolism.L3_Bisphenol_degradation	2.88526605441			-
L1_Human_Diseases.L2_Infectious_Diseases.L3_Pertussis	2.63545655334			-
L1_Unclassified.L2_Cellular_Processes_and_Signaling.L3_Membrane_and_intracellular_structural_molecules	3.9505750745	DKD	3.09346504967	1.67017007902e-05
L1_Genetic_Information_Processing.L2_Transcription.L3_Transcription_factors	4.11477738962	Con	3.27497115236	1.67017007902e-05
L1_Environmental_Information_Processing.L2_Membrane_Transport.L3_Secretion_system	4.01151354881			-
L1_Metabolism.L2_Biosynthesis_of_Other_Secondary_Metabolites.L3_Flavone_and_flavonol_biosynthesis	2.09709318012			-
L1_Human_Diseases.L2_Infectious_Diseases.L3_Measles	0			-
L1_Metabolism.L2_Biosynthesis_of_Other_Secondary_Metabolites.L3_Flavonoid_biosynthesis	2.08507873533			-
L1_Metabolism.L2_Nucleotide_Metabolism	4.65837988422	Roxa	3.21700604061	1.67017007902e-05
L1_Unclassified.L2_Metabolism.L3_Metabolism_of_cofactors_and_vitamins	2.90913358946			-
L1_Metabolism.L2_Metabolism_of_Other_Amino_Acids.L3_Selenocompound_metabolism	3.56478479673			-
L1_Metabolism.L2_Metabolism_of_Cofactors_and_Vitamins	4.67424173018	Roxa	3.26513637608	1.67017007902e-05
L1_Unclassified.L2_Genetic_Information_Processing.L3_Replication__recombination_and_repair_proteins	3.7943465971			-
L1_Metabolism.L2_Metabolism_of_Other_Amino_Acids.L3_Phosphonate_and_phosphinate_metabolism	2.78425172845			-
L1_Metabolism.L2_Lipid_Metabolism.L3_Primary_bile_acid_biosynthesis	2.69138114788			-
L1_Metabolism.L2_Biosynthesis_of_Other_Secondary_Metabolites.L3_Indole_alkaloid_biosynthesis	0			-
L1_Metabolism.L2_Metabolism_of_Terpenoids_and_Polyketides.L3_Biosynthesis_of_ansamycins	2.97311453043			-
L1_Metabolism.L2_Metabolism_of_Other_Amino_Acids.L3_D_Glutamine_and_D_glutamate_metabolism	3.29905950902			-
L1_Human_Diseases.L2_Infectious_Diseases.L3_Vibrio_cholerae_pathogenic_cycle	2.80190905418			-
L1_Metabolism.L2_Xenobiotics_Biodegradation_and_Metabolism.L3_Toluene_degradation	3.16700964566			-
L1_Environmental_Information_Processing.L2_Signaling_Molecules_and_Interaction.L3_G_protein_coupled_receptors	0			-
L1_Metabolism.L2_Metabolism_of_Cofactors_and_Vitamins.L3_Lipoic_acid_metabolism	2.96304150619			-
L1_Metabolism.L2_Glycan_Biosynthesis_and_Metabolism.L3_Glycosaminoglycan_degradation	3.41732609902			-
L1_Genetic_Information_Processing.L2_Folding__Sorting_and_Degradation.L3_Ubiquitin_system	2.07673202924			-
L1_Metabolism.L2_Lipid_Metabolism.L3_Fatty_acid_elongation_in_mitochondria	0.855379381918			-
L1_Metabolism.L2_Energy_Metabolism.L3_Methane_metabolism	4.15457108561			-
L1_Organismal_Systems.L2_Nervous_System.L3_Glutamatergic_synapse	3.09355476748			-
L1_Human_Diseases.L2_Cardiovascular_Diseases.L3_Viral_myocarditis	1.59224967488			-
L1_Cellular_Processes.L2_Transport_and_Catabolism.L3_Lysosome	3.54718998254			-
L1_Human_Diseases.L2_Cancers.L3_Prostate_cancer	2.78864554237			-
L1_Metabolism.L2_Xenobiotics_Biodegradation_and_Metabolism.L3_Dioxin_degradation	2.48532721081			-
L1_Metabolism.L2_Carbohydrate_Metabolism.L3_Glycolysis___Gluconeogenesis	4.03032524762			-
L1_Metabolism.L2_Metabolism_of_Cofactors_and_Vitamins.L3_Riboflavin_metabolism	3.42557662226			-
L1_Metabolism.L2_Xenobiotics_Biodegradation_and_Metabolism.L3_Xylene_degradation	2.48086120969			-
L1_Metabolism.L2_Carbohydrate_Metabolism.L3_C5_Branched_dibasic_acid_metabolism	3.51245375211			-
L1_Unclassified.L2_Metabolism.L3_Carbohydrate_metabolism	3.1525549181			-
L1_Metabolism.L2_Carbohydrate_Metabolism.L3_Pyruvate_metabolism	4.02857545254			-
L1_Genetic_Information_Processing.L2_Translation.L3_Ribosome	4.45186376625	Roxa	3.29683948576	1.67017007902e-05
L1_Metabolism.L2_Lipid_Metabolism.L3_Arachidonic_acid_metabolism	2.21866901207			-
L1_Metabolism.L2_Amino_Acid_Metabolism.L3_Glycine__serine_and_threonine_metabolism	3.98985133975			-
L1_Metabolism.L2_Amino_Acid_Metabolism.L3_Phenylalanine__tyrosine_and_tryptophan_biosynthesis	3.97556655307			-
L1_Organismal_Systems.L2_Nervous_System	3.09355476748			-
L1_Metabolism.L2_Lipid_Metabolism.L3_Fatty_acid_biosynthesis	3.66328151327			-
L1_Metabolism.L2_Metabolism_of_Cofactors_and_Vitamins.L3_Folate_biosynthesis	3.72104092569			-
L1_Metabolism.L2_Biosynthesis_of_Other_Secondary_Metabolites.L3_Phenylpropanoid_biosynthesis	3.34242169109			-
L1_Metabolism.L2_Xenobiotics_Biodegradation_and_Metabolism.L3_Nitrotoluene_degradation	2.63059466696			-
L1_Metabolism.L2_Biosynthesis_of_Other_Secondary_Metabolites.L3_Isoquinoline_alkaloid_biosynthesis	2.78580236049			-
L1_Metabolism.L2_Xenobiotics_Biodegradation_and_Metabolism.L3_Styrene_degradation	2.16867046753			-
L1_Metabolism.L2_Glycan_Biosynthesis_and_Metabolism	4.58098001225	Roxa	3.42116208015	1.67017007902e-05
L1_Human_Diseases	3.95091652017			-
L1_Metabolism.L2_Xenobiotics_Biodegradation_and_Metabolism.L3_1_1_1_Trichloro_2_2_bis_4_chlorophenyl_ethane__DDT__degradation	0.478306322572			-
L1_Organismal_Systems.L2_Digestive_System	2.78150237999			-
L1_Unclassified.L2_Metabolism	4.42618059713			-
L1_Genetic_Information_Processing.L2_Replication_and_Repair.L3_Homologous_recombination	4.04205089475			-
L1_Organismal_Systems.L2_Immune_System.L3_Fc_gamma_R_mediated_phagocytosis	0			-
L1_Cellular_Processes.L2_Cell_Motility.L3_Bacterial_chemotaxis	3.60181092014			-
L1_Metabolism.L2_Metabolism_of_Other_Amino_Acids.L3_beta_Alanine_metabolism	3.44012509934			-
L1_Unclassified.L2_Genetic_Information_Processing.L3_Protein_folding_and_associated_processing	3.83737155143			-
L1_Metabolism.L2_Amino_Acid_Metabolism.L3_Valine__leucine_and_isoleucine_biosynthesis	3.9021541008			-
L1_Metabolism.L2_Metabolism_of_Other_Amino_Acids.L3_Glutathione_metabolism	3.30868110577			-
L1_Metabolism.L2_Biosynthesis_of_Other_Secondary_Metabolites.L3_Novobiocin_biosynthesis	3.17926715662			-
L1_Metabolism.L2_Enzyme_Families.L3_Peptidases	4.31837350143			-
L1_Unclassified.L2_Genetic_Information_Processing.L3_Restriction_enzyme	3.39353022321			-
L1_Metabolism.L2_Lipid_Metabolism.L3_Ether_lipid_metabolism	1.08730641068			-
L1_Cellular_Processes.L2_Cell_Motility.L3_Flagellar_assembly	3.64517716766			-
L1_Unclassified	5.14674504725	DKD	3.62504001584	1.67017007902e-05
L1_Metabolism.L2_Glycan_Biosynthesis_and_Metabolism.L3_Other_glycan_degradation	3.83068479004			-
L1_Human_Diseases.L2_Cardiovascular_Diseases	1.59224967488			-
L1_Metabolism.L2_Metabolism_of_Other_Amino_Acids.L3_Cyanoamino_acid_metabolism	3.5689170304			-
L1_Metabolism.L2_Metabolism_of_Terpenoids_and_Polyketides.L3_Terpenoid_backbone_biosynthesis	3.80048672545			-
L1_Unclassified.L2_Metabolism.L3_Amino_acid_metabolism	3.40917141555			-
L1_Human_Diseases.L2_Infectious_Diseases.L3_Amoebiasis	1.94267058948			-
L1_Unclassified.L2_Genetic_Information_Processing.L3_Translation_proteins	3.98982478486			-
