# Supplementary material for: FG-4592 relieves diabetic kidney disease severity by influencing metabolic profiles via gut microbiota reconstruction in both human and mouse models
Source: Front Physiol. 2023 Aug 15;14:1195441. doi: 10.3389/fphys.2023.1195441 (PMC10465800; doi:10.3389/fphys.2023.1195441)
Supplement: Supplementary file 3 [file DataSheet1.ZIP › Supplemental tables/Table S3 beta 2.xls]

sample_ID	PC1	PC2	PC3	PC4	PC5	PC6	PC7	PC8	PC9	PC10	PC11	PC12	PC13	PC14	PC15	PC16	PC17	PC18	PC19	PC20	PC21	PC22	PC23
CON1	-0.113685376534454	0.147963021488395	0.0693610658373651	0.0309047384097876	-0.0167208592661623	0.132585650100849	-0.00217112560928031	0.0747215109639015	-0.0440898209826353	0.0973797188051541	-0.0920839376334204	0.0686835348737338	-0.038626888350265	0.0654382203582807	-0.0411112576641718	0.0273835683806025	-0.0640299999188838	0.00270185367854592	-0.00695175285277267	-0.0117413352265197	0.00801100365823446	0.030778543645475	-6.24500451351651e-17
CON2	-0.172292324504522	0.137170270766435	0.0842466336255297	0.101212844123045	0.0661678674246627	0.112312429491514	0.0489178911935534	-0.00483327528367323	0.0284254242641201	-0.0496242801069532	0.0249122483133214	-0.053524921039046	-0.0368836709069364	-0.0182630666658329	-0.0325795468636706	-0.018286712071321	0.0805053544472856	-0.0159218254778537	0.0334376745037622	-0.0222341374259477	-0.0338317468657664	0.0622601431922018	7.76288755499621e-17
CON3	-0.204321460341401	0.141208340516416	0.125635279205676	0.0545795929096734	0.0548316537814918	0.090085333218868	0.00128128439188521	-0.0483700380555331	0.0243677633858189	0.00478987784339563	0.0620858177701269	-0.0537501125318162	0.000824275008979073	-0.00173990690061359	0.0196860309800191	-0.0407904650272707	-0.0287969383806916	0.0450013073568201	-0.0239717228348598	0.0708212269269644	0.0697388527371083	-0.00472056617878011	-1.73472347597681e-17
CON4	-0.253594600867854	0.114309539266498	0.132791884853004	0.0539531670956303	0.0686756782001541	0.0764098775731671	-0.00404302580082363	0.016373121976469	8.56338333058388e-05	-0.00691012829262709	-0.0061677032424303	0.0386642691819604	-0.0121043557858267	0.0312452712962569	0.032529507295916	0.0114795343212247	0.035449871202779	-0.0290962032272999	0.0135694228466998	0.00813192153096719	-0.0425448436474197	-0.0965503549189089	6.93889390390723e-18
CON5	-0.146134771320107	0.188325348572587	0.146617483732109	-0.0604130452197989	-0.020738363651214	-0.0920436429972644	0.00943001004633924	0.00778862607850501	0.0234810930665696	-0.0257827811241853	0.0271211301613872	0.046052918684022	0.0685535218652302	-0.0584100901606618	-0.00372021691026607	0.100954961985954	-0.0241192020821027	0.0105352122640222	0.0353356841851118	0.05117294249055	-0.0276151234648449	0.025277226902744	0
CON6	0.123631033338338	0.274136344738568	0.224536140900216	-0.161915855067597	-0.109149612578942	-0.165374963127846	0.0164491128729819	0.0199031526174794	-0.0453688647364059	0.0217834166367782	-0.0287946895765071	-0.0571734490102243	-0.0491855729162696	0.0455356727420066	-0.0281840453643671	-0.0433077665386474	0.0359429910174934	-0.00723486191440387	0.00924183604869286	-0.00386529002882182	0.015470054279531	-0.00918442944746281	4.16333634234434e-17
CON7	-0.201502882414749	0.126696712418182	0.15627585344024	-0.0310961612529199	0.08667535959938	-0.0470733012538424	0.00577745208552078	-0.0224827288120798	0.0113445014155471	-0.0104265465674984	0.0315917752609292	0.0450785367445947	0.0632496668573413	-0.0421590148387224	0.0463910628674929	-0.0297239534570113	-0.0301519940699425	-0.00494880710255942	-0.0624562512703493	-0.0886870601657165	0.00789109471063593	0.00896166416483601	7.28583859910259e-17
DKD8	1.12488608447564	0.269254309345643	-0.0686044843978538	0.114412227585986	0.0867991478596957	-0.0101150354510641	-0.0374761278816998	0.0168040156688111	0.0273813881855703	-0.0243239746443862	-0.0052324478901845	0.0138715470517081	0.0207976663831215	0.0138937483591397	0.0148657623913867	-0.00525802544049212	-0.00932859197214594	0.00367671167509401	0.00886044594339581	0.000652576096082047	-0.000274270458460396	-0.00207258248459692	-5.55111512312578e-17
DKD7	-0.043237291774691	-0.13363073544788	-0.0338724547706211	0.143685329921353	-0.0747142954120817	-0.073872560469466	0.101456072348129	0.112132027925773	0.0807793730266341	0.0199270655290945	0.00888936285362805	-0.0400714919614207	-0.0443992763100414	-0.00859178854290245	0.00826970767491073	0.0136365043803206	-0.0120269859776886	0.0989113683969391	-0.0213229925543725	-0.0188643780099017	-0.0261330901320236	-0.0160030450915247	1.73472347597681e-17
DKD6	-0.103403799634278	-0.156524359269321	-0.0170211443252956	0.101780762354004	-0.024840247964511	-0.0715906911332003	0.0653638118452349	0.0526932784994954	0.028004036602367	-0.128633742491626	-0.036200378575027	0.0495030873650478	-0.0436868665624567	-0.0254056670240735	-0.0324903917153066	-0.0473466027856538	-0.0512405396218856	-0.0822598660641395	-0.00476766804988096	0.0256771846769678	0.018051508025944	-0.000131834549466178	2.25514051876985e-17
DKD5	-0.0250109748636277	-0.250154419034597	0.0474404414113002	0.000539571396677698	0.0612270577405961	-0.0418644200257236	-0.157334881147506	0.0248516748118809	-0.0207601159017093	-0.05852233966391	-0.0556444631232489	0.0607553477945462	-0.0263289511204415	0.00781312169497006	-0.00859267067444392	0.028782765065614	0.0839146139686389	0.0447187737428913	-0.0466528643895514	0.0141692640375831	0.0256437199314856	0.0134303377228461	6.59194920871187e-17
DKD3	0.05246599237436	-0.277143023199494	0.0658897979144292	0.0612902549644702	-0.06732596254889	0.0195785234517185	-0.0178730028174519	0.0844816354938835	-0.0267566148284422	0.0384710218332049	0.0130460468516034	-0.0483076676034156	0.165569548844394	0.0541384645666127	-0.0248408739848809	-0.0332604280587689	0.0163935085380641	-0.0292314258822829	-0.0112423795809426	0.0150825074786119	-0.0152601142596508	0.00588167943654954	1.04083408558608e-17
DKD2	0.402907426535122	-0.338428407091662	0.117132477428324	-0.226566523683004	0.0138719381327866	0.0966735910555468	0.13768851477523	-0.0895050322528004	0.0762529697792269	-0.00129150361017699	-0.0557193322614564	0.0148232697318989	-0.000295624686404686	-0.000828851969038761	0.00821451420996063	0.0032138866147004	0.00368362322072375	0.00910796983485561	-0.00405689739746985	0.00576451961795768	-0.0057906951770653	-0.00126193435365052	-2.08166817117217e-17
DKD1	0.154557379057445	-0.171254607559994	0.0637072877362135	0.156498201576027	-0.118947497161244	-0.000557747791964403	0.0531544041872351	-0.114335194455058	-0.17630781606212	-0.0100334717160136	0.0206677915280362	0.00575291156746962	-0.0234562177421018	-0.0094058689313441	0.065652552233578	0.0288249985810607	-0.00153947197966778	0.00275806197682437	0.0166929914935942	-0.0113356473473642	0.0068842412594191	0.00589814780790856	-3.81639164714898e-17
DKD4	0.120391354328036	-0.3179596188429	0.112089414720241	-0.0592067286784095	0.086681039467422	-0.00886478901324231	-0.140905356287086	0.0302708357788677	0.00351247339096725	0.0418689878410284	0.0948054650412546	-0.0543348484498364	-0.0714926345767143	-0.0204717572025103	-0.0207623877414762	0.0136273490694525	-0.0586251653698044	-0.0224521274835565	0.0417962847406498	-0.0208500928805111	-0.00825023869597896	-0.00453851298057588	3.46944695195361e-17
Roxa7	-0.19640619079379	0.0203508182218369	-0.143738759662463	0.00899034939186822	0.0405134004901568	-0.0107990545071668	0.00600371759152175	-0.0913759373411255	-0.008561781576332	-0.0732794157840918	-0.0359401193518144	-0.0401991989218386	0.0561165890950967	0.0359792240286448	-0.0960587724711731	0.0335100098686678	-0.0190205885912419	0.0371342115264202	0.0454088285900558	-0.0443785052123471	0.0359306526201705	-0.0308399839916429	0
Roxa1	-0.198123044551619	-0.0149093025128569	-0.158296888583601	-0.0339965245064268	-0.0237521761593222	-0.0178431133535009	-0.00108457855109388	0.0564477609297489	0.0829882848444314	0.0218794026217109	-0.0130129412388343	-0.0109758246787439	0.00506007342457934	0.0522341981508106	0.114177898739555	0.0321990630106908	0.025707721366922	-0.0387883403752534	0.0520678965853824	-0.0172549991427482	0.0554528039544257	0.0146711712615186	5.03069808033274e-17
Roxa2	0.0938811374020001	0.117952876556661	-0.207942826445821	-0.181049958371368	-0.0591402839140076	0.119119433799749	0.0233311652401665	0.124566277540319	-0.091012902777504	-0.0640314413493959	0.0501492799327825	-0.0366919388579284	-0.00692905449596749	-0.0607927079399817	-0.00373896768591415	0.0297818235870393	0.00749286600054569	-0.00804948560616959	-0.0392277134367643	-0.00431953661935734	0.00860328796252229	-0.0141393372519204	-1.04083408558608e-17
Roxa3	-0.0521702060173282	-0.0228724906541743	-0.145241923167579	0.0441589689844255	0.134202295804938	-0.0708330036706663	0.0535892362420137	-0.0151481221928404	-0.0362236089770766	0.145859614928555	-0.0669426058785833	-0.0239283592030113	0.00465936331301438	-0.113833074600104	-0.022811691207097	-0.00104636074916834	0.0305803901972067	-0.0296839811562215	-0.00414974334581381	0.0157544863399055	0.0131058553800419	-0.00989657479474885	9.10729824887824e-17
Roxa4	-0.18201788773331	0.0422885835636149	-0.1166225573928	-0.068629795078282	-0.0508959453938741	0.0261127102319161	-0.111540818785277	-0.0225352363293247	-0.0167856343908535	-0.0269508710488172	-0.0933212654857297	-0.0102654877127416	0.0158041783571677	-0.0496854719122169	0.0535050095560307	-0.0852766958292325	-0.0345025184315945	0.0465395995319856	0.0410105468856312	0.010687276838191	-0.0458749391464513	0.00733917075217355	1.38777878078145e-17
Roxa5	-0.0750449385581166	-0.0261749684374947	-0.199074534540024	-0.072182249018099	0.0342967625892289	-0.0425062585872297	0.0530931491145069	-0.012541526433698	-0.029493616961896	0.0430745480758582	0.123722023714533	0.126989331496377	-0.00726318151384206	0.0505572291318378	-0.0273922595880667	-0.0574207562417172	0.0212775660385685	0.028729946045078	0.0257234923539191	0.0117357290678774	-0.00938959461938906	0.00791784558285844	1.58340594485901e-17
Roxa6	0.0442042081110796	0.0819520137974951	-0.0724161824028328	0.0496860993062864	-0.236926348354234	0.0449299498762033	-0.0963448851185247	-0.105681820732054	0.109394969718423	0.0528436274701934	0.0329441842352623	0.0280824633713376	-0.0122380472660569	-0.0410626261020007	-0.0405381251636758	0.00703882178849223	0.0196212416670445	-0.0317605259446308	-0.0290459713487105	-0.00998635497770126	0.00168109393627074	-0.0111365650270029	-3.58152396364489e-17
Roxa8	-0.149978865712171	0.0474437527980421	-0.182892005115755	-0.0266352671433277	0.06920939131397	-0.0644689174173537	-0.00676201993557368	-0.0942250063969478	-0.000657134318007103	-0.00806678518529164	-0.000875241405627763	-0.0690339178926726	-0.0277445409156001	0.0938147424614426	0.0195291610856599	0.0312844795454628	-0.0271877512696228	-0.0303875657951057	-0.0692991471154076	0.0238677019352785	-0.0514995119887392	0.0180597906011693	1.80275153223654e-17
