# Supplementary material for: FG-4592 relieves diabetic kidney disease severity by influencing metabolic profiles via gut microbiota reconstruction in both human and mouse models
Source: Front Physiol. 2023 Aug 15;14:1195441. doi: 10.3389/fphys.2023.1195441 (PMC10465800; doi:10.3389/fphys.2023.1195441)
Supplement: Supplementary file 3 [file DataSheet1.ZIP › Supplemental tables/Table S16 important differential metabolites.xlsx]

## Sheet: ALL-INFO
ID	Metabolite	m/z	Retention time	Mode	Adducts	Formula	Fragmentation Score	Theoretical Fragmentation Score	Mass Error (ppm)	KEGG Compound ID	Library ID	CAS ID	DKD1	DKD2	DKD3	DKD4	DKD5	DKD6	Roxa1	Roxa2	Roxa3	Roxa4	Roxa5	Roxa6	CON1	CON2	CON3	CON4	CON5	QC01	QC02	QC03	QC04	rsd	sum	Mean_CON	Mean_DKD	Mean_Roxa	SD_CON	SD_DKD	SD_Roxa	shapiroP_CON	shapiroP_DKD	shapiroP_Roxa	var_Pvalue	Test_method	group_Pvalue	diff_group_note	diff_pvalue_after
neg_5759	Hippuric acid	178.05	2.97678	neg	M-H	C9H9NO3	82.1	-	-4.47888	C01586	HMDB0000714	495-69-2	6.96471	6.89715	6.66369	6.56699	6.69871	6.61286	7.01022	6.79571	6.83137	6.8162	6.76802	6.92132	5.9801	5.8711	5.71305	5.64672	5.68026	6.6068	6.5958	6.59694	6.59358	0.0058406	7.20037	5.77825	6.73402	6.85714	0.141879	0.160375	0.091225	0.326641	0.312919	0.355169	0.598599	oneway_Anova	4.15909e-09	CON - DKD;CON - Roxa	0;0
pos_5982	2-Formaminobenzoylacetate	208.06	2.90528	pos	M+H	C10H9NO4	50.5	-	-0.446157	C05835	-	-	5.10997	5.40878	4.86998	4.86267	4.91215	4.79062	5.37744	5.02255	4.94214	5.47925	5.51513	5.30365	3.42393	3.79706	3.08266	2.85101	3.60869	4.82868	4.84199	4.82042	4.82233	0.00971198	5.43049	3.35267	4.99236	5.27336	0.384928	0.230722	0.238833	0.111881	0.305661	0.833344	0.441793	oneway_Anova	5.18486e-08	CON - DKD;CON - Roxa	0;0
neg_446	Pyrocatechol sulfate	188.986	2.46263	neg	M-H, M+Na-2H	C6H6O5S	-	59.1	-3.91811	-	HMDB0059724	4918-96-1	6.27689	6.38307	6.13207	6.29476	6.42541	6.09696	6.27082	6.0113	6.14212	6.07238	6.34693	6.22648	5.60613	5.25609	5.13221	5.16514	5.10298	5.82306	5.81343	5.82206	5.81711	0.00446012	6.42099	5.25251	6.26819	6.17834	0.205865	0.131565	0.12628	0.555964	0.929486	0.0583782	0.920073	oneway_Anova	5.20824e-08	CON - DKD;CON - Roxa	0;0
neg_2774	7-Hydroxybutylidenephthalide 7-(6-malonylglucoside)	433.113	5.46805	neg	M-H2O-H	C21H24O11	-	76.6	-1.60793	-	HMDB0034753	240823-20-5	6.04832	6.19192	5.73557	5.58569	5.70103	5.62593	5.51057	5.44799	5.74214	5.81625	5.66804	5.50867	4.47354	3.77195	3.84757	4.52893	4.07836	5.40685	5.40091	5.39262	5.38471	0.00954741	5.99841	4.14007	5.81474	5.61561	0.349029	0.246632	0.148042	0.18893	0.45304	0.301628	0.279118	oneway_Anova	5.64763e-08	CON - DKD;CON - Roxa	0;0
neg_4954	Cynaratriol	281.139	5.88747	neg	M-H	C15H22O5	-	63.3	-1.29357	-	HMDB0034983	70894-20-1	5.30723	5.25726	4.96096	5.0655	5.08352	5.0839	5.3774	5.25839	5.09377	5.24952	5.14727	5.18527	4.63811	4.37531	4.48653	4.59924	4.35327	4.99338	4.98766	4.98934	4.97478	0.00791174	5.5884	4.49049	5.1264	5.2186	0.128189	0.130035	0.0995387	0.399847	0.893685	0.415761	0.85195	oneway_Anova	1.60856e-07	CON - DKD;CON - Roxa	0;0
neg_2157	8-Hydroxy-5,6-octadienoic acid	201.076	2.81333	neg	M+FA-H	C8H12O3	-	90.7	-4.51431	-	LMFA01031076;HMDB0031101	-	4.27491	4.2403	4.28718	4.25258	4.29481	4.30376	4.11053	4.03684	4.14036	4.07414	4.07803	4.127	4.05103	4.04491	4.11284	4.08514	4.14502	4.09636	4.0956	4.07651	4.0547	0.0190331	4.68316	4.08779	4.27559	4.09448	0.0421321	0.0247889	0.0385394	0.6586	0.789202	0.62779	0.410931	oneway_Anova	3.15139e-07	CON - DKD;Roxa - DKD	0;0
pos_146	5-Hydroxyindoleacetic acid	192.066	3.70482	pos	M+H, M+Na, M+H-H2O	C10H9NO3	91.4	-	-0.0356779	C05635	HMDB0000763	54-16-0	5.33536	5.4388	5.22681	4.92038	5.15701	4.99301	5.47877	5.23364	5.12726	5.58992	5.38358	5.4983	4.41319	4.56602	4.31659	4.47862	4.39778	5.03401	5.02989	5.02321	5.02055	0.00610688	5.629	4.43444	5.17856	5.38525	0.093475	0.198086	0.174907	0.872595	0.698623	0.946922	0.288056	oneway_Anova	5.05765e-07	CON - DKD;CON - Roxa	0;0
neg_2775	2-octenoylglycine	198.113	5.47595	neg	M-H	C10H17NO3	-	56.8	-3.6305	-	HMDB0094801	-	4.32778	4.2499	4.2265	4.08193	4.05436	4.17875	4.46835	4.26195	4.36587	4.28961	4.24916	4.26848	3.6728	3.75623	3.32331	3.49566	3.73993	4.18209	4.16499	4.16764	4.16262	0.0087312	4.77144	3.59759	4.18654	4.31724	0.184869	0.103956	0.0848902	0.780591	0.0895923	0.305912	0.37561	oneway_Anova	5.25874e-07	CON - DKD;CON - Roxa	1e-04;0
neg_5025	(R)-2-Feruloyl-1-(4-Hydroxyphenyl)-1,2-ethanediol	329.103	5.71382	neg	M-H	C18H18O6	-	65.9	-1.07296	-	HMDB0032655	177795-29-8	4.30363	4.48455	4.53783	3.6685	3.568	3.91794	4.1866	4.16207	3.96788	4.24811	4.6282	4.49446	2.64795	2.47105	2.55015	2.47588	2.49003	4.03843	4.03172	4.04328	4.02909	0.00639952	4.6377	4.08008	4.28122	2.52701	0.419768	0.240123	0.0746261	0.330898	0.739296	0.125796	0.00529976	Welch's anova	6.58182e-07	CON - DKD;CON - Roxa	5e-04;0
neg_5283	3-Indoleacetic Acid	174.055	4.28817	neg	M-H	C10H9NO2	50.5	-	-4.60223	C00954	-	-	3.98491	3.86314	4.14078	3.92345	3.8778	4.02607	3.80305	3.73588	3.8843	3.88178	3.68095	3.93299	4.41755	4.35756	4.49588	4.34067	4.25501	3.99168	3.93989	3.94532	3.93641	0.0257669	4.55594	4.37333	3.96936	3.81983	0.0898452	0.104513	0.0973844	0.592015	0.626875	0.97385	0.844521	oneway_Anova	7.34206e-07	CON - DKD;Roxa - DKD;CON - Roxa	1e-04;0.0474;0
neg_5868	3,4,5-trihydroxy-6-{[3-(3-hydroxyphenyl)propanoyl]oxy}oxane-2-carboxylic acid	341.087	2.76633	neg	M-H	C15H18O9	-	62.0	-1.44392	-	HMDB0124983	-	5.23414	5.19732	4.68181	4.93447	5.10062	5.0209	5.26128	5.18068	4.88898	5.3558	5.22776	5.20062	4.21318	4.18705	3.81544	4.16995	3.4191	4.88143	4.86217	4.87942	4.87424	0.00850315	5.47644	3.96095	5.02821	5.18585	0.343946	0.202524	0.157928	0.555069	0.151318	0.0901617	0.545315	oneway_Anova	1.38986e-06	CON - DKD;CON - Roxa	0;0
pos_5269	5-(4-hydroxy-3-methoxyphenyl)pentanoic acid	266.138	6.17442	pos	M+ACN+H	C12H16O4	-	51.1	-0.928225	-	HMDB0127761	-	5.99707	5.91299	5.52047	5.49453	5.64302	5.49373	5.77621	5.58778	5.40276	5.72443	5.64176	5.78412	4.89926	4.72318	4.56747	4.2801	3.91829	5.42081	5.38936	5.38968	5.38716	0.0160701	5.99904	4.47766	5.67697	5.65284	0.38666	0.223909	0.144551	0.0793658	0.33261	0.82972	0.254202	oneway_Anova	2.77281e-06	CON - DKD;CON - Roxa	0;0
pos_5753	Indole-3-carboxaldehyde	146.06	3.70482	pos	M+H	C9H7NO	71.6	-	-0.426426	C08493;C00294	-	-	5.85923	5.89971	5.77459	5.55289	5.7	5.62241	5.94437	5.73596	5.77144	6.01728	5.89357	5.94917	5.29986	5.43279	5.30324	5.34198	5.32592	5.62042	5.62227	5.61301	5.61415	0.00454438	6.21954	5.34076	5.7348	5.8853	0.0542474	0.135052	0.109838	0.828346	0.487403	0.0990751	0.144597	oneway_Anova	2.91629e-06	CON - DKD;CON - Roxa	1e-04;0
pos_679	3-Indolepropionic acid	190.086	5.96342	pos	M+H-H2O, M+H	C11H11NO2	94.0	-	-0.828166	-	-	-	5.90047	5.84156	5.40284	5.61767	5.72224	5.43354	5.65781	5.34475	5.57257	5.48797	5.61892	5.49558	4.91512	4.84672	4.88385	4.79936	5.09614	5.37549	5.34905	5.34493	5.34681	0.0143649	5.95631	4.90824	5.65305	5.5296	0.113566	0.206679	0.112535	0.518914	0.713504	0.336158	0.133316	oneway_Anova	2.99643e-06	CON - DKD;CON - Roxa	1e-04;0
pos_2240	N1-Methyl-2-pyridone-5-carboxamide	135.055	2.16363	pos	M+H-H2O	C7H8N2O2	-	58.6	-1.22406	C05842	HMDB0004193	701-44-0	4.74887	4.61866	4.3542	3.72994	4.36494	3.86929	4.94165	4.59685	4.47808	4.74627	4.58628	4.61984	3.16247	3.32125	3.3573	3.37162	3.42622	4.41543	4.46274	4.44885	4.46058	0.0208997	5.04935	3.32777	4.28098	4.66149	0.0998172	0.404596	0.161797	0.485518	0.432419	0.317175	0.091524	oneway_Anova	3.16715e-06	CON - DKD;CON - Roxa	2e-04;0
neg_7137	Gluconic acid	195.05	0.62125	neg	M-H	C6H12O7	60.0	-	-3.32438	C00257	HMDB0000625	526-95-4	5.31353	5.36281	5.38538	5.57054	5.51673	5.54041	5.39685	5.5529	5.20384	5.40774	5.48934	5.51376	5.84652	5.96574	5.86606	5.97386	5.83079	5.5433	5.55119	5.55376	5.55112	0.00448622	6.15192	5.89659	5.44823	5.42741	0.0680471	0.107276	0.125176	0.335013	0.332552	0.135303	0.427275	oneway_Anova	4.42431e-06	CON - DKD;CON - Roxa	0;0
neg_5958	1,4-Ipomeadiol	215.092	2.57953	neg	M+FA-H	C9H14O3	-	79.4	-3.59853	-	HMDB0030471	53011-73-7	3.71159	3.72331	3.79924	3.66323	3.73254	3.79245	3.86938	3.77927	3.82391	3.84314	3.63917	3.83574	3.48336	3.5179	3.33695	3.4184	3.52947	3.69484	3.69063	3.65568	3.6758	0.0171891	4.2815	3.45722	3.73706	3.79843	0.0799346	0.0514642	0.0834318	0.577838	0.0602479	0.430418	0.818106	oneway_Anova	4.65466e-06	CON - DKD;CON - Roxa	1e-04;0
pos_1289	1,4-Methylimidazoleacetic acid	141.066	0.669567	pos	M+H, 2M+ACN+Na	C6H8N2O2	67.3	-	-0.912632	-	-	-	5.58723	5.54111	5.37178	5.15552	5.34347	5.11012	5.55756	5.28657	5.24029	5.46266	5.46686	5.39412	4.61617	4.63395	4.73016	4.69531	4.92332	5.2599	5.25695	5.25093	5.25235	0.0041229	5.85711	4.71978	5.35154	5.40135	0.122714	0.194249	0.119681	0.533901	0.729256	0.221824	0.416146	oneway_Anova	4.68806e-06	CON - DKD;CON - Roxa	0;0
pos_6564	N-Methyl-4-pyridone-3-carboxamide	153.066	0.879267	pos	M+H	C7H8N2O2	84.1	-	-0.171895	-	-	-	6.73968	6.72481	6.53225	6.40074	6.56378	6.42059	6.77392	6.62189	6.56129	6.77243	6.72291	6.68402	5.55214	5.76376	5.71281	6.16161	6.1472	6.49041	6.49149	6.49214	6.49411	0.00154943	7.0941	5.8675	6.56364	6.68941	0.273347	0.144878	0.0850401	0.333265	0.506379	0.266392	0.143294	oneway_Anova	4.93521e-06	CON - DKD;CON - Roxa	0;0
neg_6628	(3-Methoxy-4-hydroxyphenyl)ethylene glycol sulfate	263.023	1.08875	neg	M-H	C9H12O7S	61.5	-	-1.16669	-	-	-	4.02093	4.24416	3.99795	3.99666	3.7059	3.86423	3.88008	3.94918	4.15107	4.33085	4.08932	3.81841	2.53544	3.01861	2.59517	2.65495	3.49648	3.97033	3.96624	3.97106	3.96731	0.00231655	4.57077	2.86013	3.97164	4.03648	0.402428	0.178981	0.190899	0.744616	0.808415	0.186762	0.43677	oneway_Anova	5.2617e-06	CON - DKD;CON - Roxa	0;0
neg_5209	Tyrosol 4-sulfate	199.006	4.68928	neg	M-H2O-H	C8H10O5S	-	68.2	-3.18732	-	HMDB0041785	-	6.6597	6.41607	6.00582	6.16052	6.49037	5.97591	6.12766	5.87679	5.98743	6.04399	6.05572	5.93042	5.25873	5.02713	5.27766	4.82598	5.5663	5.51381	5.51166	5.51581	5.52449	0.0056197	6.11853	5.19116	6.28473	6.00367	0.279749	0.278832	0.0910329	0.50996	0.949291	0.907344	0.0781306	oneway_Anova	5.56214e-06	CON - DKD;CON - Roxa	0;1e-04
pos_6566	3-Hydroxyanthranilic acid	154.05	0.879267	pos	M+H	C7H7NO3	93.2	-	-0.4799	C00632	HMDB0001476	548-93-6	5.9379	5.93044	5.75181	5.63305	5.80141	5.64379	5.94776	5.86228	5.77049	5.954	5.93127	5.89814	4.86157	5.09387	5.04557	5.45307	5.4061	5.71871	5.72389	5.72593	5.72776	0.00388007	6.32614	5.17204	5.78307	5.89399	0.251125	0.133349	0.0695066	0.303745	0.223334	0.491544	0.0941208	oneway_Anova	7.54035e-06	CON - DKD;CON - Roxa	1e-04;0
pos_199	1-(5Z,8Z,11Z,14Z,17Z-eicosapentaenoyl)-glycero-3-phosphate	479.215	6.80145	pos	M+Na, M+2Na-H, M+H	C23H37O7P	-	62.1	-4.23757	-	HMDB0062308;LMGP10050033	-	6.113	6.17573	6.24319	6.07766	6.21403	6.20342	6.28355	6.24977	6.5746	6.46341	6.50567	6.36	5.90469	5.94514	5.84363	5.90468	6.09367	5.92186	5.9454	6.09395	5.98018	0.0741427	6.59263	5.93836	6.17117	6.40617	0.0940895	0.0635812	0.128976	0.593677	0.698469	0.284357	0.188788	oneway_Anova	8.3565e-06	CON - DKD;Roxa - DKD;CON - Roxa	0.0044;0.0029;0
neg_5039	3-amino-2-naphthoic acid	186.055	5.6185	neg	M-H	C11H9NO2	96.4	-	-4.01019	-	-	-	5.29859	5.19705	4.8784	4.78932	4.82446	4.73703	4.90781	4.62739	5.02128	4.79549	4.77566	4.81221	4.39513	4.03831	4.20113	4.0698	4.14293	4.63791	4.61078	4.61063	4.60819	0.014065	5.2191	4.16946	4.95414	4.82331	0.141215	0.23431	0.132579	0.131138	0.886073	0.445049	0.526269	oneway_Anova	9.14907e-06	CON - DKD;CON - Roxa	0;1e-04
neg_2721	Alkhanin	285.113	5.06608	neg	M+Na-2H	C15H20O4	-	79.8	7.84545	-	HMDB0036202	71327-31-6	4.6574	4.74173	4.13449	4.53863	4.12632	4.21243	4.92968	4.49858	4.55464	4.82552	4.91796	4.54542	2.41349	3.15209	2.47317	2.41832	3.96452	4.29223	4.27689	4.27792	4.27466	0.00797842	4.88252	2.88432	4.40183	4.71197	0.679413	0.276699	0.200375	0.164862	0.0878212	0.0673815	0.416278	oneway_Anova	9.96558e-06	CON - DKD;CON - Roxa	2e-04;0
neg_5430	Gentisic acid	153.018	3.7165	neg	M-H	C7H6O4	55.3	-	-5.59369	C00628	HMDB0000152	490-79-9	5.53756	5.50876	5.45915	5.42735	5.40883	5.32239	5.49312	5.41189	5.59036	5.34198	5.5148	5.56027	5.16849	5.08284	5.11345	5.02741	4.79572	5.1685	5.15519	5.14601	5.14358	0.0112151	5.75549	5.03758	5.44401	5.48541	0.144519	0.0767853	0.0932955	0.900358	0.735467	0.239628	0.754014	oneway_Anova	1.04638e-05	CON - DKD;CON - Roxa	1e-04;0
pos_6218	(2-oxo-2,3-dihydro-1H-indol-3-yl)acetic acid	174.055	2.27598	pos	M+H-H2O	C10H9NO3	63.2	-	-0.673212	-	-	-	5.23463	5.17128	4.68932	4.4752	4.90679	4.30934	5.20193	4.73272	4.93274	4.98532	4.99306	4.57742	4.02959	3.71768	3.78085	3.3622	3.50865	4.60251	4.59854	4.59899	4.61689	0.00861111	5.20635	3.67979	4.79776	4.90386	0.256985	0.373259	0.219147	0.665111	0.79288	0.944103	0.250177	oneway_Anova	1.18027e-05	CON - DKD;CON - Roxa	1e-04;0
neg_4922	5-Megastigmen-7-yne-3,9-diol 3-glucoside	415.197	5.9263	neg	M+FA-H	C19H30O7	-	53.6	-1.41175	-	HMDB0032842	62512-27-0	5.44692	5.29823	5.08405	5.02245	4.97373	4.95599	5.62503	5.46246	5.21313	5.45911	5.31491	5.32968	4.76458	4.55992	4.33532	4.48443	4.79972	5.19606	5.17994	5.1871	5.17217	0.0100763	5.78597	4.58879	5.13023	5.40072	0.19453	0.198553	0.145009	0.195748	0.819069	0.633491	0.849127	oneway_Anova	1.19962e-05	CON - DKD;CON - Roxa	6e-04;0
pos_5515	2-Butyl-3-phenyl-2-propen-1-al	415.202	5.81205	pos	2M+K	C13H16O	-	66.5	-4.12049	-	HMDB0037292	7492-44-6	6.06898	6.29892	6.20286	6.29107	5.84684	6.02632	5.06266	4.87292	4.73993	4.66893	5.35625	4.87173	4.6219	4.15398	4.07508	4.39802	5.55465	5.69049	5.68642	5.68527	5.68907	0.00238651	6.28988	4.56073	6.1225	4.92874	0.595691	0.175558	0.249084	0.515338	0.466609	0.184542	0.281363	oneway_Anova	1.25526e-05	CON - DKD;Roxa - DKD	0;2e-04
pos_5359	3-Methoxybenzenepropanoic acid	181.086	6.1069	pos	M+H	C10H12O3	64.5	-	-0.928298	-	HMDB0011751	10516-71-9	4.60715	4.51743	4.4949	4.11765	4.2699	4.19261	4.72293	4.46467	4.5678	4.54931	4.48439	4.4672	3.98776	4.10723	3.95712	3.86045	3.95702	4.27098	4.28968	4.28743	4.28911	0.00875671	4.88641	4.36661	4.54272	3.97392	0.199335	0.0983318	0.0886115	0.452791	0.102496	0.636654	0.017255	Welch's anova	1.59214e-05	CON - DKD;CON - Roxa	0.0079;0
neg_2009	Indole-3-carboxilic acid-O-sulphate	286.002	2.43937	neg	M+FA-H	C9H7NO5S	-	64.0	-1.3115	-	HMDB0060002	-	5.00516	5.46827	5.10781	5.41359	5.18794	5.24978	5.14935	5.01315	4.88782	5.58692	5.42974	5.28143	4.2774	4.48298	3.13249	3.41023	3.09167	5.06293	5.05198	5.05613	5.04468	0.00756988	5.65604	3.67895	5.23876	5.22473	0.655808	0.177571	0.260915	0.82033	0.960299	0.160869	0.0766971	oneway_Anova	1.61561e-05	CON - DKD;CON - Roxa	0;1e-04
neg_2992	Atractyligenin	363.217	6.04967	neg	M+FA-H	C20H30O3	-	82.2	-1.27228	-	HMDB0061114	-	5.51861	5.37906	5.58303	5.40023	5.27041	5.13554	5.66676	5.37606	5.36222	5.70791	5.51269	5.58246	3.93021	3.82257	4.14857	4.50121	5.09558	5.24746	5.23132	5.22303	5.22061	0.0120713	5.83279	4.29963	5.38115	5.53468	0.515036	0.162852	0.144997	0.914033	0.465526	0.482026	0.0993466	oneway_Anova	1.97289e-05	CON - DKD;CON - Roxa	2e-04;0
neg_3228	LysoPC(15:0)	480.309	6.37503	neg	M-H	C23H48NO7P	-	80.3	-1.93569	C04230	HMDB0010381	-	6.43835	6.46094	6.50378	6.6318	6.50468	6.63087	6.41669	6.49144	6.53208	6.43663	6.43284	6.51778	6.76934	6.70652	6.82288	6.77878	6.65105	6.50518	6.49834	6.50546	6.50337	0.00327539	7.10516	6.74571	6.5284	6.47124	0.0672747	0.0836898	0.0488319	0.14712	0.305516	0.788971	0.76961	oneway_Anova	2.98022e-05	CON - DKD;CON - Roxa	2e-04;0
neg_881	LPC(16:0)	540.33	6.36725	neg	M+Cl, M+FA-H	C24H50NO7P	82.8	-	-2.07898	C04230	LMGP01050018	-	6.98265	7.00731	7.05008	7.18165	7.06423	7.19067	6.95185	7.03672	7.06735	6.97204	6.96534	7.04748	7.31073	7.25266	7.36857	7.31964	7.19446	7.05197	7.04783	7.05177	7.05239	0.00211367	7.65305	7.28921	7.07943	7.0068	0.0670803	0.0877334	0.0493227	0.265297	0.237161	0.851092	0.634209	oneway_Anova	3.42399e-05	CON - DKD;CON - Roxa	5e-04;0
pos_5496	N-Cinnamoylglycine	188.07	5.85745	pos	M+H-H2O	C11H11NO3	61.4	-	-0.64026	-	-	-	5.29242	5.21228	4.76254	4.63331	4.80927	4.4609	5.04738	4.76252	4.8351	5.03513	4.93956	4.65116	4.13808	4.08988	4.07086	3.97172	4.14596	4.65108	4.63856	4.62774	4.63338	0.00989637	5.23983	4.0833	4.86179	4.87847	0.069956	0.326744	0.157353	0.514906	0.631322	0.359678	0.0825888	oneway_Anova	4.14081e-05	CON - DKD;CON - Roxa	1e-04;2e-04
neg_5108	4-Nitrophenol	138.019	5.13685	neg	M-H	C6H5NO3	88.4	-	-6.77152	C00870;C06813	HMDB0062627;HMDB0001232	100-02-7	5.61048	5.53666	5.63144	5.65886	5.63253	5.68263	5.5421	5.57935	5.7182	5.51356	5.514	5.62638	5.79747	5.79635	5.8798	5.85023	5.75587	5.5072	5.51311	5.51308	5.51093	0.00276412	6.11315	5.81595	5.62543	5.58226	0.0489595	0.0501598	0.0792784	0.499482	0.274572	0.728245	0.513249	oneway_Anova	5.43531e-05	CON - DKD;CON - Roxa	4e-04;1e-04
pos_7116	4-Guanidinobutanoic acid	146.092	0.579967	pos	M+H	C5H11N3O2	88.5	-	-0.808292	C01035	HMDB0003464	463-00-3	4.7939	4.82538	4.61532	4.22643	4.61113	4.43239	4.83651	4.72302	4.49582	4.73282	4.95423	5.0245	4.00826	4.34896	3.85152	3.65968	3.73845	4.58297	4.58477	4.58419	4.59358	0.00485878	5.18845	3.92137	4.58409	4.79448	0.272583	0.225782	0.188841	0.582776	0.828745	0.537737	0.862428	oneway_Anova	5.77936e-05	CON - DKD;CON - Roxa	9e-04;0
neg_3009	3,4,5-trihydroxy-6-{[1-(4-methoxyphenyl)pentan-3-yl]oxy}oxane-2-carboxylic acid	369.155	6.07308	neg	M-H	C18H26O8	-	50.7	-1.43754	-	HMDB0133009	-	4.67159	4.77194	4.63755	4.46878	4.34474	4.34025	4.92056	4.73519	4.5222	4.82364	4.84141	4.67246	3.6839	3.62829	2.71729	3.68833	4.16875	4.52551	4.52283	4.5145	4.51235	0.00631719	5.12088	3.57731	4.53914	4.75258	0.528139	0.180957	0.142096	0.383656	0.82226	0.22596	0.397465	oneway_Anova	5.91127e-05	CON - DKD;CON - Roxa	6e-04;1e-04
neg_734	[4-(7-hydroxy-3,4-dihydro-2H-1-benzopyran-3-yl)phenyl]oxidanesulfonic acid	321.043	5.19203	neg	M-H, M+Na-2H	C15H14O6S	-	80.9	-1.56692	-	HMDB0141213	-	6.0018	5.97737	5.80436	5.92319	5.85029	5.64663	6.32145	6.32425	6.42961	5.93438	6.57925	6.27461	5.87515	5.2523	5.63817	5.13288	5.33596	5.47684	5.4747	5.48075	5.49061	0.00702983	6.08283	5.44689	5.86727	6.31059	0.30363	0.131359	0.214232	0.585396	0.474636	0.614944	0.405256	oneway_Anova	6.24713e-05	CON - DKD;Roxa - DKD;CON - Roxa	0.0184;0.0097;0
neg_3080	Goshuyic acid	269.176	6.16637	neg	M+FA-H	C14H24O2	-	65.2	-1.34809	-	HMDB0000560;LMFA01030257	39039-37-7	5.24508	5.13815	5.36851	5.00282	4.77824	5.1891	5.45144	5.15137	5.53205	5.2599	5.33597	5.2587	4.79415	4.457	4.40015	4.39209	4.90168	4.98501	4.97252	4.96765	4.96529	0.00876255	5.57474	4.58901	5.12032	5.33157	0.240688	0.206416	0.139643	0.813023	0.802427	0.101281	0.706044	oneway_Anova	7.45445e-05	CON - DKD;CON - Roxa	0.0015;0
neg_709	Equol 4'-O-glucuronide	417.119	4.68143	neg	M-H, M+Na-2H	C21H22O9	-	76.2	-1.36564	-	HMDB0041731	-	5.85543	5.79243	5.21962	5.51245	5.77992	5.32266	5.7561	5.89084	5.59593	5.58491	6.14339	5.83825	5.13478	4.94065	4.90067	4.84204	4.29758	5.62518	5.62351	5.61496	5.60792	0.00792053	6.22	4.82314	5.58042	5.80157	0.313653	0.268931	0.208543	0.271521	0.561709	0.212767	0.755912	oneway_Anova	7.49952e-05	CON - DKD;CON - Roxa	9e-04;1e-04
pos_4710	PC(16:1(9Z)/22:6(4Z,7Z,10Z,13Z,16Z,19Z))	826.536	6.83902	pos	M+Na	C46H78NO8P	-	91.7	0.669734	-	LMGP01010696;HMDB0008023	-	6.37878	6.46066	6.26554	6.40416	6.5335	6.23311	6.37205	6.4266	6.39522	6.43962	6.25755	6.3402	6.80033	6.67728	6.61206	6.70445	6.60338	6.62658	6.62177	6.6148	6.62032	0.00482034	7.22295	6.6795	6.37929	6.37187	0.0799524	0.114305	0.0666387	0.803375	0.547417	0.516477	0.446816	oneway_Anova	7.50245e-05	CON - DKD;CON - Roxa	2e-04;2e-04
pos_5617	3-phenyllactic acid	131.049	4.91763	pos	M+H-2H2O	C9H10O3	68.5	-	0.45691	C01479	-	-	5.39748	5.65031	5.57818	5.39946	5.47158	5.21829	5.88985	5.49841	5.48548	5.47799	5.89345	5.72354	4.98283	5.09483	4.67926	4.70445	5.18892	5.57493	5.57408	5.57122	5.57319	0.00158856	6.17542	4.93006	5.45255	5.66145	0.229534	0.152304	0.200525	0.870426	0.0561922	0.354596	0.47451	oneway_Anova	7.60146e-05	CON - DKD;CON - Roxa	0.0013;0
neg_4637	Glucosyl (2E,6E,10x)-10,11-dihydroxy-2,6-farnesadienoate	453.21	6.205	neg	M+Na-2H	C21H36O9	-	74.8	-1.25753	-	HMDB0037823	204927-92-4	1.83049	1.82013	1.92237	1.87616	1.86361	1.90874	1.86487	1.7928	1.953	1.78565	1.80831	1.89775	5.39803	4.50945	4.89464	4.57263	1.96657	4.01771	4.02595	4.0294	4.01322	0.00735582	4.62365	4.26826	1.87025	1.8504	1.33392	0.0409104	0.0667234	0.678182	0.413896	0.0691236	0.0989713	oneway_Anova	7.78831e-05	CON - DKD;CON - Roxa	1e-04;2e-04
neg_4607	Ribothymidine	239.067	6.22817	neg	M-H2O-H	C10H14N2O6	-	54.3	-2.37147	-	HMDB0000884	1463-10-1	4.67316	4.6106	4.70916	4.71988	4.68449	4.75228	4.58086	4.65918	4.75471	4.57119	4.57311	4.70177	4.86766	4.84774	4.92542	4.8685	4.79518	4.56765	4.57089	4.57084	4.56871	0.00160433	5.17158	4.8609	4.69159	4.64014	0.0467935	0.0484589	0.0775225	0.84947	0.199476	0.789938	0.202952	oneway_Anova	8.5323e-05	CON - DKD;CON - Roxa	9e-04;1e-04
neg_5479	Alpha-D-Galacturonic acid	193.035	3.56008	neg	M-H	C6H10O7	64.7	-	-3.47102	-	-	-	4.97965	4.89153	4.64946	4.72653	4.91736	4.63234	4.85118	4.8394	4.69269	4.97235	4.84689	4.85835	4.52968	4.55552	4.4989	4.52367	4.4727	4.72447	4.71653	4.71609	4.71394	0.00461248	5.31983	4.79948	4.84348	4.51609	0.148724	0.0890543	0.0315239	0.299096	0.21779	0.944541	0.00847423	Welch's anova	8.53712e-05	CON - DKD;CON - Roxa	0.0112;3e-04
neg_1609	4-Pyridoxic acid	182.045	1.39222	neg	M-H	C8H9NO4	75.0	-	-4.01804	C00847	HMDB0000017	82-82-6	4.85593	5.04783	4.70852	4.96018	5.04886	4.82413	4.96706	4.83305	4.67808	4.85986	5.02313	4.9454	4.39949	4.5182	4.19711	4.22929	4.64855	4.90833	4.86257	4.87588	4.84232	0.0271052	5.475	4.39853	4.90758	4.88443	0.191078	0.13539	0.122968	0.525859	0.683952	0.639613	0.49928	oneway_Anova	8.85283e-05	CON - DKD;CON - Roxa	2e-04;3e-04
pos_1103	1-Nitro-5-glutathionyl-6-hydroxy-5,6-dihydronaphthalene	497.134	3.49798	pos	M+H, M+Na	C20H24N4O9S	-	58.6	1.0505	C14806	HMDB0060326	-	5.72261	5.60724	5.33562	5.11584	5.47576	5.06425	5.44208	4.94926	5.29945	5.20839	5.33482	4.78878	4.06061	4.18828	4.06475	4.4847	4.9026	5.0163	5.0125	5.00213	5.01036	0.00592738	5.61241	4.34019	5.38689	5.17046	0.358574	0.264329	0.250391	0.674084	0.48808	0.19293	0.863099	oneway_Anova	9.40896e-05	CON - DKD;CON - Roxa	1e-04;9e-04
neg_5100	4-ethylphenylsulfate	201.022	5.19203	neg	M-H	C8H10O4S	-	57.7	-3.51713	-	HMDB0062551	-	5.94904	5.82648	5.38532	5.57386	5.89637	5.30011	5.3444	5.12053	5.14622	5.18783	5.27354	5.15307	5.24626	4.42221	3.93806	4.24973	4.6073	4.8896	4.88469	4.88472	4.8924	0.00379544	5.48992	4.49271	5.6552	5.20426	0.488007	0.275457	0.0868445	0.350237	0.296018	0.80075	0.0894624	oneway_Anova	0.000103797	CON - DKD;CON - Roxa	1e-04;0.0056
neg_2253	Indoxylsulfuric acid	212.002	3.01532	neg	M-H	C8H7NO4S	94.4	-	-3.1473	-	-	-	7.43658	7.40783	7.07728	7.25903	7.33887	6.96486	7.4834	7.29331	7.22155	7.40998	7.46462	7.21225	6.82597	6.58256	6.35702	6.76408	6.98146	6.97732	6.96974	6.96883	6.96981	0.00395372	7.5735	6.70222	7.24741	7.34752	0.240102	0.189103	0.120983	0.429563	0.241565	0.896647	0.593996	oneway_Anova	0.00011506	CON - DKD;CON - Roxa	7e-04;2e-04
neg_2807	4-Methyl-2-pentyl-1,3-dioxolane	203.128	5.72178	neg	M+FA-H	C9H18O2	-	85.3	-4.33834	-	HMDB0037288	1599-49-1	3.97563	3.8837	4.24842	3.57189	3.68008	3.75701	4.06036	4.06748	4.39245	4.05587	3.99661	4.18618	3.272	3.55641	3.0147	2.87341	3.57979	3.94894	3.94689	3.94711	3.92071	0.0130959	4.54309	3.25926	3.85279	4.12649	0.316184	0.241027	0.144229	0.849092	0.0851647	0.415186	0.184938	oneway_Anova	0.000115182	CON - DKD;CON - Roxa	0.003;1e-04
neg_681	Atrolactic acid	165.055	4.08435	neg	M-H2O-H, M-H	C9H10O3	55.8	-	-5.46989	C05584	-	-	5.96491	5.69653	5.82378	5.74151	5.65618	5.86135	5.70733	5.61744	5.82018	5.70042	5.70386	5.85339	5.35228	5.47315	5.32361	5.40461	5.60351	5.61465	5.59352	5.59299	5.59035	0.0112596	6.20005	5.43143	5.79071	5.73377	0.111762	0.114732	0.087197	0.857966	0.413816	0.575982	0.678243	oneway_Anova	0.000134097	CON - DKD;CON - Roxa	2e-04;7e-04
neg_4729	1b-Hydroxycholic acid	405.264	6.09647	neg	M-H2O-H	C24H40O6	-	93.3	-1.26955	-	HMDB0000307	80875-94-1	5.41529	5.39129	6.11974	5.23214	5.04081	4.95041	5.63927	4.79675	6.16347	5.3362	5.41971	5.31812	3.78987	3.97135	4.19544	3.26835	4.61662	5.16621	5.16437	5.15806	5.15042	0.0070596	5.76186	3.96832	5.35828	5.44559	0.498422	0.416463	0.447824	0.246107	0.744487	0.992412	0.928685	oneway_Anova	0.000143245	CON - DKD;CON - Roxa	4e-04;3e-04
neg_5627	Salicyluric acid	194.045	3.27257	neg	M-H	C9H9NO4	79.6	-	-3.31582	C07588	HMDB0000840	487-54-7	2.65535	3.14098	3.01003	2.60473	2.51842	2.60885	3.31812	3.17251	2.53088	3.23824	3.18833	3.00731	2.23657	2.23658	2.29614	2.2479	2.25551	3.64887	3.63617	3.64704	3.62776	0.009741	4.24203	2.25454	2.75639	3.0759	0.0246024	0.2545	0.285918	0.105559	0.0606917	0.0896861	0.326398	oneway_Anova	0.000149794	CON - DKD;CON - Roxa	0.0073;2e-04
neg_2030	Xanthurenic acid	204.03	2.50935	neg	M-H	C10H7NO4	85.9	-	-3.34801	C02470	HMDB0000881	59-00-7	4.57252	4.70055	4.6312	4.45972	4.43405	4.59569	5.03287	4.82314	4.90777	4.89211	4.82936	5.00874	4.8039	4.8621	4.60886	4.74448	4.59421	4.72389	4.71505	4.71842	4.70115	0.00952766	5.31676	4.72271	4.56562	4.91566	0.118288	0.101965	0.0883462	0.692111	0.329114	0.441182	0.776736	oneway_Anova	0.000152749	Roxa - DKD;CON - Roxa	1e-04;0.0196
neg_3383	1-arachidonoyl-2-hydroxy-sn-glycero-3-phosphate	457.235	6.90137	neg	M-H	C23H39O7P	86.6	-	-1.35934	-	-	-	5.60235	5.60573	5.82733	5.58	5.56011	5.71129	5.53758	5.58126	5.76625	5.53733	5.57753	5.45287	4.82073	4.77905	4.87514	5.04222	5.55472	5.57295	5.58206	5.57465	5.5686	0.00558451	6.17665	5.01437	5.6478	5.57547	0.318201	0.102356	0.104264	0.115317	0.222689	0.0801064	0.336562	oneway_Anova	0.000158275	CON - DKD;CON - Roxa	3e-04;7e-04
neg_3269	12'-Apo-b-carotene-3,12'-diol	367.263	6.49162	neg	M-H	C25H36O2	-	66.6	-2.05044	-	HMDB0036054	120021-87-6	5.4972	5.45611	5.52753	5.54321	5.52044	5.5768	5.4315	5.43742	5.6066	5.41197	5.38741	5.49447	5.66465	5.63634	5.7416	5.72888	5.6098	5.45061	5.46145	5.46144	5.45857	0.00506329	6.0601	5.67625	5.52021	5.46156	0.0574081	0.0410453	0.079453	0.977797	0.184111	0.509025	0.677365	oneway_Anova	0.000163466	CON - DKD;CON - Roxa	0.0027;1e-04
pos_5323	Sphingosine	300.29	6.13695	pos	M+H	C18H37NO2	95.7	-	-0.320151	C00319	LMSP01010001;HMDB0000252	123-78-4	5.23701	5.22001	5.43389	4.84968	5.4549	5.21209	4.97249	5.02666	5.03799	4.84896	4.8978	5.07224	4.42585	4.8221	4.59814	4.64665	4.775	5.05246	5.03761	5.02769	5.03417	0.0104361	5.64014	4.65355	5.2346	4.97603	0.156623	0.217779	0.0871073	0.206958	0.569552	0.769843	0.531103	oneway_Anova	0.000165894	CON - DKD;Roxa - DKD;CON - Roxa	1e-04;0.0395;0.0146
neg_5250	6-(4-ethyl-5-hydroxy-2-methoxyphenoxy)-3,4,5-trihydroxyoxane-2-carboxylic acid	325.092	4.461	neg	M-H2O-H	C15H20O9	-	72.6	-1.15041	-	HMDB0128044	-	4.22942	3.979	3.60217	3.51203	3.81002	3.68852	3.49679	3.63642	3.81841	3.95361	4.00979	4.09169	3.40331	3.16558	3.04818	2.83531	2.84949	3.97623	3.99393	3.96376	3.9611	0.0148544	4.57597	3.06037	3.80353	3.83445	0.236614	0.264937	0.230045	0.74951	0.675023	0.527273	0.949217	oneway_Anova	0.000181656	CON - DKD;CON - Roxa	7e-04;5e-04
neg_6095	L-beta-aspartyl-L-leucine	245.114	2.36183	neg	M-H	C10H18N2O5	-	82.3	-1.98929	-	HMDB0011166	-	4.07355	4.26387	3.90167	4.13107	4.16864	4.48126	4.43721	4.29341	4.50404	4.35149	4.48646	4.38611	3.32569	3.065	2.82099	2.40983	2.42397	4.10842	4.08404	4.09756	4.08976	0.0104656	4.69707	4.17001	4.40979	2.8091	0.194172	0.0812598	0.400071	0.94165	0.802293	0.469679	0.02455	Welch's anova	0.00020262	CON - DKD;CON - Roxa	0.0015;0.0015
pos_5860	Oxindole	134.06	3.2154	pos	M+H	C8H7NO	90.6	-	0.0245616	C12312	-	-	5.97614	5.95387	5.71375	5.69407	5.90351	5.62988	6.06909	5.80746	5.84646	6.00394	5.98856	5.74098	5.47436	5.53663	5.43391	5.52945	5.58887	5.71753	5.75077	5.74669	5.74848	0.0151053	6.34314	5.81187	5.90942	5.51264	0.149779	0.129169	0.0598605	0.224401	0.586383	0.886912	0.00737512	Welch's anova	0.000224863	CON - DKD;CON - Roxa	0.0075;6e-04
pos_2023	Dide-O-methylsimmondsin	312.111	1.18048	pos	M+H-2H2O	C14H21NO9	-	80.1	9.49839	-	HMDB0041207	135074-86-1	5.2684	5.43302	5.9645	4.83535	5.94739	5.909	5.63024	5.699	5.19436	5.68866	5.70744	6.44832	4.37201	4.46255	4.73728	4.16133	4.67336	5.68454	5.67545	5.66336	5.64055	0.0184541	6.26835	4.48131	5.55961	5.728	0.232966	0.460817	0.403982	0.208835	0.135139	0.779013	0.369371	oneway_Anova	0.000226133	CON - DKD;CON - Roxa	0.001;3e-04
neg_2652	Cinnamoylglycine	204.066	4.64217	neg	M-H	C11H11NO3	87.0	-	-3.40082	-	HMDB0011621	16534-24-0	5.35451	5.5812	5.67776	5.56607	5.52455	5.39258	5.84446	5.56869	5.58675	5.42847	5.77536	5.74907	5.23352	5.26863	4.93378	4.93848	5.33413	5.65922	5.6482	5.64044	5.63799	0.00950019	6.2486	5.14171	5.51611	5.6588	0.191114	0.121909	0.156564	0.668366	0.676134	0.113371	0.636426	oneway_Anova	0.000276949	CON - DKD;CON - Roxa	0.0039;3e-04
pos_2580	2-Ethyltoluene	121.101	3.90957	pos	M+H	C9H12	55.1	-	1.77857	C14572	-	-	4.05589	3.97926	4.01742	3.8776	3.97718	3.92133	4.06035	3.97371	4.03351	4.05748	4.05327	4.01732	3.89689	3.92469	3.8516	3.82477	3.8614	3.96887	3.9738	3.96446	3.95882	0.00633068	4.56855	3.87187	3.97145	4.03261	0.0392285	0.0642772	0.0332232	0.91375	0.175423	0.887164	0.464312	oneway_Anova	0.000293371	CON - DKD;CON - Roxa	0.0107;1e-04
pos_5510	Cortisol	363.217	5.82718	pos	M+H	C21H30O5	71.4	-	0.404234	C00735	LMST02030001;HMDB0000063	50-23-7	5.01948	5.07269	5.52728	4.79158	5.00629	4.58171	5.43427	4.99864	5.34309	5.28591	5.51102	5.37427	3.4362	3.68153	3.29295	2.96432	5.16217	5.24176	5.24995	5.25115	5.25293	0.0048979	5.85103	3.70743	4.99984	5.32453	0.853598	0.316902	0.177388	0.681869	0.309317	0.137179	0.266602	oneway_Anova	0.000305161	CON - DKD;CON - Roxa	0.0023;4e-04
pos_791	Sphinganine-phosphate	382.271	6.50988	pos	M+H, M+Na	C18H40NO5P	54.3	-	-1.5574	C01120	LMSP01050002	-	5.88499	5.96697	5.94979	5.61238	5.569	5.50471	5.96836	5.81749	5.83514	5.6336	5.98454	5.72177	5.18373	5.48388	5.0645	5.25326	5.44509	5.45135	5.47544	5.47457	5.47434	0.0114156	6.0711	5.28609	5.74797	5.82682	0.176821	0.208355	0.136702	0.142303	0.662508	0.625823	0.186152	oneway_Anova	0.000381024	CON - DKD;CON - Roxa	0.002;4e-04
neg_866	LysoPC(20:4(5Z,8Z,11Z,14Z))	588.33	6.27457	neg	M+Cl, M+FA-H	C28H50NO7P	-	94.1	-1.65192	C04230	HMDB0010395	-	6.31853	6.32714	6.52643	6.54582	6.39645	6.57587	6.24593	6.41589	6.20891	6.36662	6.26086	6.40644	6.54736	6.54579	6.65638	6.61549	6.63309	6.39167	6.39285	6.38509	6.39505	0.00425029	6.99324	6.44837	6.31744	6.59962	0.114973	0.0895842	0.0505526	0.186747	0.250678	0.258264	0.0141217	Welch's anova	0.000424354	CON - Roxa	4e-04
neg_6503	N-Acetylproline	202.071	1.54825	neg	M+FA-H	C7H11NO3	-	62.0	-4.41531	-	HMDB0094701	68-95-1	4.41925	4.54528	4.52963	4.44692	4.54896	4.5299	4.91149	4.81959	4.7331	5.18761	4.81672	5.29524	4.77697	4.83617	4.59685	4.6928	4.56165	4.77294	4.76985	4.77094	4.76293	0.00431084	5.37124	4.69289	4.50333	4.96063	0.116239	0.0556603	0.227274	0.0539334	0.221035	0.697595	0.134302	oneway_Anova	0.000539014	Roxa - DKD;CON - Roxa	4e-04;0.0297
pos_4681	3-Hydroxy-10'-apo-b,y-carotenal	434.306	6.8842	pos	M+ACN+H	C27H36O2	-	51.4	0.535702	-	HMDB0039019	79709-31-2	6.02959	6.00871	5.7629	5.42525	5.45064	5.29188	5.73698	6.08837	6.91588	6.33842	5.68365	6.01982	4.92345	5.00987	4.96821	5.24695	5.17466	5.86219	5.81804	5.8135	5.81563	0.0232774	6.42988	5.06463	5.6615	6.13052	0.139263	0.317248	0.453568	0.271625	0.432463	0.43332	0.235433	oneway_Anova	0.00054485	CON - DKD;CON - Roxa	0.0289;4e-04
pos_806	LysoPC(P-18:0)	530.358	6.66663	pos	M+H, M+Na	C26H54NO6P	-	77.4	1.50411	C04230	HMDB0013122	-	6.77968	6.73556	6.65703	6.8517	6.75863	6.72191	6.57925	6.60493	6.83864	6.4691	6.56662	6.57317	6.31445	6.23958	6.37219	6.38732	6.63544	6.61705	6.61381	6.60835	6.61431	0.00361952	7.21545	6.3898	6.75075	6.60528	0.149078	0.0647076	0.123454	0.963254	0.076563	0.338673	0.673701	oneway_Anova	0.000556121	CON - DKD;CON - Roxa	3e-04;0.0205
pos_163	Porson	387.171	5.97098	pos	M+Na, M+K, M+H	C22H26O6	-	68.6	0.970947	-	HMDB0030810	56222-03-8	6.05112	6.39676	6.03612	6.32377	5.55773	5.80202	5.14474	5.1274	5.03592	5.02551	4.87142	5.13541	5.70415	5.35896	5.11375	5.30601	6.34474	6.04785	6.03999	6.03961	6.0406	0.00391192	6.64409	5.56552	6.02792	5.05673	0.484902	0.315052	0.104575	0.75416	0.137315	0.350806	0.266839	oneway_Anova	0.000581881	Roxa - DKD	4e-04
pos_5869	9'-desmethylgranisetron	316.212	3.1852	pos	M+NH4	C17H22N4O	-	63.8	-4.18609	-	HMDB0061061	-	5.01146	4.9926	4.44567	4.13726	4.61291	4.35494	5.03189	5.06926	4.93266	5.37182	5.10249	4.94871	4.74606	3.84503	3.44191	3.58509	2.67016	4.67254	4.6685	4.68549	4.67183	0.00746306	5.27669	3.65765	4.59248	5.07614	0.749449	0.352495	0.159344	0.502353	0.162605	0.881782	0.13994	oneway_Anova	0.000629682	CON - DKD;CON - Roxa	0.0125;4e-04
neg_5684	3-Pyridinebutanoic acid	210.077	3.10057	neg	M+FA-H	C9H11NO2	-	65.5	-3.50442	-	HMDB0001007	477251-67-5	3.51582	3.38791	3.55194	3.25544	3.51274	3.59253	3.44875	3.28009	3.58141	3.31058	3.37002	3.48872	3.17102	3.19433	3.1583	2.74569	3.03073	3.67051	3.64307	3.59229	3.62899	0.031168	4.23661	3.06002	3.4694	3.41326	0.186868	0.125241	0.114344	0.280004	0.829987	0.0661451	0.882003	oneway_Anova	0.00066509	CON - DKD;CON - Roxa	0.001;0.0029
neg_3075	Gibberellin A120	351.098	6.15863	neg	M+K-2H	C19H22O4	-	67.0	-6.99495	-	HMDB0038013	59102-35-1	3.29089	3.28038	3.38396	3.33718	3.32447	3.37017	3.85396	3.86769	3.83284	3.74523	4.36144	4.67446	3.40962	3.40963	3.46949	3.41447	3.42865	3.30305	3.25909	3.25112	3.24815	0.0254798	3.86781	3.41446	3.33083	3.86082	0.00718468	0.0587688	0.106437	0.678214	0.0576489	0.0427731	0.134543	Kruskal.test	0.000810672	DKD - Roxa;DKD - CON;Roxa - CON	0.0022;0.0043;0.0043
neg_6024	Hydroquinone	109.029	2.46263	neg	M-H	C6H6O2	89.4	-	-9.00122	C15603;C00530	HMDB0002434	123-31-9	5.52661	5.54115	5.51639	5.5583	5.59503	5.48349	5.37608	5.23636	5.38091	5.23043	5.38765	5.35337	5.14288	5.06364	5.13846	5.08487	4.98463	5.22016	5.1822	5.15088	5.14456	0.0338707	5.77755	5.08487	5.53388	5.36473	0.0794496	0.0310694	0.0289878	0.995534	0.0238471	0.458944	0.578788	Kruskal.test	0.000810672	DKD - Roxa;DKD - CON;Roxa - CON	0.0022;0.0043;0.0043
neg_5402	Trans-4-Coumaric acid	209.045	3.78693	neg	M+FA-H	C9H8O3	53.5	-	-3.98082	-	-	-	5.48163	5.38999	5.527	5.52217	5.49123	5.53337	5.38454	5.40816	5.57647	5.35191	5.33231	5.44636	5.61814	5.59331	5.6891	5.65567	5.54737	5.35492	5.34476	5.34712	5.34246	0.00540354	5.9494	5.62072	5.4909	5.41663	0.0548531	0.0535805	0.0881285	0.0685047	0.302388	0.985282	0.659088	oneway_Anova	0.000815359	CON - DKD;CON - Roxa	0.0183;7e-04
pos_1847	Trimethylamine N-oxide	76.0763	0.647167	pos	M+H	C3H9NO	98.3	-	7.61544	C01104	HMDB0000925	1184-78-7	6.04456	6.00501	5.1666	5.48028	5.67245	5.31296	5.97171	5.72951	5.46858	5.89562	5.91364	5.5937	4.92914	4.7706	4.80683	4.91885	5.38801	5.49983	5.49502	5.4915	5.49196	0.00382592	6.09665	4.96269	5.61364	5.76213	0.247556	0.360654	0.200153	0.5441	0.465995	0.0661166	0.254669	oneway_Anova	0.000831704	CON - DKD;CON - Roxa	0.0048;8e-04
pos_2582	1-(2,3-Dihydro-6,7-dimethyl-1H-pyrrolizin-5-yl)-2-hydroxy-1-propanone	190.123	3.91712	pos	M+H-H2O	C12H17NO2	-	58.8	-0.3791	-	HMDB0040010	97073-12-6	5.34151	5.49336	5.02553	4.90409	5.37643	5.03561	5.29798	5.22739	5.2042	5.28768	5.38068	5.06615	4.7177	4.42234	3.99273	3.83009	2.28204	5.05324	5.04491	5.03613	5.03811	0.00769641	5.6452	3.84898	5.19609	5.24401	0.943366	0.237546	0.106766	0.383859	0.81777	0.274365	0.081804	oneway_Anova	0.000947466	CON - DKD;CON - Roxa	0.0022;0.0019
neg_5615	1,2,10-Trihydroxydihydro-trans-linalyl oxide 7-O-beta-D-glucopyranoside	363.166	3.3196	neg	M-H2O-H	C16H30O10	-	53.4	-1.11986	-	HMDB0033237	219814-37-6	4.49867	4.18666	4.01702	3.72452	4.24279	3.68962	4.71621	4.58559	4.1394	4.54439	4.18466	4.47282	3.72545	4.0637	3.41088	3.47245	3.51505	4.26589	4.25084	4.25399	4.24865	0.00766926	4.85694	3.63751	4.05988	4.44051	0.265978	0.314157	0.230226	0.649944	0.404272	0.249536	0.728281	oneway_Anova	0.000982465	CON - Roxa	8e-04
pos_67	Pantothenic Acid	220.118	1.97862	pos	M+H, M+Na, M+H-H2O, M+H-2H2O	C9H17NO5	87.8	-	0.205566	C00864	HMDB0000210	79-83-4	6.51163	6.53408	6.44463	6.29411	6.54144	6.3751	6.55461	6.21968	6.39581	6.43751	6.528	6.53835	5.86632	6.00437	5.68425	5.54486	6.4423	6.26731	6.29022	6.28224	6.28788	0.010092	6.88406	5.90842	6.45016	6.44566	0.345847	0.0991666	0.127169	0.335265	0.181415	0.728358	0.115991	oneway_Anova	0.000985405	CON - DKD;CON - Roxa	0.002;0.0023
neg_2351	1-Nitro-5-hydroxy-6-glutathionyl-5,6-dihydronaphthalene	495.119	3.34303	neg	M-H	C20H24N4O9S	-	81.7	-1.2188	C14805	HMDB0060327	-	5.27031	5.12697	4.94066	4.92046	5.11457	4.90024	4.9009	4.58468	4.98726	4.82622	4.70875	4.32652	4.2383	4.33786	4.34199	4.51054	4.79485	4.71952	4.71753	4.70031	4.71544	0.00858717	5.31532	4.44471	5.04554	4.72239	0.218808	0.148106	0.240277	0.284901	0.749048	0.330557	0.763855	oneway_Anova	0.000992451	CON - DKD;Roxa - DKD	7e-04;0.0407
neg_5281	N-formylanthranilic acid	164.034	4.296	neg	M-H	C8H7NO3	61.6	-	-5.17337	-	-	-	4.96142	4.8968	4.9008	4.8461	4.76404	4.82748	4.97795	4.77954	4.89296	4.9004	4.75538	4.72194	4.60499	4.57462	4.47517	4.72584	4.71058	4.75813	4.74607	4.74668	4.73958	0.00767533	5.34972	4.61824	4.86611	4.83803	0.103263	0.0686154	0.100217	0.956569	0.529805	0.612884	0.435087	oneway_Anova	0.00101233	CON - DKD;CON - Roxa	0.0013;0.0038
neg_86	2,8-Dihydroxyquinoline-beta-D-glucuronide	336.072	2.84457	neg	M-H, 2M-H, M+Na-2H	C15H15NO8	-	72.1	-1.16438	-	HMDB0011658	-	6.17755	6.02961	5.709	5.85664	6.08454	5.8349	6.24069	6.28108	6.25836	6.25067	6.52706	6.11199	4.97194	4.9475	4.90566	4.90294	4.24482	5.90297	5.901	5.89791	5.89142	0.00500832	6.50041	4.90566	5.94313	6.25451	0.0620335	0.185061	0.0299418	0.792821	0.141493	0.00204033	0.699644	Kruskal.test	0.00101905	DKD - Roxa;DKD - CON;Roxa - CON	0.0043;0.0043;0.0043
pos_2447	Absintholide	540.273	3.01195	pos	2M+3H2O+2H	C30H38O8	-	77.7	8.24757	-	HMDB0038171	91997-90-9	5.04698	5.02326	5.61038	4.43146	4.04939	4.52669	5.24828	5.1176	5.85589	4.83933	5.4977	5.49489	3.38525	3.75888	3.14336	3.14496	4.99963	4.77372	4.77768	4.77408	4.71928	0.0262873	5.36391	3.68642	4.78136	5.34228	0.775976	0.554872	0.353134	0.873873	0.956281	0.0708188	0.622303	oneway_Anova	0.00104195	CON - DKD;CON - Roxa	0.0178;7e-04
neg_4527	LPE(18:2)	476.277	6.32862	neg	M-H	C23H44NO7P	90.0	-	-1.9121	-	-	-	6.15282	6.12094	6.33011	6.4138	6.43261	6.74875	6.57572	6.82434	6.12582	6.74561	6.40662	6.72349	5.78904	5.95739	6.00342	6.04162	5.96677	6.5862	6.58632	6.58663	6.59278	0.00320528	7.19005	5.95165	6.36651	6.56693	0.096797	0.228038	0.261938	0.519129	0.407073	0.210073	0.267465	oneway_Anova	0.00108974	CON - DKD;CON - Roxa	0.0164;9e-04
neg_3449	PE-NMe(16:0/22:4(7Z,10Z,13Z,16Z))	826.559	7.20403	neg	M+FA-H	C44H80NO8P	-	61.2	-1.42511	-	HMDB0113055	-	6.37595	6.45099	6.29825	6.49881	6.66573	6.53462	6.30017	6.72626	6.43223	6.49871	6.31454	6.53871	6.84905	6.7888	6.83735	6.8202	6.67699	6.76337	6.76136	6.76557	6.77238	0.00478265	7.36775	6.79448	6.47073	6.46844	0.0694835	0.128073	0.158516	0.990619	0.62	0.123131	0.281745	oneway_Anova	0.00111421	CON - DKD;CON - Roxa	0.0022;0.0023
neg_3049	{4-[(1E)-3-(4-hydroxy-2-methoxyphenyl)prop-1-en-1-yl]phenyl}oxidanesulfonic acid	335.059	6.1198	neg	M-H	C16H16O6S	-	84.3	-1.00821	-	HMDB0130353	-	4.12703	4.18186	3.6431	3.95718	3.72927	3.57806	4.67337	4.77727	4.74748	4.41771	5.02588	4.90215	3.66247	2.55356	2.69241	2.55839	2.57255	3.2498	3.23968	3.31027	3.34937	0.0494585	3.89151	2.57255	3.84323	4.76238	0.0281457	0.344923	0.169592	0.400643	0.897416	0.00198063	0.804182	Kruskal.test	0.00121255	DKD - Roxa;DKD - CON;Roxa - CON	0.0022;0.0173;0.0043
pos_1809	N1-Acetylspermidine	188.176	0.617333	pos	M+H	C9H21N3O	92.8	-	-0.644083	C00612	HMDB0001276	14278-49-0	4.91488	5.22608	4.7164	4.95316	4.42932	4.62407	4.59404	4.46398	4.90227	4.89571	4.81564	4.7036	4.06633	4.44419	4.05286	4.25464	4.32746	4.73493	4.73932	4.71655	4.75914	0.0171602	5.3398	4.2291	4.81065	4.72921	0.168926	0.28031	0.175735	0.974976	0.486843	0.496217	0.35119	oneway_Anova	0.00127598	CON - DKD;CON - Roxa	0.0014;0.0053
pos_1269	N-Methyl-4-aminobenzoate	152.071	0.69955	pos	M+H, M+Na	C8H9NO2	73.6	-	-0.172487	C03522	-	-	5.08239	4.98283	4.87613	4.75021	5.02438	4.88877	5.06241	4.93944	4.86266	5.07705	5.02962	5.0992	4.72481	4.83873	4.74993	4.73165	4.5918	4.85023	4.84948	4.84659	4.84855	0.00156585	5.45077	4.72738	4.93412	5.01173	0.0884766	0.119789	0.0919292	0.876951	0.30348	0.561987	0.545209	oneway_Anova	0.00128365	CON - DKD;CON - Roxa	0.0123;0.0012
neg_3484	PE-NMe(22:1(13Z)/14:0)	804.575	7.58528	neg	M+FA-H	C42H82NO8P	-	81.7	-1.85908	-	HMDB0113535	-	5.0204	5.63187	5.48432	5.69419	5.66427	5.44722	5.19078	5.76081	5.70346	5.61523	5.2284	5.42118	6.19999	5.90896	6.13287	6.11088	5.87881	6.25874	6.28129	6.28781	6.28549	0.0129599	6.88054	6.0463	5.49038	5.48664	0.143355	0.250827	0.243812	0.0842911	0.36963	0.268814	0.49973	oneway_Anova	0.00130576	CON - DKD;CON - Roxa	0.0029;0.0025
pos_5890	6,7-Dihydro-4-(hydroxymethyl)-2-(p-hydroxyphenethyl)-7-methyl-5H-2-pyrindinium	302.196	3.11733	pos	M+NH4	C18H22NO2+	-	64.3	-9.37317	-	HMDB0033483	15794-93-1	4.60569	4.82638	4.90134	4.44933	4.2899	4.35386	5.04333	5.11451	4.42509	5.10668	4.84995	4.58174	3.50948	3.84695	3.04199	3.83417	4.64348	4.45937	4.45526	4.45114	4.44022	0.00812018	5.0536	3.77522	4.57108	4.85355	0.585395	0.251602	0.291774	0.504245	0.216767	0.793162	0.458008	oneway_Anova	0.00131365	CON - DKD;CON - Roxa	0.0119;0.0012
neg_3172	(±)5,6-DHET	337.238	6.27457	neg	M-H	C20H34O4	53.8	-	-1.14673	-	-	-	4.52769	4.48257	4.9895	4.55262	4.2342	4.60576	4.84226	4.4751	5.19848	4.50974	4.67013	4.53742	3.7119	3.60724	3.7505	3.87846	4.55893	4.48585	4.48148	4.4692	4.46612	0.00939472	5.07779	3.90141	4.56539	4.70552	0.380161	0.2448	0.276636	0.442076	0.156224	0.0583277	0.877977	oneway_Anova	0.00140447	CON - DKD;CON - Roxa	0.0069;0.0016
pos_5832	Cysteinylglycine	242.058	3.32897	pos	M+ACN+Na	C5H10N2O3S	-	65.6	4.64006	C01419	HMDB0000078	19246-18-5	4.61376	4.58608	4.67474	4.35899	4.62474	4.46438	4.88661	4.49946	4.17187	4.56943	4.52974	4.61521	3.78163	3.92745	4.40046	3.93439	4.20273	4.39398	4.37915	4.37498	4.38072	0.00819164	4.98431	4.04933	4.55378	4.54539	0.24827	0.118526	0.229675	0.335063	0.588317	0.567418	0.59151	oneway_Anova	0.00154198	CON - DKD;CON - Roxa	0.0028;0.0037
neg_2754	11-Hydroxy-12-methoxydihydrokawain	259.097	5.31812	neg	M-H2O-H	C15H18O5	-	53.7	-1.37079	-	HMDB0030766	38146-59-7	4.20021	4.1514	4.04389	3.51731	4.26107	4.05459	4.52633	4.31853	4.2288	4.4071	4.35069	4.60956	3.86594	3.96114	2.34463	2.28985	2.30398	4.09721	4.09536	4.0871	4.06476	0.0144564	4.68833	2.34463	4.103	4.37889	0.0812153	0.115882	0.154037	0.0397081	0.882773	0.0147955	0.159565	Kruskal.test	0.00154427	DKD - Roxa;DKD - CON;Roxa - CON	0.0043;0.0173;0.0043
neg_5178	P-Toluenesulfonic acid	217.017	4.87027	neg	M+FA-H	C7H8O3S	55.6	-	-3.42503	-	HMDB0059933	104-15-4	4.5324	4.5147	4.0873	4.1949	4.71782	3.91196	3.9677	3.85918	3.93458	3.79964	4.08222	3.73418	2.14819	2.1482	2.20769	2.15301	2.1671	3.44777	3.44373	3.46072	3.47944	0.015928	4.06009	2.15301	4.3548	3.89688	0.00713724	0.329953	0.124581	0.692718	0.978451	0.0427299	0.00059162	Kruskal.test	0.00154831	DKD - Roxa;DKD - CON;Roxa - CON	0.0152;0.0043;0.0043
neg_3209	1-Oleoylglycerophosphoserine	544.265	6.3363	neg	M+Na-2H	C24H46NO9P	-	67.6	-1.72946	-	HMDB0061694	-	5.1196	4.92223	5.10487	5.12927	5.33004	5.19239	5.35917	5.36768	5.0147	5.26166	5.17234	5.37532	4.69554	4.93895	4.89033	4.96818	4.97533	5.04307	5.02262	5.03251	5.03626	0.00843046	5.63574	4.89367	5.13307	5.25848	0.115691	0.132486	0.143229	0.681042	0.157947	0.058549	0.808908	oneway_Anova	0.00157406	CON - DKD;CON - Roxa	0.0243;0.0011
pos_4742	PC(14:0/22:6(4Z,7Z,10Z,13Z,16Z,19Z))	800.52	6.76385	pos	M+Na	C44H76NO8P	-	84.9	0.386592	-	LMGP01010512;HMDB0007892	-	5.51122	5.59351	5.52414	5.56649	5.7732	5.28191	5.37385	5.53101	5.67557	5.56744	5.32672	5.56316	5.89821	5.84324	5.75254	5.85694	5.7987	5.78476	5.78098	5.78029	5.77944	0.00234787	6.38343	5.82993	5.54175	5.50629	0.0559741	0.158504	0.131166	0.619574	0.512765	0.93904	0.474676	oneway_Anova	0.00168427	CON - DKD;CON - Roxa	0.0054;0.0024
neg_3158	15-deoxy-delta12,14-Prostaglandin J2-2-glycerol ester	411.215	6.25135	neg	M+Na-2H	C23H34O5	-	71.4	-1.16685	-	HMDB0013656	-	3.38104	3.97441	4.36926	3.92777	3.9323	4.02279	4.83998	4.86776	4.70616	4.5352	4.76609	4.46262	4.21364	3.35029	3.41016	3.35513	4.52272	4.21061	4.23881	4.21531	4.22071	0.0122878	4.82353	3.77039	3.9346	4.6963	0.557036	0.317734	0.164661	0.26074	0.43981	0.0596473	0.349461	oneway_Anova	0.00172144	Roxa - DKD;CON - Roxa	0.0076;0.003
pos_6441	(S)-Oleuropeic acid	202.144	1.55712	pos	M+NH4	C10H16O3	-	56.6	-1.34091	-	HMDB0036998	5027-76-9	4.27327	4.25903	4.18206	4.21805	4.21765	4.13965	4.14565	4.1324	4.09702	4.11699	4.15528	4.23981	3.98767	4.08823	3.98953	3.97662	4.17595	4.20526	4.21204	4.18622	4.18799	0.0125973	4.80005	4.0436	4.21495	4.14785	0.0866706	0.0492209	0.0495811	0.780596	0.248407	0.112251	0.645353	oneway_Anova	0.00173856	CON - DKD;CON - Roxa	0.0014;0.0381
neg_812	Dodecanedioic acid	229.144	6.04967	neg	M-H, M+Na-2H	C12H22O4	-	61.1	-2.32305	C02678;C16308	HMDB0000623;LMFA01170009	693-23-2	5.31511	5.38044	5.51572	5.21508	5.11428	5.40641	5.45888	5.34176	5.64721	5.21657	5.61047	5.5246	4.99642	5.0911	4.94779	4.93753	5.28974	5.26093	5.25055	5.25393	5.24799	0.00559254	5.85543	5.05252	5.32451	5.46658	0.145857	0.143287	0.164222	0.96339	0.749207	0.189176	0.88176	oneway_Anova	0.00175748	CON - DKD;CON - Roxa	0.0265;0.0013
neg_1384	4-Fumarylacetoacetic acid	245.03	0.7891	neg	M+FA-H	C8H8O6	-	76.4	-0.714841	C01036;C01061	HMDB0001268;LMFA01170066	28613-33-4	3.00083	2.77217	3.21348	3.58694	3.39359	3.5591	2.81678	3.08989	3.94935	2.968	2.75948	3.29688	4.17626	3.76631	4.14269	4.03643	3.91947	3.82401	3.81267	3.80492	3.80286	0.00952818	4.4132	4.00823	3.25435	3.14673	0.168458	0.322899	0.438349	0.583982	0.199804	0.653457	0.432798	oneway_Anova	0.00180934	CON - DKD;CON - Roxa	0.0064;0.0022
neg_2378	[(1-oxo-3-phenylpropan-2-yl)oxy]sulfonic acid	275.023	3.42102	neg	M+FA-H	C9H10O5S	-	60.3	-1.53567	-	HMDB0135295	-	3.93025	4.4427	3.71464	4.01939	4.10219	4.19207	4.11386	5.05411	4.12727	4.51054	4.73246	5.1266	2.37727	3.36077	2.43693	2.3821	2.39624	4.19866	4.19707	4.19729	4.15014	0.0225278	4.78831	2.39624	4.06079	4.6215	0.0281175	0.194082	0.687064	0.996576	0.345799	0.000592356	0.480949	Kruskal.test	0.00187144	DKD - Roxa;DKD - CON;Roxa - CON	0.026;0.0043;0.0043
pos_4695	PC(14:0/20:4(5Z,8Z,11Z,14Z))	776.52	6.84653	pos	M+Na	C42H76NO8P	-	87.5	0.522555	-	HMDB0007883;LMGP01010506	-	5.44065	5.61168	5.5925	5.56921	5.90458	5.41109	5.4545	5.65204	5.75951	5.64757	5.35242	5.62479	6.01056	5.86894	5.91709	6.10057	5.8269	5.95301	5.963	5.94211	5.94413	0.00948473	6.5527	5.94481	5.58829	5.58181	0.110692	0.175593	0.149338	0.248605	0.461747	0.755581	0.884406	oneway_Anova	0.00187629	CON - DKD;CON - Roxa	0.004;0.0035
pos_862	PC(14:1(9Z)/18:1(11Z))	752.52	7.26897	pos	M+H, M+Na	C40H76NO8P	-	90.1	-0.0871103	-	HMDB0007905	-	5.09257	5.37775	5.17623	5.23655	5.59848	5.03075	4.94669	5.32038	5.54781	5.25719	5.02878	5.27519	5.9078	5.80995	5.78908	5.97922	5.35925	5.6332	5.61034	5.62626	5.62375	0.00942047	6.22552	5.76906	5.25206	5.22934	0.241576	0.207948	0.215733	0.645518	0.732662	0.144096	0.998612	oneway_Anova	0.00190768	CON - DKD;CON - Roxa	0.0046;0.0032
neg_799	Traumatic Acid	227.128	6.01103	neg	M-H, M+Na-2H	C12H20O4	79.0	-	-2.33773	C16308	HMDB0000933;LMFA01170002	6402-36-4	5.18849	5.13339	5.19572	4.9591	4.93909	5.05906	5.39102	5.39582	5.22031	5.34771	5.32134	5.35473	5.22145	4.82185	4.74345	4.80274	5.19704	5.08167	5.0797	5.07846	5.06424	0.00782373	5.67813	4.95731	5.07914	5.33849	0.23196	0.112178	0.0642728	0.292323	0.178312	0.0696732	0.187464	oneway_Anova	0.00204248	Roxa - DKD;CON - Roxa	0.021;0.0019
pos_2502	3,6-Dimethyl-2(3H)-benzofuranone	163.075	3.2154	pos	M+H	C10H10O2	77.5	-	-1.03138	-	HMDB0038893	65817-24-5	4.0836	4.10531	4.07558	4.00267	3.99411	3.94939	4.15096	4.04031	3.9349	4.2257	4.15273	4.13926	3.84266	3.94304	3.7953	3.91103	3.96306	4.08586	4.08085	4.07432	4.07687	0.00501519	4.68153	3.89102	4.03511	4.10731	0.070352	0.0616402	0.103167	0.46641	0.4097	0.60003	0.853958	oneway_Anova	0.00208471	CON - DKD;CON - Roxa	0.0275;0.0017
pos_6125	Hippurate	162.055	2.5282	pos	M+H-H2O	C9H9NO3	76.7	-	-0.921774	C01586	-	-	5.54349	5.62053	5.34786	5.25672	5.39498	5.27451	5.63503	5.43169	5.45175	5.66536	5.82787	5.56317	5.06363	5.14889	5.05695	5.05088	5.04477	5.32362	5.31817	5.31403	5.32171	0.00419505	5.92146	5.05695	5.37142	5.5991	0.00989932	0.156869	0.158351	0.439647	0.705443	0.0112913	0.106115	Kruskal.test	0.00223263	DKD - Roxa;DKD - CON;Roxa - CON	0.0411;0.0043;0.0043
pos_2955	(±)16-HETE	303.232	6.22665	pos	M+H-H2O	C20H32O3	52.7	-	-0.834937	-	-	-	5.68849	5.64412	6.07479	5.03724	5.60571	5.45681	6.12098	6.097	5.94462	5.43866	5.76259	6.01808	4.45542	5.15744	4.10861	4.81504	5.6311	5.65983	5.65575	5.6552	5.66346	0.00385606	6.26063	4.83352	5.58452	5.89699	0.593687	0.337936	0.258934	0.719957	0.213898	0.979255	0.221104	oneway_Anova	0.00230692	CON - DKD;CON - Roxa	0.0221;0.0018
pos_1315	7-Methylguanine	166.072	0.79715	pos	M+H, M+Na	C6H7N5O	85.0	-	-1.15319	C04153;C02242	HMDB0000897	578-76-7	4.91831	4.97166	4.8339	4.63302	4.84711	4.6567	5.01427	4.86302	4.81209	4.93712	4.95216	4.74715	4.53958	4.54895	4.52865	4.62854	4.74011	4.94157	4.92489	4.93436	4.93243	0.00679993	5.53541	4.59717	4.81012	4.88763	0.0890961	0.137577	0.0986913	0.392357	0.908208	0.131378	0.63882	oneway_Anova	0.00231113	CON - DKD;CON - Roxa	0.0184;0.0023
neg_560	Phenyl glucuronide	269.066	2.75852	neg	M-H, 2M-H	C12H14O7	60.4	-	-1.13143	-	-	-	5.91236	5.82881	5.4245	5.64306	5.62389	5.27089	5.86579	5.73262	5.78608	5.58334	5.85442	5.35619	4.62792	5.1104	4.74248	5.19366	5.52131	5.64796	5.646	5.64478	5.63437	0.00599963	6.24537	5.03916	5.61725	5.69641	0.360052	0.240696	0.195726	0.827917	0.230534	0.752788	0.440855	oneway_Anova	0.00241175	CON - DKD;CON - Roxa	0.0079;0.0032
neg_3426	PE-NMe(18:0/22:6(4Z,7Z,10Z,13Z,16Z,19Z))	850.559	7.08997	neg	M+FA-H	C46H80NO8P	-	85.3	-1.77791	-	HMDB0113107	-	6.07676	6.28089	5.87244	6.43837	6.31952	6.36448	6.15837	6.60185	5.89807	6.42818	6.10105	6.27871	6.78304	6.69131	6.73384	6.70981	6.57642	6.74035	6.74765	6.75537	6.75265	0.00652842	7.3511	6.69888	6.22541	6.24437	0.0766155	0.211336	0.249246	0.367906	0.992536	0.581532	0.212738	oneway_Anova	0.00241571	CON - DKD;CON - Roxa	0.0041;0.0056
pos_1268	N-acetyl-L-2-aminoadipate(2-)	186.076	0.684567	pos	M+H-H2O, M+Na	C8H13NO5	-	57.6	-1.33685	-	HMDB0062715	-	4.76448	4.74281	4.71342	4.57745	4.78735	4.69734	4.90979	4.63964	4.69849	4.75588	4.77185	4.75643	4.514	4.64056	4.52353	4.49397	4.61341	4.72068	4.72835	4.72904	4.73101	0.00449247	5.32934	4.55709	4.71381	4.75535	0.0653949	0.0744088	0.0902763	0.286223	0.556368	0.235165	0.968393	oneway_Anova	0.00245055	CON - DKD;CON - Roxa	0.0135;0.0024
neg_6302	D-1-[(3-Carboxypropyl)amino]-1-deoxyfructose	286.09	1.95485	neg	M+Na-2H	C10H19NO7	-	58.8	-1.20735	-	HMDB0038663	10003-63-1	4.58723	4.53813	4.51129	4.57549	4.6722	4.60569	4.44685	4.33633	4.57747	4.43855	4.47339	4.57132	4.09631	4.18681	3.94063	3.7745	4.61415	4.40516	4.3989	4.3943	4.39335	0.00538171	5	4.12248	4.58167	4.47399	0.316511	0.0560182	0.0906915	0.901986	0.515472	0.747875	0.0559667	oneway_Anova	0.00257604	CON - DKD;CON - Roxa	0.0023;0.0164
pos_285	Alanyl-Glutamine	240.095	0.864567	pos	M+H, M+Na, M+H-H2O	C8H15N3O4	-	67.3	-0.159798	-	HMDB0028685	-	5.20179	5.12078	4.8869	5.22141	4.95896	5.16839	5.1898	5.03292	4.96331	5.21698	5.18337	5.31302	4.69941	4.87497	4.50867	4.55265	5.06442	5.17361	5.17504	5.16328	5.16516	0.00587039	5.77136	4.74002	5.09304	5.1499	0.231152	0.138002	0.128314	0.21716	0.600909	0.634887	0.390722	oneway_Anova	0.00262444	CON - DKD;CON - Roxa	0.0095;0.0031
neg_50	2-[3-(sulfooxy)phenyl]acetic acid	230.996	2.34632	neg	M-H, M+K-2H, M+Na-2H	C8H8O6S	-	58.1	-2.38668	-	HMDB0125163	-	6.73502	6.6236	6.28838	6.50889	6.57087	6.24785	6.75505	6.40844	6.20653	6.816	6.43557	6.36837	6.10307	6.13891	5.48107	5.89406	6.14683	6.42464	6.41416	6.41684	6.412	0.00550825	7.01899	5.95279	6.49577	6.49833	0.283218	0.191765	0.237015	0.55562	0.374577	0.059807	0.949852	oneway_Anova	0.00267566	CON - DKD;CON - Roxa	0.0055;0.005
pos_604	2,4,7-Decatrienoic acid	167.107	3.39075	pos	M+H-H2O, M+H	C10H14O2	59.7	-	-0.541718	-	HMDB0035235;LMFA01030962	78417-28-4	4.88967	4.83862	4.86369	4.65601	4.79172	4.75291	4.98176	4.87352	4.86951	4.92515	4.94098	4.99108	4.70062	4.89318	4.62532	4.63783	4.735	4.85506	4.85655	4.85241	4.85442	0.00171182	5.45667	4.71839	4.79877	4.93033	0.10758	0.0855546	0.0517745	0.658565	0.38553	0.295414	0.565026	oneway_Anova	0.00274549	Roxa - DKD;CON - Roxa	0.0391;0.0022
neg_3165	LysoPC(14:0/0:0)	512.298	6.26682	neg	M+FA-H	C22H46NO7P	-	55.3	-2.2456	-	HMDB0010379	20559-16-4	4.53724	4.48676	4.47006	4.87103	4.85805	4.81531	4.19638	4.36206	4.01073	4.25026	4.24041	4.5913	5.15124	5.09358	5.1853	5.09631	4.77553	4.74241	4.77146	4.76206	4.76892	0.0128087	5.36342	5.09631	4.67628	4.24533	0.0814363	0.275239	0.122817	0.0528073	0.774149	0.0391386	0.481393	Kruskal.test	0.00293981	DKD - Roxa;DKD - CON;Roxa - CON	0.0152;0.0303;0.0043
pos_222	4-Methylene-L-glutamine	159.076	0.632233	pos	M+H, M+Na, M+NH4	C6H10N2O3	66.8	-	-0.421142	C01109	-	-	5.66097	5.53042	5.73322	5.57712	5.67743	5.66033	5.65304	5.71021	5.81069	5.70653	5.74519	5.9331	5.32205	5.56078	5.24217	5.28947	5.71048	5.63584	5.63198	5.63312	5.62958	0.00259215	6.23469	5.42499	5.63992	5.75979	0.201448	0.0733546	0.0995298	0.619214	0.441645	0.284514	0.290975	oneway_Anova	0.00296088	CON - DKD;CON - Roxa	0.0414;0.0022
neg_1784	2-Methoxyacetaminophen sulfate	260.023	1.95485	neg	M-H	C9H11NO6S	-	61.5	-1.24603	-	HMDB0062550	53446-13-2	4.72185	4.73801	4.2071	4.29058	4.66047	3.78628	4.35391	4.04733	4.00005	4.15126	4.08256	3.5463	3.28009	3.2801	3.33996	3.28494	3.29913	3.9115	3.91487	3.90567	3.9035	0.00520355	4.51093	3.28494	4.47552	4.06495	0.00718468	0.377181	0.112093	0.247263	0.330259	0.0427743	0.0376831	Kruskal.test	0.00305538	DKD - CON;Roxa - CON	0.0043;0.0043
neg_696	Indolelactic acid	204.066	4.31167	neg	M-H2O-H, M-H	C11H11NO3	96.5	-	-3.59213	C02043	HMDB0000671	1821-52-9	6.40224	6.22912	6.26316	6.28394	6.20891	6.24944	6.35096	6.25845	6.30304	6.24621	6.16794	6.34228	5.73227	5.87747	5.69197	5.99461	6.35222	6.16204	6.16028	6.15304	6.143	0.00852469	6.75671	5.92971	6.2728	6.27815	0.26503	0.0685694	0.0686848	0.142285	0.626382	0.39605	0.07317	oneway_Anova	0.00306063	CON - DKD;CON - Roxa	0.0062;0.0058
neg_2366	Sebacic acid	201.113	3.40543	neg	M-H	C10H18O4	85.8	-	-3.41654	C08277	LMFA01170006;HMDB0000792	111-20-6	4.00752	3.81624	3.90569	3.58195	3.87275	3.89642	4.11483	4.09304	4.15811	4.16785	3.95332	4.20553	3.90511	4.00518	3.5063	3.4654	3.6836	3.98407	3.98202	3.95251	3.97414	0.0140224	4.57539	3.71312	3.84676	4.11545	0.238313	0.143884	0.0888457	0.243673	0.296953	0.475931	0.130979	oneway_Anova	0.00322108	Roxa - DKD;CON - Roxa	0.0316;0.003
pos_683	Delta-Decalactone	153.127	6.03143	pos	M+H-H2O, M+H	C10H18O2	79.2	-	-0.503587	-	LMFA07040028;HMDB0037116	705-86-2	4.27753	4.24732	4.31311	4.24074	4.07828	4.09014	4.48446	4.19357	4.18363	4.38584	4.17741	4.22666	3.91951	4.01312	3.89469	3.94073	4.18509	4.27472	4.27062	4.25806	4.26845	0.00700383	4.87005	3.99063	4.20785	4.27526	0.117337	0.0992174	0.128838	0.148655	0.0545905	0.176547	0.938197	oneway_Anova	0.00332727	CON - DKD;CON - Roxa	0.0199;0.0032
pos_1305	Aspartyl-Proline	231.097	0.79715	pos	M+H, M+Na	C9H14N2O5	54.0	-	-0.299481	-	HMDB0028761	-	3.17393	2.87369	2.83228	2.72762	3.88573	4.07373	2.80889	2.71746	3.93922	2.80774	3.76807	4.26407	4.56475	4.8161	4.37586	4.26259	4.69638	4.26139	4.25732	4.24829	4.2319	0.012785	4.85191	4.54314	3.26116	3.38424	0.226468	0.579085	0.683725	0.133752	0.117498	0.85132	0.0604764	oneway_Anova	0.00335489	CON - DKD;CON - Roxa	0.0045;0.0096
neg_6519	1-Methyluric acid	181.036	1.49342	neg	M-H	C6H6N4O3	53.3	-	-4.17603	C16359	HMDB0003099	708-79-2	3.33407	3.90561	3.55509	3.73687	3.65889	3.55336	3.92935	3.71729	3.66397	3.80716	3.90838	3.75024	1.14171	2.16347	1.19755	1.14621	3.5262	3.85419	3.83983	3.85348	3.79462	0.0264686	4.43821	1.19755	3.60699	3.7787	0.0827839	0.136039	0.130579	0.951605	0.615876	0.0487214	0.181199	Kruskal.test	0.00336791	DKD - CON;Roxa - CON	0.0087;0.0043
neg_2094	Chlorogenic Acid	399.093	2.63415	neg	M+FA-H	C16H18O9	54.8	-	-1.64146	C00852	HMDB0003164	327-97-9	3.9337	3.88837	3.82183	3.48545	4.15802	3.42743	3.96482	4.29248	4.33939	4.83333	4.22459	4.9248	3.46688	3.46689	3.52675	3.47173	3.48592	3.93272	3.91294	3.90819	3.8988	0.0141829	4.51536	3.47173	3.8551	4.31593	0.00718616	0.282826	0.327994	0.545507	0.407237	0.0427795	0.108587	Kruskal.test	0.00339442	DKD - Roxa;Roxa - CON	0.0043;0.0043
pos_6247	Nicotinuric acid	181.06	2.16363	pos	M+H	C8H8N2O3	70.4	-	-1.94027	C05380	HMDB0003269	583-08-4	5.25764	5.13383	4.80904	3.92334	4.80537	3.77072	5.48576	5.10104	4.98799	5.24012	5.11118	5.14893	2.79075	2.84426	2.78397	2.78557	2.83783	4.88979	4.92265	4.92768	4.92957	0.017903	5.51977	2.79075	4.8072	5.13006	0.0100446	0.576041	0.103094	0.198942	0.375471	0.0498522	0.0448054	Kruskal.test	0.00350489	DKD - CON;Roxa - CON	0.0043;0.0043
pos_1065	Pivaloylcarnitine	246.17	6.18937	pos	M+H, M+Na	C12H23NO4	63.8	-	-0.718203	-	LMFA07070103;HMDB0041993	98299-38-8	4.79376	4.75938	4.90932	4.46897	4.59306	4.50494	5.00329	4.63995	4.92322	4.78724	4.97422	4.76262	4.29662	4.54615	3.98297	3.95645	4.70103	4.711	4.73445	4.72036	4.75271	0.0178906	5.33197	4.29664	4.67157	4.84842	0.331625	0.17558	0.1414	0.590272	0.58497	0.435573	0.0745839	oneway_Anova	0.00368048	CON - DKD;CON - Roxa	0.0368;0.003
pos_4508	4,8 Dimethylnonanoyl carnitine	722.528	7.41973	pos	2M+ACN+Na	C18H35NO4	-	66.9	-2.07173	-	HMDB0006202;LMFA07070046	-	6.11871	6.17891	5.81811	6.01955	6.07409	5.88756	5.99464	5.99375	6.06929	5.98643	6.00672	5.95579	6.21	6.10768	6.07752	6.14112	6.15556	6.0907	6.08143	6.07854	6.07931	0.00559951	6.68458	6.01615	6.0011	6.13837	0.138661	0.0375352	0.0501939	0.713838	0.270331	0.956903	0.034217	Welch's anova	0.00382947	CON - Roxa	0.0032
neg_2891	5,7-dihydroxy-2-(4-hydroxyphenyl)-8-(3,4,5-trihydroxyoxan-2-yl)-4H-chromen-4-one	401.087	5.93407	neg	M-H	C20H18O9	-	71.9	-1.2915	-	HMDB0127225	-	5.41446	5.32886	5.07575	5.4746	5.45488	5.49067	5.31136	5.3673	5.22431	5.31804	5.28788	5.41614	5.60379	5.60281	5.68706	5.6604	5.53198	5.31687	5.31488	5.32712	5.31277	0.00635381	5.92	5.60379	5.43467	5.3147	0.0839226	0.071107	0.0588748	0.0460183	0.967179	0.740288	0.453774	Kruskal.test	0.00396832	DKD - CON;Roxa - CON	0.0043;0.0043
neg_2915	PSOROMIC ACID	357.061	5.96487	neg	M-H	C18H14O8	53.6	-	-1.13872	-	-	-	4.73105	4.66548	4.2812	4.78557	4.76995	4.79743	4.66566	4.66824	4.49787	4.66155	4.63623	4.72178	4.91051	4.93501	5.02594	4.95044	4.86032	4.66171	4.66202	4.65971	4.66783	0.00349217	5.26488	4.93501	4.7505	4.66361	0.0363222	0.0607859	0.0237231	0.00623962	0.0816045	0.915717	0.496884	Kruskal.test	0.00396832	DKD - CON;Roxa - CON	0.0043;0.0043
neg_737	Azelaic acid	187.097	5.2787	neg	M-H, M+Na-2H	C9H16O4	52.9	-	-3.98844	C08261	HMDB0000784;LMFA01170054	123-99-9	5.78829	5.81564	5.83983	5.53116	5.79424	5.78514	6.09949	6.01057	5.95906	6.05542	5.91085	6.09983	5.82071	5.89997	5.57517	5.53044	5.74974	5.74016	5.73817	5.73697	5.7349	0.00219752	6.33962	5.74974	5.79127	6.033	0.22274	0.0226111	0.098836	0.00283298	0.489297	0.579447	0.35416	Kruskal.test	0.00397092	DKD - Roxa;Roxa - CON	0.0022;0.0043
pos_1278	METHACHOLINE	160.133	0.714517	pos	M+H, 2M+K	C8H17NO2	61.6	-	-0.703477	C07471	HMDB0015654	55-92-5	7.05815	7.00933	7.01644	6.7894	6.83487	6.80535	6.82951	6.77361	6.90731	6.79201	7.03535	6.86429	6.56065	6.57768	6.41358	6.36192	6.93165	6.75865	6.75455	6.75192	6.7566	0.00286834	7.3575	6.5691	6.91892	6.86701	0.222875	0.121498	0.0956309	0.106694	0.421488	0.311581	0.382493	oneway_Anova	0.00415561	CON - DKD;CON - Roxa	0.0048;0.0147
neg_6310	D-Pantothenic acid	218.103	1.94705	neg	M-H	C9H17NO5	79.4	-	-2.74896	C00864	-	-	6.13261	6.13892	6.15494	6.10656	6.23761	6.15894	6.13191	5.92497	6.14546	6.00476	6.08319	6.21115	5.71993	5.79358	5.58725	5.37652	6.21189	5.98365	5.98052	5.97742	5.97389	0.00415865	6.58094	5.73784	6.15493	6.08357	0.30878	0.0446019	0.103739	0.229536	0.852935	0.806603	0.0643028	oneway_Anova	0.00416828	CON - DKD;CON - Roxa	0.0045;0.0166
neg_1738	O-methoxycatechol-O-sulphate	203.001	1.8062	neg	M-H	C7H8O5S	-	67.7	-3.70246	-	HMDB0060013	-	4.56098	4.62229	4.31632	4.42522	4.66086	4.37989	4.29966	4.34245	4.36022	4.49321	4.5317	4.47888	3.82559	3.82515	2.83562	3.57886	3.19933	4.1535	4.15012	4.14409	4.13875	0.00647473	4.74869	4.49426	4.41769	3.45291	0.140078	0.0952252	0.429728	0.556268	0.373024	0.33776	0.0426626	Welch's anova	0.00417329	CON - DKD;CON - Roxa	0.0094;0.0143
neg_1717	N-Acetylcytidine	284.088	1.74343	neg	M-H	C11H15N3O6	60.3	-	-1.18635	-	-	-	4.16297	4.23979	4.19959	4.1634	4.21699	4.06044	4.22416	4.13281	4.26369	4.22297	4.21822	4.33007	3.6543	3.81826	3.55444	3.71965	4.36336	4.26467	4.22912	4.23635	4.2268	0.0173823	4.84154	3.822	4.17386	4.23199	0.317517	0.0631828	0.0644874	0.346349	0.64781	0.130193	0.173181	oneway_Anova	0.00432611	CON - DKD;CON - Roxa	0.0146;0.0052
pos_6654	Queuine	278.125	0.842183	pos	M+H	C12H15N5O3	66.7	-	-0.433193	C01449	HMDB0001495	72496-59-4	4.53417	4.55236	4.47971	4.31173	4.38388	4.25486	4.61678	4.51264	4.9529	4.87744	4.47547	4.61004	3.78807	3.85692	3.65746	3.74203	4.42374	4.36776	4.37415	4.36617	4.34108	0.0141189	4.96452	3.78807	4.4318	4.61341	0.102074	0.164895	0.176953	0.53259	0.248834	0.0496159	0.763513	Kruskal.test	0.00440867	DKD - Roxa;DKD - CON;Roxa - CON	0.0411;0.0303;0.0043
neg_6018	3,4,5-trihydroxy-6-[2-(3-oxoprop-1-en-1-yl)phenoxy]oxane-2-carboxylic acid	369.082	2.47042	neg	M+FA-H	C15H16O8	-	58.5	-1.62991	-	HMDB0134044	-	4.04709	4.24989	4.17004	3.88299	4.48428	4.58268	4.31399	4.69444	4.65107	4.98626	4.60303	5.108	4.18906	4.5346	3.85763	3.50732	3.85401	4.46034	4.46171	4.46772	4.45621	0.00474572	5.06356	3.98853	4.23616	4.72613	0.388973	0.263317	0.284655	0.886971	0.778226	0.832517	0.821946	oneway_Anova	0.00453066	Roxa - DKD;CON - Roxa	0.0407;0.0041
neg_5429	(R)-Pelletierine	186.113	3.7165	neg	M+FA-H	C8H15NO	-	64.5	-5.35713	-	HMDB0030324	2858-66-4	4.13068	4.07997	4.12373	4.04416	4.29444	4.14673	4.04003	4.09672	4.23303	4.06978	3.97653	4.18535	4.21233	4.29481	4.36822	4.38482	4.2433	4.18724	4.18421	4.18408	4.18285	0.00186336	4.78663	4.3007	4.13662	4.10024	0.0754558	0.085986	0.0945997	0.265027	0.876824	0.533709	0.851933	oneway_Anova	0.00455627	CON - DKD;CON - Roxa	0.0186;0.005
pos_6012	3-Phenylpropanal	135.08	2.80728	pos	M+H	C9H10O	70.4	-	-0.00200224	-	HMDB0033716	104-53-0	4.51643	4.48482	4.4362	4.34142	4.41764	4.33606	4.49134	4.3629	4.34046	4.51715	4.45933	4.41651	4.22252	4.3639	4.24713	4.27795	4.29991	4.38699	4.38281	4.37277	4.35963	0.0119384	4.97772	4.28228	4.4221	4.43128	0.0543094	0.0734336	0.0705826	0.536865	0.70101	0.842787	0.610583	oneway_Anova	0.00455904	CON - DKD;CON - Roxa	0.0107;0.0069
neg_4225	PC(18:0/20:4(5Z,8Z,11Z,14Z))	854.59	7.49038	neg	M+FA-H	C46H84NO8P	-	78.8	-1.65955	-	LMGP01010802;HMDB0008048	-	5.75025	6.00833	6.02573	6.08464	6.10561	5.93566	5.88477	6.4538	5.92218	6.27291	5.82492	6.04993	6.4349	6.36184	6.37901	6.45842	6.28061	6.68714	6.68715	6.6855	6.69999	0.00673971	7.29205	6.38296	5.98504	6.06808	0.0695145	0.129784	0.247017	0.257495	0.385958	0.767558	0.131534	oneway_Anova	0.00474453	CON - DKD;CON - Roxa	0.0046;0.0223
neg_771	2,2'-(3-methylcyclohexane-1,1-diyl)diacetic acid	213.113	5.89522	neg	M-H, M+Na-2H	C11H18O4	72.7	-	-2.97377	-	-	-	4.87897	4.81493	4.92075	4.71938	4.5677	4.75428	5.31877	5.36721	4.96883	5.42165	5.04316	5.17105	5.1612	4.59807	4.46187	4.63397	5.07977	4.88291	4.88166	4.88202	4.8787	0.00181723	5.48338	4.78698	4.776	5.21511	0.312476	0.126596	0.183686	0.808296	0.546411	0.24482	0.297562	oneway_Anova	0.00478934	Roxa - DKD;CON - Roxa	0.0082;0.0133
pos_1054	Macrophorin C	377.231	6.2341	pos	M+H-2H2O, M+H	C22H32O5	-	59.3	-6.50555	-	HMDB0030455	85764-11-0	4.82185	5.01899	5.33194	3.76804	4.15868	4.21327	5.35724	4.82729	5.32399	4.46841	5.01429	4.84272	3.8167	3.93348	3.34883	3.35043	4.54506	4.80114	4.79724	4.78356	4.75242	0.0211866	5.38606	3.7989	4.55213	4.97232	0.494688	0.597198	0.33626	0.730631	0.599251	0.380746	0.226122	oneway_Anova	0.00480977	CON - Roxa	0.0037
neg_2285	3-Oxooctanoic acid	203.092	3.10057	neg	M+FA-H	C8H14O3	-	62.7	-3.71195	-	HMDB0010721	-	3.92049	4.1057	3.99581	3.97537	4.06242	4.05976	4.18896	4.08529	3.86552	4.2883	4.22693	4.19747	4.01369	3.81784	3.47596	3.77125	3.88654	4.02302	4.00857	4.01668	3.99851	0.0104395	4.61382	3.79305	4.01992	4.14208	0.199412	0.0681244	0.150701	0.8112	0.186227	0.616789	0.520032	oneway_Anova	0.00485625	CON - Roxa	0.0038
pos_6751	1-Methyladenosine	282.119	0.7371	pos	M+H	C11H15N5O4	62.3	-	-1.6561	C02494	HMDB0003331	15763-06-1	5.06933	5.0563	5.12875	4.93669	5.08364	5.13177	5.11831	4.93617	4.97957	5.04903	5.07887	5.25976	4.65638	4.8253	4.85124	4.88424	5.01094	5.24935	5.24288	5.23291	5.24312	0.00672493	5.84416	4.84562	5.06775	5.07029	0.127555	0.0712485	0.11397	0.162478	0.816013	0.804195	0.618993	oneway_Anova	0.00496987	CON - DKD;CON - Roxa	0.0095;0.0087
pos_618	2E,6E,8E-decatrienoic acid	167.107	3.91712	pos	M+H-H2O, M+H	C10H14O2	50.2	-	-0.675909	-	LMFA01030215	-	4.92637	4.8839	4.89806	4.70963	4.81854	4.79688	4.98015	4.86514	4.88628	4.95021	4.95103	4.98031	4.76189	4.89139	4.66532	4.69134	4.78894	4.88934	4.89341	4.87893	4.88086	0.00683166	5.48773	4.75978	4.8389	4.93552	0.089139	0.0800856	0.0486462	0.651448	0.166925	0.740926	0.419225	oneway_Anova	0.00507157	CON - Roxa	0.0039
pos_850	PC(16:0/16:1(9Z))	754.535	7.11102	pos	M+H, M+Na	C40H78NO8P	-	78.7	-1.75321	-	LMGP01010566;HMDB0007969	-	5.61354	5.71171	5.74903	5.47194	5.90123	5.26724	5.27678	5.5697	6.11247	5.53283	5.35898	5.73939	6.38676	6.18432	6.17621	6.27047	5.75048	5.99996	6.00103	5.99573	5.99546	0.002854	6.60011	6.15365	5.61912	5.59836	0.24082	0.223854	0.30001	0.920214	0.589629	0.214583	0.831773	oneway_Anova	0.00510816	CON - DKD;CON - Roxa	0.0107;0.0086
pos_4843	LysoPE(0:0/16:0)	418.274	6.6144	pos	M+H-2H2O	C21H44NO7P	-	56.0	4.23602	-	HMDB0011473;LMGP02050036	-	4.6077	4.4999	4.01689	3.31436	3.05385	3.00072	4.13715	4.82898	5.70039	5.11218	4.23945	4.75237	3.44573	3.02284	2.96252	2.96412	3.0164	4.23834	4.13811	4.24564	4.24865	0.0473124	4.82207	3.0164	3.66562	4.79068	0.0775207	0.946397	0.64696	0.207168	0.731685	0.00432597	0.0238318	Kruskal.test	0.00523895	DKD - Roxa;Roxa - CON	0.026;0.0043
pos_2681	3-hydroxy-1-methyl-4,5-diphenylpiperidine-2,6-dione	359.139	5.05407	pos	M+ACN+Na	C18H17NO3	-	56.0	8.77273	-	HMDB0134799;HMDB0134789	-	4.78351	5.37737	4.70839	5.16088	3.53778	4.15317	3.88691	3.72409	3.70364	3.22239	3.74944	3.73026	3.13924	3.1928	3.13246	3.13406	3.70612	4.29378	4.2894	4.30944	4.29278	0.00891294	4.89847	3.13924	4.74595	3.72718	0.010052	0.747015	0.0339567	0.713161	0.0169515	0.00131819	0.111511	Kruskal.test	0.00529402	DKD - Roxa;DKD - CON;Roxa - CON	0.0411;0.0087;0.0173
neg_2776	Jasmolone glucoside	387.166	5.48387	neg	M+FA-H	C17H26O7	-	84.7	-1.31491	-	HMDB0032870	-	4.68112	4.6977	4.06237	4.25398	4.36977	4.0842	4.65816	4.64303	4.24682	4.64045	4.74662	4.6345	3.0084	2.51994	2.57966	2.52477	2.53892	4.30258	4.28514	4.28412	4.2819	0.00952114	4.89056	2.53892	4.31187	4.64174	0.0281397	0.353739	0.0175355	0.244076	0.00602137	0.00230048	0.341886	Kruskal.test	0.00532526	DKD - CON;Roxa - CON	0.0043;0.0043
neg_3054	3-Oxohexadecanoic acid	315.217	6.12757	neg	M+FA-H	C16H30O3	-	89.6	-1.90247	-	HMDB0010733	-	4.24434	4.1271	4.52428	4.07989	3.69458	4.35782	4.77415	3.89243	4.66291	4.21918	4.3773	4.1616	2.89179	2.8918	2.95161	2.89663	3.50181	4.00817	3.95323	4.00653	3.99402	0.024302	4.59307	2.89663	4.18572	4.29824	0.00717875	0.206031	0.371617	0.828946	0.845175	0.00111827	0.624486	Kruskal.test	0.00532526	DKD - CON;Roxa - CON	0.0043;0.0043
neg_4590	12alpha-hydroxy-3-oxo-5beta-cholan-24-oic Acid	435.275	6.24363	neg	M+FA-H	C24H38O4	-	85.8	-1.55783	-	HMDB0062742;LMST04010168	4185-01-7	3.93156	4.34383	5.26146	3.88679	3.92965	3.66008	4.38609	3.67031	4.85714	4.36844	4.24741	4.20856	2.78751	2.78752	2.84731	2.79235	2.80652	4.28181	4.27966	4.26477	4.26855	0.00823385	4.8758	2.79235	3.93061	4.30792	0.00717578	0.233023	0.131606	0.0588742	0.579152	0.0427665	0.311569	Kruskal.test	0.00532526	DKD - CON;Roxa - CON	0.0043;0.0043
neg_5020	5-Carboxy-2'-deoxyuridine	307.031	5.73767	neg	M+Cl	C10H12N2O7	-	62.7	-9.67742	-	HMDB0060774	-	4.81652	4.84222	4.44859	4.54158	4.49114	4.11244	5.00305	4.6049	4.59324	4.56132	4.71605	4.45946	4.0281	2.25136	3.68827	2.25618	2.27029	4.35707	4.35514	4.35011	4.3342	0.0101573	4.95127	2.27029	4.51636	4.59907	0.0280686	0.272744	0.114701	0.514628	0.230496	0.0270412	0.200189	Kruskal.test	0.00532526	DKD - CON;Roxa - CON	0.0043;0.0043
neg_868	12(R)-HETE	319.227	6.28228	neg	M-H2O-H, M-H	C20H32O3	73.4	-	-1.38043	C14822	-	-	5.88347	5.76208	6.39107	5.48482	5.88418	5.83469	6.31921	6.42781	6.25932	5.65515	6.03979	6.32173	4.99889	5.54673	4.86564	5.356	6.00205	5.89142	5.88947	5.88293	5.88076	0.00507728	6.48823	5.35386	5.87339	6.1705	0.453242	0.294307	0.283464	0.324723	0.132546	0.798287	0.486254	oneway_Anova	0.00535622	CON - Roxa	0.0042
pos_3878	4-hydroxy-crotonic acid	103.039	9.97353	pos	M+H	C4H6O3	64.9	-	2.70705	-	LMFA01050398	-	5.42105	5.3384	5.26646	5.17604	5.17746	5.15876	5.28913	5.20426	5.28158	5.27011	5.27313	5.25166	5.17078	5.21957	5.16269	5.12204	5.16887	5.17903	5.15697	5.15886	5.15484	0.0111817	5.76459	5.25636	5.26165	5.16879	0.105977	0.0308177	0.0346606	0.260849	0.13522	0.581945	0.0281674	Welch's anova	0.00542546	CON - Roxa	0.0039
neg_5028	2,3-Dihydro-1H-pyrrolizine-5-carboxaldehyde	134.06	5.71382	neg	M-H	C8H9NO	-	73.0	-7.10302	-	HMDB0040008	6225-59-8	3.54569	3.49202	3.70432	3.50998	3.5588	3.66639	3.26586	3.38223	3.60865	3.32146	3.26554	3.62816	3.68483	3.70992	3.80261	4.0981	3.58384	3.59635	3.59477	3.58895	3.56385	0.0146187	4.18815	3.77586	3.57953	3.41198	0.196253	0.0862394	0.165705	0.300237	0.0817835	0.355582	0.548033	oneway_Anova	0.00556686	CON - Roxa	0.0039
neg_1614	Asparaginyl-Valine	230.114	1.41557	neg	M-H	C9H17N3O4	-	57.2	-2.40096	-	HMDB0028744	-	3.7776	3.90485	3.62662	3.95466	3.70274	3.71304	3.7507	3.59917	2.36028	3.60268	3.57978	3.53442	2.3206	2.42466	2.38023	2.32543	3.61067	3.79755	3.74844	3.76117	3.74582	0.0236858	4.36575	2.38023	3.74532	3.58948	0.0812465	0.119559	0.0506004	0.604392	0.000957373	0.00113827	0.737592	Kruskal.test	0.0056516	DKD - Roxa;DKD - CON	0.0152;0.0043
pos_2910	Malabaricone C	359.185	6.17442	pos	M+H	C21H26O5	51.5	-	-1.12399	-	HMDB0005798	63335-25-1	4.29874	4.42664	4.53715	4.18207	3.19693	3.432	4.71555	3.7458	4.70396	3.69614	4.5519	3.19975	3.11235	3.1659	3.10557	3.10716	3.15947	4.26174	4.17542	4.19428	4.17221	0.0413354	4.80449	3.11235	4.2404	4.14885	0.010052	0.358032	0.747102	0.156788	0.197779	0.0498477	0.0202705	Kruskal.test	0.00572222	DKD - CON;Roxa - CON	0.0043;0.0043
neg_2882	D-Linalool 3-(6''-malonylglucoside)	423.166	5.91077	neg	M+Na-2H	C19H30O9	-	85.7	4.74773	-	HMDB0040729	-	4.07254	4.21279	3.80325	4.05608	4.35729	4.53966	4.20916	4.20289	3.96385	4.48287	4.69694	4.50307	3.29477	3.29478	3.35464	3.29962	3.3138	4.06688	4.02441	4.06339	4.05322	0.0185431	4.65432	3.29962	4.14267	4.34601	0.00718468	0.223285	0.222524	0.972112	0.785282	0.042777	0.0199137	Kruskal.test	0.00572222	DKD - CON;Roxa - CON	0.0043;0.0043
pos_6898	6-(alpha-D-Glucosaminyl)-1D-myo-inositol	364.121	0.632233	pos	M+Na	C12H23NO10	-	85.6	-0.134881	C15658	HMDB0011668	-	3.55617	4.56185	2.46926	3.9036	2.44621	2.39323	4.20893	3.99866	2.46011	4.30077	4.60973	4.12981	2.3619	2.41528	2.35515	2.35674	2.40886	4.93739	4.94121	4.96134	4.93118	0.0129878	5.54498	2.3619	3.01272	4.16937	0.010015	0.879174	0.223952	0.168055	0.0219821	0.0498359	0.0464442	Kruskal.test	0.00582029	DKD - CON;Roxa - CON	0.0173;0.0043
neg_3153	LysoPE(20:5(5Z,8Z,11Z,14Z,17Z)/0:0)	498.262	6.24363	neg	M-H	C25H42NO7P	-	63.8	-0.898491	-	HMDB0011519	-	4.85155	4.88427	4.93554	5.13874	5.03398	5.39279	5.36057	5.41728	4.66117	5.48432	5.11903	5.45665	4.40954	4.60607	4.60232	4.65828	4.72572	5.21064	5.23498	5.20865	5.20657	0.0132716	5.81742	4.60607	4.98476	5.38892	0.0774125	0.173238	0.12093	0.342059	0.046416	0.415221	0.538817	Kruskal.test	0.00583171	DKD - CON;Roxa - CON	0.0043;0.0087
neg_321	A-L-threo-4-Hex-4-enopyranuronosyl-D-galacturonic acid	351.056	0.712667	neg	M-H, M+Na-2H	C12H16O12	-	86.8	-1.38454	-	HMDB0039720	-	5.38885	5.41503	5.25286	5.60937	5.34309	5.53559	5.4272	5.37551	5.04099	5.35171	5.42371	5.37079	5.64924	5.70383	5.69801	5.83733	5.79443	5.45647	5.46667	5.46665	5.46453	0.00479597	6.06566	5.70383	5.40194	5.37315	0.0809307	0.142701	0.0533729	0.900767	0.0040459	0.58498	0.796157	Kruskal.test	0.00606892	DKD - CON;Roxa - CON	0.0043;0.0043
pos_1238	N-Succinyl-2-amino-6-ketopimelate	331.111	0.6397	pos	M+H, M+ACN+H	C11H15NO8	-	57.9	-8.12768	C04462	HMDB0012266	-	5.53064	5.64646	5.96997	5.47897	5.87019	5.51155	6.07759	5.71906	5.49506	5.75859	5.87136	5.88322	5.20981	5.31999	5.44257	5.0616	5.62306	5.69933	5.68836	5.68819	5.68952	0.00534917	6.29344	5.33141	5.66797	5.80081	0.215137	0.205721	0.1951	0.189175	0.918972	0.995401	0.966065	oneway_Anova	0.00621332	CON - DKD;CON - Roxa	0.0415;0.0052
neg_2861	Diphenhydramine N-glucuronide	413.181	5.87968	neg	M-H2O-H	C23H30NO7+	-	56.5	-7.18982	-	HMDB0060897	-	4.47946	4.66389	4.0144	4.12267	4.15929	4.12607	4.43004	4.34998	4.12625	4.40411	4.54186	4.11912	3.83603	3.83604	3.89592	3.84088	3.85507	4.19308	4.16483	4.16986	4.16272	0.0139351	4.77483	3.84088	4.14268	4.37704	0.00718616	0.109928	0.161463	0.160724	0.330257	0.042772	0.210397	Kruskal.test	0.00635303	DKD - CON;Roxa - CON	0.0043;0.0043
neg_6650	Fructoseglycine	218.066	1.01938	neg	M-H2O-H	C8H15NO7	-	57.6	-2.62034	-	HMDB0060278	-	3.06234	3.02138	2.82895	3.28788	2.65412	3.44967	2.65539	3.2013	2.78903	2.95335	2.84477	3.55851	3.32668	3.71642	3.36499	3.86108	3.99881	3.91676	3.91485	3.89333	3.89715	0.0118311	4.50766	3.6536	3.05072	3.00039	0.29847	0.290817	0.32924	0.954616	0.502593	0.41261	0.979068	oneway_Anova	0.00636468	CON - DKD;CON - Roxa	0.0152;0.009
neg_2934	MG(0:0/14:1(9Z)/0:0)	345.228	5.98795	neg	M+FA-H	C17H32O4	-	56.3	-1.6414	-	HMDB0011531	-	4.14568	4.41992	5.02581	3.75607	4.35083	4.77184	4.58556	4.36015	5.42355	4.32335	5.08703	4.98493	3.97984	4.26407	3.44601	3.88138	3.58725	4.52909	4.5128	4.51521	4.51062	0.00831017	5.11904	3.83171	4.41169	4.7941	0.323989	0.449715	0.440871	0.975384	0.521253	0.88088	0.621331	oneway_Anova	0.0064371	CON - Roxa	0.0051
neg_4264	(Z)-22-Hentriacontene-2,4-dione	507.441	7.15193	neg	M+FA-H	C31H58O2	-	51.6	-1.91583	-	HMDB0035953	-	4.48934	4.4925	5.26358	4.83568	4.59414	4.73223	4.42653	4.13478	4.99612	4.13292	4.21939	4.1257	3.03078	3.01532	3.07516	3.02016	4.43996	4.43453	4.43253	4.44267	4.45782	0.0114332	5.04405	3.03078	4.66319	4.17709	0.022921	0.254401	0.0708327	0.182089	0.0107354	0.000370215	0.919511	Kruskal.test	0.00645769	DKD - Roxa;DKD - CON	0.0411;0.0043
neg_3182	LysoPC(16:1(9Z)/0:0)	538.314	6.28228	neg	M+FA-H	C24H48NO7P	-	80.5	-1.85797	C04230	HMDB0010383	76790-27-7	5.15482	5.08208	5.21345	5.37812	5.50451	5.3389	4.84191	4.92527	5.26936	4.8796	4.89071	5.17518	5.87001	5.77135	5.8946	5.86215	5.25211	5.29903	5.30577	5.29664	5.29804	0.00405305	5.90194	5.86215	5.27618	4.90799	0.0481148	0.165529	0.0700336	0.903094	0.076431	0.00764593	0.973819	Kruskal.test	0.00649579	DKD - Roxa;DKD - CON;Roxa - CON	0.0411;0.0303;0.0087
neg_3407	LysoPA(0:0/18:2(9Z,12Z))	433.235	6.96292	neg	M-H	C21H39O7P	-	60.0	-1.86651	-	HMDB0007852	-	6.09284	6.03507	6.20394	5.89309	5.94261	6.12582	5.93597	5.97159	6.45969	5.95931	6.07584	5.99842	5.35032	5.30343	5.39747	5.50409	5.70332	5.92439	5.92125	5.91731	5.91512	0.00410408	6.52159	5.39747	6.06395	5.98501	0.139425	0.135811	0.0554055	0.903933	0.00653408	0.444215	0.959317	Kruskal.test	0.00656407	DKD - CON;Roxa - CON	0.0043;0.0043
neg_5122	Lacosamide-glucuronide	473.145	5.01922	neg	M+FA-H	C18H24N2O10	-	56.9	7.7622	-	HMDB0060829	-	4.94109	5.06335	4.20109	4.66633	4.77436	4.51146	4.72575	4.51247	4.48519	4.66147	5.15456	4.63002	4.12867	4.12868	4.18856	4.13352	4.14771	4.5797	4.578	4.56846	4.55969	0.00914758	5.17359	4.13352	4.72035	4.64574	0.00718764	0.318486	0.158101	0.919874	0.0964684	0.0427806	0.0978885	Kruskal.test	0.00656407	DKD - CON;Roxa - CON	0.0043;0.0043
neg_6077	3-Indole carboxylic acid glucuronide	382.077	2.3774	neg	M+FA-H	C15H15NO8	-	67.5	-1.64153	-	HMDB0013189	-	4.30911	4.79549	4.11237	4.69636	4.41401	4.55368	4.51914	4.47066	3.74815	4.87556	4.65464	4.52374	3.02219	3.36905	3.08203	3.02704	3.04122	4.25356	4.24451	4.29191	4.24229	0.0229935	4.86058	3.04122	4.48384	4.52144	0.0282065	0.287067	0.136387	0.948649	0.113566	0.00610154	0.514213	Kruskal.test	0.00669405	DKD - CON;Roxa - CON	0.0043;0.0043
neg_1692	N-Tigloylglycine	202.071	1.71208	neg	M+FA-H	C7H11NO3	50.4	-	-4.28987	-	-	-	3.86535	3.91544	4.02131	4.21621	3.87625	4.05415	3.9971	3.8479	3.83478	3.90253	3.93998	3.98627	3.99374	4.19531	4.14109	4.35045	4.5933	4.34831	4.34377	4.34633	4.33327	0.00660645	4.945	4.25478	3.99145	3.91809	0.228228	0.134383	0.0685273	0.366939	0.464908	0.860216	0.221066	oneway_Anova	0.00688899	CON - DKD;CON - Roxa	0.0316;0.0066
neg_6233	Tetrahydro-2,5-furan-diacetic acid	187.06	2.1115	neg	M-H	C8H12O5	-	50.5	-3.90466	-	HMDB0059767	-	4.48674	4.42371	4.51384	4.51396	4.45894	4.49763	4.46653	4.38281	4.4342	4.38037	4.29667	4.40924	4.37698	4.41706	4.40859	4.37641	4.4439	4.43534	4.42303	4.41162	4.40668	0.0126412	5.02136	4.40459	4.48247	4.39497	0.028605	0.0353006	0.0581171	0.310254	0.740085	0.458059	0.440072	oneway_Anova	0.00713425	CON - DKD;Roxa - DKD	0.0259;0.0093
pos_3037	LysoPC(20:5(5Z,8Z,11Z,14Z,17Z))	564.306	6.34585	pos	M+Na	C28H48NO7P	-	93.6	-0.223534	C04230	HMDB0010397	-	6.91807	6.86841	6.68623	6.60578	6.70947	6.70561	6.80802	6.68159	6.67992	6.86502	6.70735	6.86407	6.50262	6.64004	6.5701	6.55468	6.59613	6.69087	6.69083	6.68261	6.68457	0.00424553	7.2893	6.57271	6.74893	6.76766	0.0508095	0.118947	0.0884824	0.371885	0.0875772	0.992858	0.369535	oneway_Anova	0.00728857	CON - DKD;CON - Roxa	0.0184;0.0099
neg_5600	(±)-Furilazole	322.024	3.35078	neg	M+FA-H	C11H13Cl2NO3	-	77.6	-4.9642	-	HMDB0037131	141980-03-2	4.87523	4.57841	4.32144	4.36176	4.47768	3.94692	4.81924	4.60844	4.37706	4.66234	4.39592	4.47705	3.66408	4.35259	3.57936	4.16577	4.01017	4.54571	4.53117	4.53115	4.52897	0.00770425	5.13635	3.95439	4.42691	4.55667	0.328363	0.307337	0.171597	0.935137	0.605974	0.63057	0.475628	oneway_Anova	0.00733566	CON - DKD;CON - Roxa	0.0323;0.0074
pos_6940	Trigonellinamide	137.071	0.624783	pos	M+H	C7H8N2O	53.6	-	-0.809926	C02918	-	-	5.51122	5.49005	5.08058	5.12845	5.21072	5.21293	5.43031	5.24723	5.25291	5.60417	5.66548	5.54626	4.55956	5.02085	4.69446	5.35617	5.06702	5.37042	5.36633	5.36247	5.37962	0.00732683	5.97181	4.93961	5.27233	5.45773	0.316579	0.183992	0.178582	0.148247	0.344849	0.786569	0.472358	oneway_Anova	0.00736824	CON - Roxa	0.0057
pos_730	1-(8Z,11Z,14Z-eicosatrienoyl)-glycero-3-phosphate	502.293	6.24157	pos	M+NH4, M+ACN+H	C23H41O7P	-	55.7	1.28497	-	LMGP10050028;HMDB0062313	-	7.19904	7.14529	7.12852	7.19971	7.29202	7.34843	7.45822	7.50901	6.80562	7.52059	7.29179	7.49581	6.54454	6.77765	6.6068	6.83289	7.10216	7.23592	7.23287	7.23193	7.23393	0.00170985	7.83572	6.77765	7.19938	7.47701	0.253302	0.0926188	0.0560267	0.467343	0.0077613	0.685107	0.547521	Kruskal.test	0.00755937	DKD - CON;Roxa - CON	0.0043;0.0173
neg_5215	5beta-1,3,7(11)-Eudesmatrien-8-one	237.124	4.65003	neg	M+Na-2H	C15H20O	-	51.1	-9.84705	-	HMDB0035965	120216-95-7	4.84056	4.71542	4.81677	4.38561	4.85813	4.74905	4.9051	4.7815	4.85727	4.80388	4.76483	4.9886	4.50967	4.67049	4.10623	4.03591	3.67421	4.68239	4.67014	4.66233	4.66003	0.010032	5.27086	4.10623	4.78291	4.83057	0.598148	0.0927655	0.0851109	0.02844	0.53181	0.793776	0.0785724	Kruskal.test	0.00755937	DKD - CON;Roxa - CON	0.0173;0.0043
neg_1856	Aminohippuric acid	193.061	2.13502	neg	M-H	C9H10N2O3	74.9	-	-3.66099	D06890	-	-	4.47438	4.54637	4.20687	3.97861	4.3369	3.84281	4.69105	4.3334	4.32707	4.44986	4.32578	4.39953	3.56351	3.79013	3.45887	3.86798	3.34898	4.21359	4.20252	4.20775	4.19866	0.00644395	4.80771	3.56351	4.27189	4.36647	0.318061	0.353581	0.0593618	0.697794	0.0242492	0.666434	0.238936	Kruskal.test	0.00767387	DKD - CON;Roxa - CON	0.0087;0.0043
neg_3154	LPC(18:3)	562.314	6.24363	neg	M+FA-H	C26H48NO7P	73.9	-	-1.50097	C04230	-	-	5.07794	5.08762	5.13023	5.28179	5.20089	5.43206	4.89487	5.24062	5.06999	5.14068	5.00476	5.41546	5.56116	5.51431	5.71775	5.6502	5.14727	5.33594	5.35023	5.33499	5.33774	0.00709448	5.94183	5.51814	5.20175	5.12773	0.221752	0.136323	0.183512	0.34697	0.972056	0.238586	0.837752	oneway_Anova	0.00785881	CON - DKD;CON - Roxa	0.0301;0.008
neg_4697	3-Hydroxytetradecanedioic acid	255.16	6.13533	neg	M-H2O-H	C14H26O5	-	76.3	-1.36529	-	HMDB0000394	73179-89-2	5.58867	5.46057	5.7317	5.4102	5.30062	5.50864	5.62481	5.41422	5.78542	5.35946	5.63335	5.56329	5.17063	5.01695	4.92942	4.89688	5.62819	5.35571	5.35012	5.34356	5.33687	0.00806641	5.94868	5.12841	5.50007	5.56342	0.298825	0.148995	0.156078	0.98956	0.769859	0.137581	0.607162	oneway_Anova	0.00799043	CON - DKD;CON - Roxa	0.0248;0.0092
neg_4405	Stearoylcarnitine	464.314	6.63143	neg	M+K-2H	C25H49NO4	-	69.1	-2.33311	-	LMFA07070008;HMDB0000848	25597-09-5	4.40037	4.31238	4.34296	4.23193	3.95078	4.26119	3.98141	4.31611	3.99523	4.39299	4.25015	4.35536	3.41916	3.51811	3.81761	4.33189	3.71896	4.70041	4.71779	4.70091	4.73638	0.0168595	5.31618	3.76114	4.24993	4.21521	0.355927	0.158195	0.182044	0.137725	0.114156	0.465308	0.369019	oneway_Anova	0.00814805	CON - DKD;CON - Roxa	0.0118;0.0186
neg_3007	2-(3-carboxy-3-(trimethylammonio)propyl)-L-histidine	298.166	6.07308	neg	M-H	C13H23N4O4+	-	74.2	3.456	-	HMDB0059617	-	4.78453	4.56625	4.79408	4.55776	4.18414	4.70326	4.28306	3.81953	4.58866	4.39598	4.33748	4.56586	3.45949	3.65363	3.57978	3.53139	4.31422	4.23686	4.23161	4.21433	4.22122	0.0100149	4.82814	3.57978	4.63476	4.36673	0.10949	0.168106	0.209642	0.151364	0.190759	0.026292	0.967005	Kruskal.test	0.00847539	DKD - CON;Roxa - CON	0.0087;0.0173
neg_104	Cholic acid	407.28	6.16637	neg	M-H, 2M-H, M+Cl	C24H40O5	77.4	-	-1.51951	C00695	LMST04010001;HMDB0000619	81-25-4	5.92899	6.24854	6.85015	6.18261	5.76296	5.87992	6.52355	5.57974	6.55784	6.21675	6.40477	6.00668	4.31285	4.23257	4.2992	3.89812	5.63314	5.92663	5.91676	5.91934	5.90586	0.00849927	6.51927	4.2992	6.0558	6.31076	0.0987708	0.273254	0.340896	0.274461	0.364412	0.0433603	0.919511	Kruskal.test	0.00863193	DKD - CON;Roxa - CON	0.0043;0.0087
pos_1578	Beta-D-Glucopyranosyl anthranilate	317.132	0.4232	pos	M+NH4	C13H17NO7	-	73.0	-8.74805	-	HMDB0041517	-	4.59251	4.87782	5.29189	4.37102	4.84346	4.59084	4.94821	4.44142	4.98582	4.71201	4.63534	4.84912	4.25508	4.21356	4.45727	4.10413	4.42291	4.62181	4.61607	4.61011	4.61555	0.00475932	5.21796	4.29059	4.76126	4.76199	0.147691	0.319912	0.206721	0.686576	0.720378	0.613431	0.29313	oneway_Anova	0.00888386	CON - DKD;CON - Roxa	0.0157;0.0158
pos_41	12-Ketodeoxycholic acid	355.263	6.21173	pos	M+H-2H2O, M+H, M+NH4, M+H-H2O	C24H38O4	-	71.9	-0.247138	-	HMDB0000328	5130-29-0	6.39403	6.60873	7.08086	6.2402	5.96239	5.96751	6.83325	5.72199	6.90329	6.52096	6.79503	6.20049	4.75486	4.78655	4.54601	4.67723	5.79715	6.12641	6.12257	6.12315	6.12015	0.00257474	6.72514	4.75486	6.31711	6.658	0.115096	0.475339	0.311756	0.489446	0.247393	0.017821	0.932235	Kruskal.test	0.00897716	DKD - CON;Roxa - CON	0.0043;0.0087
pos_44	PC(16:0/0:0)[U]	496.34	6.34585	pos	M+H, 2M+H, M+Na, M+H-H2O	C24H50NO7P	80.0	-	-0.436574	-	-	-	8.76041	8.73383	8.74082	8.79879	8.78272	8.79121	8.75722	8.69064	8.73004	8.67652	8.77219	8.69253	8.80488	8.78132	8.80103	8.75559	8.77487	8.74213	8.73884	8.74574	8.74047	0.00294815	9.34386	8.78354	8.76796	8.71986	0.020141	0.0270845	0.0392871	0.459826	0.396751	0.672779	0.120031	oneway_Anova	0.00900259	Roxa - DKD;CON - Roxa	0.0401;0.01
pos_872	PC(14:0/18:1(11Z))	754.535	7.52543	pos	M+H, M+Na	C40H78NO8P	-	95.3	-1.23679	-	LMGP01010490;HMDB0007872	-	5.29035	5.45067	5.48526	5.20267	5.63542	4.89174	4.85462	5.19643	5.86372	5.19991	5.05855	5.38411	6.1362	5.88299	5.86756	6.00303	5.43078	5.7151	5.71774	5.70358	5.70559	0.00691221	6.3126	5.86411	5.32602	5.25956	0.265273	0.261423	0.344223	0.790728	0.546562	0.375942	0.90596	oneway_Anova	0.00904471	CON - DKD;CON - Roxa	0.0236;0.0116
pos_6019	Riboflavin (Vitamin B2)	377.146	2.77713	pos	M+H	C17H20N4O6	70.1	-	0.909754	-	-	-	3.05725	4.389	4.09476	3.2545	4.21443	3.7731	4.09481	4.43557	3.74145	4.61891	4.22517	4.5877	2.87737	4.00847	2.87059	2.87219	2.92446	4.44344	4.4368	4.41751	4.38958	0.0231927	5.02438	2.87737	3.93393	4.33037	0.0100476	0.545277	0.365376	0.47128	0.556703	0.000398378	0.569623	Kruskal.test	0.00912505	DKD - CON;Roxa - CON	0.0303;0.0087
neg_7163	Taurine	124.006	0.613617	neg	M-H	C2H7NO3S	73.8	-	-7.95731	C00245	HMDB0000251	107-35-7	5.92961	5.90559	6.04644	5.89803	5.92192	5.97358	5.74605	5.9814	6.27144	6.07422	5.91339	6.10495	6.2843	6.6382	6.08957	6.29332	6.13038	5.88438	5.88237	5.88334	5.89275	0.0047596	6.48779	6.28715	5.94586	6.01524	0.216159	0.0559122	0.179526	0.153955	0.993042	0.279455	0.189679	oneway_Anova	0.00926047	CON - DKD;CON - Roxa	0.0094;0.0365
pos_2035	(±)-Propionylcarnitine	218.139	1.24072	pos	M+H	C10H19NO4	72.5	-	0.317091	-	-	-	6.43005	6.58326	6.66859	5.91168	6.10584	6.23484	6.70779	6.44457	6.66127	6.40088	6.99153	6.8725	6.06142	6.28247	5.83923	5.77554	6.48073	6.30787	6.31555	6.30859	6.31339	0.00371012	6.91342	6.08788	6.32237	6.67976	0.296767	0.290771	0.23176	0.8397	0.706458	0.671177	0.710195	oneway_Anova	0.00951166	CON - Roxa	0.0078
neg_5785	2-Hydroxycinnamic acid	163.039	2.93815	neg	M-H	C9H8O3	77.1	-	-5.10268	C01772	HMDB0002641	583-17-5	4.76906	4.73487	4.65647	4.59035	4.7317	4.7177	4.49117	4.52337	4.57543	4.65297	4.73674	4.77802	4.49133	4.53298	4.43518	4.42329	4.62576	4.76696	4.76578	4.75549	4.74781	0.00894933	5.36114	4.50171	4.70003	4.62628	0.0822347	0.0651474	0.116077	0.369983	0.630833	0.562079	0.225868	oneway_Anova	0.00978812	CON - DKD	0.0077
neg_5159	Nicotine glucuronide	359.124	4.90945	neg	M+Na-2H	C16H22N2O6	-	76.5	5.7609	-	HMDB0001272	152306-59-7	4.0347	4.12685	4.53291	3.77827	4.13382	4.26834	3.78078	3.93759	4.41157	3.68316	3.53411	4.23822	4.43955	4.50756	4.50404	4.8864	4.30791	4.4003	4.37847	4.37211	4.35243	0.0193237	4.97821	4.52909	4.14582	3.9309	0.215464	0.250118	0.336715	0.905993	0.739832	0.248687	0.428032	oneway_Anova	0.0101042	CON - Roxa	0.008
pos_6856	Sucrose	365.105	0.647167	pos	M+Na	C12H22O11	70.6	-	0.149858	C00089	HMDB0000258	57-50-1	5.85417	5.70561	5.50943	5.54839	5.73974	5.82105	5.76826	5.75765	5.66851	5.79596	5.9021	5.70866	4.88545	5.10721	4.89965	4.87461	5.62769	5.73032	5.72939	5.71727	5.73085	0.00639412	6.32905	4.89965	5.72267	5.76296	0.0371273	0.170405	0.0647177	0.463697	0.784774	0.0254973	0.439637	Kruskal.test	0.0101442	DKD - CON;Roxa - CON	0.0173;0.0043
neg_2446	Ketoleucine	259.118	3.56793	neg	2M-H	C6H10O3	60.8	-	-1.31245	C00233	HMDB0000695	816-66-0	3.93799	4.0796	4.19711	3.90666	3.7231	4.00656	4.15366	4.03593	4.1179	4.11506	4.04769	3.75907	3.01988	2.77246	2.67703	3.06327	3.77621	3.86691	3.83977	3.83983	3.83768	0.0139395	4.44823	3.01988	3.97228	4.08138	0.366828	0.1282	0.0607577	0.982673	0.0318823	0.235277	0.239366	Kruskal.test	0.0101442	DKD - CON;Roxa - CON	0.0087;0.0087
neg_4760	Glycocholic acid	464.301	6.08087	neg	M-H	C26H43NO6	-	57.6	-2.13981	C01921	HMDB0000138;LMST05030001	475-31-0	4.75034	4.74354	5.46042	4.72155	4.29896	4.18756	4.69505	3.75814	5.34995	4.48268	4.71516	4.35059	2.85726	3.92475	2.91707	2.8621	4.18695	4.60257	4.51913	4.55031	4.50161	0.0430701	5.14718	2.91707	4.73254	4.58887	0.0886817	0.334608	0.270259	0.325005	0.849084	0.0409165	0.77285	Kruskal.test	0.0101442	DKD - CON;Roxa - CON	0.0043;0.0173
pos_4797	E-10-Hydroxydesmethylnortriptyline	572.332	6.66663	pos	2M+ACN+H	C18H19NO	-	57.5	8.75118	-	HMDB0014257	-	5.70099	5.53814	5.16448	5.40404	5.42321	5.33529	5.25864	5.11168	5.35348	5.15517	5.35488	5.21639	5.14819	5.14892	5.1113	4.92227	5.28322	5.25521	5.25991	5.26335	5.26267	0.00367239	5.86235	5.12278	5.42769	5.2417	0.129811	0.181816	0.100624	0.975347	0.502703	0.52787	0.629143	oneway_Anova	0.0101819	CON - DKD	0.0086
neg_836	Tetradecanedioic acid	257.175	6.15085	neg	M-H, M+Na-2H	C14H26O4	86.3	-	-1.43203	C11002	LMFA01170018;HMDB0000872	821-38-5	5.62288	5.51549	5.83825	5.45834	5.31728	5.58162	5.74449	5.42645	5.92224	5.40681	5.72426	5.62563	5.21688	5.14157	5.10538	5.02612	5.62192	5.43814	5.42774	5.43286	5.41721	0.00880359	6.03112	5.22237	5.55564	5.64164	0.233667	0.174907	0.198921	0.947032	0.594849	0.114513	0.932237	oneway_Anova	0.010517	CON - DKD;CON - Roxa	0.0405;0.0105
pos_2684	12-Oxo-20-trihydroxy-leukotriene B4	347.185	5.09952	pos	M+H-2H2O	C20H30O7	-	88.3	0.504746	-	LMFA03020050;HMDB0012553	-	4.86635	4.81923	4.70418	4.3155	4.54448	4.29776	5.13472	4.41657	4.33936	5.07525	5.11878	4.62665	4.24078	4.29437	4.23399	4.23559	4.36031	4.49047	4.48954	4.48544	4.47857	0.00536618	5.08808	4.59125	4.78522	4.27301	0.246888	0.368067	0.0548589	0.323097	0.0998234	0.0811377	0.00123352	Welch's anova	0.0105875	CON - Roxa	0.0415
pos_706	21-Deoxycortisol	347.222	6.15197	pos	M+H-H2O, M+H	C21H30O4	68.0	-	0.830745	C05497	LMST02030195;HMDB0004030	641-77-0	5.97434	6.01686	6.06832	6.0734	5.8661	5.83631	6.06919	5.8815	6.01944	5.97306	5.91613	5.96305	5.70137	5.66586	5.78869	5.83634	5.9567	5.86774	5.8698	5.86104	5.86149	0.00439828	6.4671	5.78979	5.97255	5.97039	0.115327	0.101194	0.0679315	0.296505	0.963132	0.800886	0.508291	oneway_Anova	0.0106262	CON - DKD;CON - Roxa	0.0176;0.0189
neg_2747	7,8-Dihydro-3b,6a-dihydroxy-alpha-ionol 9-glucoside	435.223	5.24718	neg	M+FA-H	C19H34O8	-	68.9	-1.57155	-	HMDB0041578	177261-75-5	3.63146	3.55948	3.4851	3.43166	3.44096	3.46464	4.28246	4.08065	3.50942	4.03547	3.74126	3.97162	3.5041	3.5041	3.56397	3.50894	3.52313	3.79131	3.78168	3.76758	3.76508	0.0121994	4.37855	3.50894	3.47487	4.00354	0.00718616	0.0571742	0.251589	0.265742	0.828232	0.0427832	0.0473636	Kruskal.test	0.0108649	DKD - Roxa;Roxa - CON	0.0087;0.0173
pos_46	LysoPE(20:4(8Z,11Z,14Z,17Z)/0:0)	502.292	6.42785	pos	M+Na, M+2Na-H, M+H, M+H-H2O	C25H44NO7P	59.8	-	-0.149912	-	HMDB0011518;LMGP02050067	-	7.11664	7.04321	7.06646	7.06083	7.16952	7.15338	7.30572	7.29701	6.56649	7.36665	7.14192	7.30587	6.30887	6.64433	6.3629	6.6968	7.02806	7.06063	7.05565	7.04919	7.05436	0.0046731	7.65704	6.64433	7.09155	7.30137	0.417241	0.0586131	0.0517331	0.380617	0.00485694	0.602095	0.369052	Kruskal.test	0.0108649	DKD - CON;Roxa - CON	0.0043;0.0303
pos_5188	O-Arachidonoyl Glycidol	361.273	6.22665	pos	M+H	C23H36O3	51.7	-	-0.821608	-	-	-	5.65657	5.57294	5.66079	5.72766	5.79805	5.81414	5.90633	5.94265	5.28067	5.94552	5.7268	5.89662	5.05086	5.23457	5.00959	5.31264	5.63625	5.61383	5.61864	5.61094	5.62535	0.0062689	6.21928	5.23457	5.69423	5.90148	0.272361	0.104878	0.0631743	0.664482	0.00834737	0.513724	0.580768	Kruskal.test	0.0108649	DKD - CON;Roxa - CON	0.0087;0.0173
neg_1423	Ethyl glucuronide	221.066	0.819433	neg	M-H	C8H14O7	-	63.5	-2.93281	-	HMDB0010325	17685-04-0	4.81838	4.80181	4.74794	4.97219	5.30853	5.52883	4.8037	4.50255	4.88076	4.39339	4.57727	4.50465	4.75884	4.53309	4.56665	4.41292	4.73087	4.6862	4.6842	4.67953	4.67071	0.0068059	5.28225	4.60047	5.02961	4.61039	0.144	0.318173	0.190509	0.173093	0.378743	0.592295	0.408509	oneway_Anova	0.0109849	CON - DKD;Roxa - DKD	0.0232;0.02
neg_319	Guanidylic acid (guanosine monophosphate)	362.05	0.7203	neg	M-H, M+Na-2H	C10H14N5O8P	89.5	-	-1.28442	-	-	-	3.0708	3.06029	3.71184	3.11708	3.59842	3.63923	4.04586	4.16698	3.19481	4.15916	3.65688	4.10097	4.53397	5.81168	4.41467	4.4831	3.63633	4.18391	4.19149	4.1982	4.17954	0.00818416	4.79038	4.4831	3.35775	4.07341	0.101451	0.421377	0.132934	0.0434458	0.044407	0.351539	0.647161	Kruskal.test	0.0110078	DKD - Roxa;DKD - CON	0.026;0.0173
neg_2615	1-Octen-3-yl glucoside	335.171	4.38227	neg	M+FA-H	C14H26O6	-	81.5	-1.30061	-	HMDB0032959	209863-00-3	3.05588	2.27425	2.47158	2.3308	2.31813	2.36365	3.93368	3.98532	2.92463	3.8302	3.30099	3.85037	3.85738	2.40296	2.46262	2.40778	2.42192	3.54417	3.53268	3.49828	3.52179	0.0189702	4.12652	2.42192	2.34722	3.84029	0.0281131	0.07566	0.17675	0.00498712	0.0767705	0.000370278	0.837177	Kruskal.test	0.0110294	DKD - Roxa	0.0043
neg_2133	Carbamazepine-O-quinone	303.018	2.74298	neg	M+K-2H	C15H10N2O3	-	51.5	-0.596889	C16606	HMDB0060566	-	3.90534	4.12274	4.06653	3.78012	4.19487	3.55599	3.9831	4.14127	3.78947	4.84398	4.28042	4.97866	3.59544	3.59545	3.65532	3.60029	3.61448	3.92086	3.93139	3.927	3.90713	0.0103725	4.52371	3.60029	3.98593	4.21084	0.00718616	0.25398	0.48119	0.670213	0.461972	0.0427744	0.0308332	Kruskal.test	0.0111818	Roxa - CON	0.0043
neg_2734	5-Hydroxyindoleacetylglycine	229.061	5.17622	neg	M-H2O-H	C12H12N2O4	-	55.1	-1.99395	C05832	HMDB0004185	-	4.12609	4.16587	3.50618	3.59144	3.86396	2.90085	4.60551	4.11979	3.81405	4.16295	4.17512	3.96421	2.94026	2.94027	3.00009	2.94511	2.95928	3.86079	3.85911	3.83935	3.84789	0.00992913	4.45389	2.94511	3.7277	4.14137	0.00718023	0.459536	0.156346	0.498548	0.496072	0.0427731	0.0333635	Kruskal.test	0.0111818	Roxa - CON	0.0043
neg_6392	N-(3-acetamidopropyl)pyrrolidin-2-one	229.119	1.74343	neg	M+FA-H	C9H16N2O2	-	65.1	-2.80362	-	HMDB0061384	106692-36-8	4.80489	5.00339	4.90719	4.9348	4.92695	5.06786	4.96666	4.84022	5.11144	4.87971	5.06672	5.19886	4.61341	4.87394	4.45336	4.44679	4.98084	4.9887	4.97976	4.97087	4.96264	0.0111045	5.57766	4.67367	4.94085	5.0106	0.243979	0.0893208	0.139178	0.897156	0.797847	0.287557	0.0860442	oneway_Anova	0.0112701	CON - DKD;CON - Roxa	0.0431;0.0114
neg_931	Norophthalmic acid	274.104	0.62885	neg	M-H, M+Na-2H	C10H17N3O6	-	72.3	-0.940584	-	HMDB0005766	1116-21-8	5.00736	4.99737	5.35324	5.27572	5.10915	5.16593	5.16844	5.16348	5.50115	5.14892	5.14905	5.11365	5.74679	5.67216	5.54711	5.27895	5.67388	5.08309	5.09225	5.08936	5.09012	0.00390832	5.69078	5.67216	5.13754	5.15626	0.110648	0.198939	0.0144687	0.587631	0.000829273	0.2039	0.776809	Kruskal.test	0.0115609	DKD - CON;Roxa - CON	0.0087;0.0087
neg_4254	PE-NMe2(16:0/20:4(5Z,8Z,11Z,14Z))	766.538	7.18635	neg	M-H	C43H78NO8P	-	60.5	-1.71028	-	HMDB0113951	-	4.50862	4.56355	3.80907	4.50974	4.86264	4.61672	4.31379	5.02882	3.89397	4.66027	4.38255	4.66054	5.16197	5.05375	5.11743	5.06199	4.97993	5.06425	5.06215	5.06258	5.09308	0.0150628	5.67277	5.07501	4.47839	4.48999	0.0689645	0.353247	0.38633	0.0777432	0.903289	0.920528	0.203367	oneway_Anova	0.0117315	CON - DKD;CON - Roxa	0.019;0.0213
neg_1307	N-Alpha-acetyllysine	187.108	0.712667	neg	M-H	C8H16N2O3	78.8	-	-4.00486	C12989	HMDB0000446	1946-82-3	4.26427	4.27582	4.44483	4.55606	4.36751	4.64656	4.18388	4.3282	4.65895	4.42289	4.29082	4.70489	4.76294	4.71226	4.74794	4.68141	4.69719	4.39487	4.39755	4.40241	4.38307	0.00810038	4.99658	4.72035	4.42584	4.4316	0.0342541	0.153656	0.208962	0.578134	0.462606	0.6693	0.0581166	oneway_Anova	0.0120317	CON - DKD;CON - Roxa	0.0196;0.0218
pos_4808	1-Phenyl-1,3-octadecanedione	422.305	6.65172	pos	M+ACN+Na	C24H38O2	-	83.8	5.73376	-	HMDB0035583	-	6.29609	6.26708	5.95485	5.64156	5.58378	5.47543	5.85343	6.06797	7.07562	6.24578	5.84966	6.05243	4.06409	4.67633	4.36667	4.80189	5.74417	5.94392	5.88895	5.8846	5.88668	0.0286007	6.50382	4.67633	5.79821	6.0602	0.459092	0.398233	0.290847	0.257136	0.0315677	0.56849	0.742654	Kruskal.test	0.0120626	DKD - CON;Roxa - CON	0.0303;0.0043
neg_4276	PC(18:1(11Z)/22:6(4Z,7Z,10Z,13Z,16Z,19Z))	876.575	7.08997	neg	M+FA-H	C48H82NO8P	-	68.6	-1.65668	-	LMGP01010847;HMDB0008090	-	4.86815	5.12369	4.26311	5.26982	5.39657	5.23923	4.81796	5.39292	4.3026	5.19534	4.71291	5.23935	5.68875	5.62484	5.65394	5.64749	5.27734	5.59738	5.59266	5.62602	5.60748	0.0146645	6.20813	5.64749	5.18146	5.00665	0.0335824	0.22496	0.390251	0.142857	0.615944	0.00604618	0.26875	Kruskal.test	0.0121021	DKD - CON;Roxa - CON	0.0087;0.0087
neg_4699	4-Hydroxydebrisoquine	236.105	6.13533	neg	M+FA-H	C10H13N3O	-	71.0	4.05924	-	HMDB0006468	59333-79-8	4.53606	4.55365	4.61178	4.57618	4.54453	4.64099	4.47267	4.45152	4.70074	4.43116	4.44742	4.53718	4.67628	4.62516	4.77913	4.78288	4.69462	4.41909	4.41709	4.43232	4.41734	0.00729321	5.02355	4.69462	4.56492	4.46209	0.102987	0.0365083	0.0338159	0.432355	0.0325864	0.417562	0.668115	Kruskal.test	0.0121655	DKD - CON;Roxa - CON	0.0087;0.0303
pos_797	1-heptadecanoyl-sn-glycero-3-phosphocholine	532.337	6.6144	pos	M+H, M+Na	C25H52NO7P	61.5	-	0.346339	-	LMGP01050024	-	7.40301	7.40255	7.23462	7.43741	7.50502	7.41294	7.40019	7.38718	7.33459	7.38457	7.35442	7.34475	7.20423	7.26536	7.25569	7.27281	7.27381	7.36298	7.36288	7.35875	7.35967	0.00217284	7.96313	7.26536	7.40797	7.3695	0.0125309	0.0258432	0.0314541	0.163608	0.47143	0.0342114	0.368678	Kruskal.test	0.0121655	Roxa - CON	0.0043
neg_4253	PE-NMe(20:1(11Z)/20:4(5Z,8Z,11Z,14Z))	852.574	7.18635	neg	M+FA-H	C46H82NO8P	-	78.5	-2.58865	-	HMDB0113325	-	5.5436	5.64789	5.33049	5.71237	5.94516	5.71603	5.42941	5.85822	5.47331	5.6599	5.42292	5.76156	6.06319	6.05009	6.03266	6.08581	5.80808	5.94518	5.94276	5.95027	5.94795	0.00325758	6.54861	6.05009	5.68013	5.5666	0.0258536	0.127821	0.208216	0.871361	0.260032	0.0140479	0.32152	Kruskal.test	0.0125041	DKD - CON;Roxa - CON	0.0087;0.0087
neg_3213	LysoPE(0:0/20:1(11Z))	552.33	6.344	neg	M+FA-H	C25H50NO7P	-	50.7	-2.31197	-	HMDB0011482;LMGP02050046	-	4.22486	4.10618	4.14062	4.41611	4.57608	4.51926	3.80291	3.96424	4.20707	4.0541	3.98429	4.24572	4.53409	4.50875	4.74823	4.62494	4.01262	4.29816	4.30661	4.29895	4.31044	0.0059394	4.90562	4.48573	4.33052	4.04305	0.280617	0.200402	0.164579	0.378563	0.755293	0.189621	0.794015	oneway_Anova	0.0127415	CON - Roxa	0.0116
pos_705	Corchorifatty acid D	331.19	6.15197	pos	M+Na, M+ACN+H	C18H28O4	-	57.4	7.26351	-	HMDB0033243	-	5.20352	5.18464	5.43949	4.85998	4.85823	4.81383	5.16982	4.62622	5.94087	5.19795	5.11896	4.90044	3.40032	3.30838	3.19014	3.64486	4.81589	4.92683	4.92313	4.91042	4.88957	0.0163264	5.51478	3.40032	5.02231	5.14439	0.311611	0.255963	0.220549	0.21365	0.388122	0.0473268	0.732816	Kruskal.test	0.0127517	DKD - CON;Roxa - CON	0.0087;0.0087
neg_896	LysoPC(18:0)	568.361	6.52283	neg	M+Cl, M+FA-H	C26H54NO7P	-	87.3	-1.79007	C04230	HMDB0010384	-	6.83628	6.99934	6.9797	7.15759	6.91716	7.15056	6.82811	6.97968	6.96945	7.02097	6.86631	6.98354	7.19952	7.10054	7.25703	7.27668	6.99527	7.13718	7.14037	7.14539	7.1432	0.00353763	7.74361	7.16581	7.00677	6.94134	0.117359	0.12752	0.0759374	0.522191	0.202462	0.512784	0.558579	oneway_Anova	0.0128337	CON - Roxa	0.0109
neg_2933	Carnosol	329.175	5.98795	neg	M-H	C20H26O4	55.2	-	-1.47787	C09069	HMDB0002121	5957-80-2	4.75802	4.6853	4.94676	4.56087	4.43082	4.55703	4.69901	4.2046	5.60272	4.73275	4.65192	4.55329	0.363262	0.551989	0.398213	0.366016	4.50325	4.53701	4.52446	4.53542	4.46422	0.0320033	5.11833	0.398213	4.62308	4.67547	0.0518189	0.148996	0.13304	0.845758	0.144628	0.000394163	0.467924	Kruskal.test	0.0128353	DKD - CON;Roxa - CON	0.0087;0.0087
pos_6862	2-Cyclopentene-1,4-dione	97.0288	0.647167	pos	M+H	C5H4O2	62.8	-	4.30111	-	-	-	5.09555	4.86027	4.98025	4.86933	5.01205	4.97656	5.07728	5.06052	4.85379	5.04569	4.98221	5.05003	4.71773	4.81742	4.75513	4.69524	4.90521	4.94316	4.95237	4.94559	4.9502	0.004186	5.5499	4.75514	4.97841	5.04786	0.0887988	0.1058	0.0311895	0.53736	0.0432153	0.606163	0.933804	Kruskal.test	0.0132184	DKD - CON;Roxa - CON	0.0173;0.0087
pos_5588	Phenylacetylglycine	176.071	5.26625	pos	M+H-H2O	C10H11NO3	92.2	-	-0.37498	C05598	HMDB0000821	500-98-1	5.19336	5.02719	4.83935	4.62876	4.78995	4.62549	4.76377	4.58623	4.81386	4.74754	4.86627	4.76953	4.53941	4.60689	4.51843	4.4983	4.57096	4.67061	4.6665	4.66238	4.64484	0.0110841	5.26325	4.5468	4.85068	4.75787	0.0430277	0.22466	0.0944708	0.491346	0.313371	0.888667	0.0524391	oneway_Anova	0.0133012	CON - DKD	0.0112
neg_559	6-[4-(2-carboxy-2-oxoethyl)phenoxy]-3,4,5-trihydroxyoxane-2-carboxylic acid	337.054	2.75852	neg	M-H2O-H, M-H	C15H16O10	-	62.3	-7.95736	-	HMDB0125407	-	4.36972	4.2574	4.11909	4.01601	4.19356	4.3261	4.18636	4.20253	4.34795	4.16695	4.3197	4.36604	4.23104	3.98342	4.06387	3.51668	3.84825	4.2705	4.24444	4.24434	4.24214	0.0134682	4.85255	3.92865	4.21365	4.26492	0.268753	0.132156	0.0891973	0.898196	0.15264	0.812846	0.260159	oneway_Anova	0.0141343	CON - DKD;CON - Roxa	0.0404;0.0158
neg_3277	LysoPC(17:0)	508.34	6.51503	neg	M-H	C25H52NO7P	-	84.6	-2.09879	C04230	HMDB0012108	-	6.22234	6.3889	6.36279	6.54156	6.30292	6.54309	6.19871	6.35742	6.35548	6.40669	6.25378	6.36542	6.57942	6.48375	6.63739	6.66389	6.37585	6.52849	6.52915	6.53418	6.53204	0.00263603	7.13303	6.54806	6.3936	6.32292	0.118503	0.128657	0.0790991	0.485766	0.23743	0.594377	0.544852	oneway_Anova	0.0142738	CON - Roxa	0.012
neg_3055	Valerylcarnitine	491.337	6.12757	neg	2M-H	C12H24NO4+	-	97.4	7.24085	-	LMFA07070111;HMDB0013128	40225-14-7	4.42982	4.51016	5.19355	4.55399	4.71354	4.35077	4.75946	4.37403	5.63226	4.33245	4.4095	4.23677	3.83638	3.38809	3.80243	3.45126	4.37228	4.53985	4.51617	4.51287	4.51029	0.0135636	5.12201	3.80243	4.53208	4.39177	0.520648	0.210207	0.158867	0.144571	0.0223751	0.44729	0.842813	Kruskal.test	0.0142969	DKD - CON;Roxa - CON	0.0087;0.0173
neg_3408	Androsterone glucuronide	501.223	6.96292	neg	M+Cl	C25H38O8	-	81.0	-6.90175	C11136;C11135	HMDB0002829	1852-43-3	5.5201	5.46216	4.66137	5.32448	5.34478	5.557	5.35398	5.37802	5.59506	5.3628	5.4647	5.43593	4.66097	4.6138	4.7116	4.86646	5.11774	5.20081	5.18399	5.18062	5.17815	0.0102077	5.78804	4.7116	5.40347	5.40698	0.144995	0.14501	0.0720395	0.0185255	0.185826	0.33423	0.46795	Kruskal.test	0.0142969	DKD - CON;Roxa - CON	0.0303;0.0043
neg_2395	2-C-Methyl-1,4-erythrono-D-lactone	113.023	3.45175	neg	M-H2O-H	C5H8O4	-	55.8	-7.60152	-	HMDB0029884	18465-71-9	5.65045	5.60927	5.77114	5.94268	5.87915	5.99379	5.62571	5.66681	5.62511	5.64507	5.59915	5.67831	5.89756	5.82857	6.04503	6.14337	5.71728	5.67367	5.67235	5.65772	5.65664	0.00907168	6.26723	5.80775	5.64003	5.92636	0.157096	0.0293475	0.169766	0.58204	0.82269	0.912408	0.0219546	Welch's anova	0.0143499	CON - Roxa	0.0404
neg_2282	(R)-Shinanolone	237.076	3.08502	neg	M+FA-H	C11H12O3	-	55.3	-2.4843	-	HMDB0030580	-	4.27011	4.202	4.17704	4.3618	4.21064	4.4199	4.06238	3.96382	4.12922	3.97999	4.11068	4.02535	3.77264	3.89105	3.79404	3.87387	4.36509	4.2181	4.21618	4.20553	4.2031	0.00744665	4.81282	3.87386	4.24037	4.04387	0.118349	0.075388	0.0968775	0.337237	0.613126	0.0214942	0.498131	Kruskal.test	0.0143719	DKD - Roxa	0.0022
neg_2694	2,6-Dimethoxy-4-propylphenol	241.108	4.933	neg	M+FA-H	C11H16O3	-	83.3	-2.2605	-	HMDB0036226	6766-82-1	3.18096	3.44321	3.71391	3.02925	2.96575	3.10658	3.80218	3.62081	3.55327	3.67912	3.75523	3.84042	3.15955	3.43577	2.64873	2.56063	3.66925	3.58998	3.61608	3.61603	3.60472	0.0121007	4.20881	3.09479	3.23994	3.7085	0.483417	0.285236	0.110464	0.35218	0.834482	0.522811	0.0588399	oneway_Anova	0.0144446	CON - Roxa	0.0164
neg_2273	Dihydro-3-coumaric acid	165.055	3.06172	neg	M-H	C9H10O3	81.9	-	-5.02755	C11457	-	-	5.00237	5.01255	5.01614	4.99319	5.01374	5.00144	4.81901	4.82343	4.88598	4.83507	5.40081	4.89685	4.88625	4.87739	4.82562	4.81256	4.76898	4.94235	4.91619	4.901	4.89787	0.0201138	5.51677	4.82561	5.00746	4.86052	0.0767675	0.00911651	0.054424	0.428747	0.000832377	0.629124	0.317218	Kruskal.test	0.014561	DKD - CON	0.0043
pos_6223	2-Methylbutyroylcarnitine	246.17	2.25332	pos	M+H	C12H23NO4	59.1	-	-0.546081	-	HMDB0000378;LMFA07070034	31023-25-3	6.35213	6.60925	6.31954	5.86281	6.0058	6.15015	6.23829	6.20306	6.34404	6.2713	6.91935	6.75554	5.60656	6.10071	5.53181	5.48912	6.3209	6.18063	6.20156	6.21261	6.20487	0.013318	6.80214	5.80982	6.21661	6.45526	0.376585	0.267266	0.304117	0.959277	0.072727	0.163892	0.871285	oneway_Anova	0.0146823	CON - Roxa	0.0115
pos_6175	Feruloylputrescine	265.155	2.40262	pos	M+H	C14H20N2O3	74.0	-	-0.103928	C10497	-	-	5.15326	4.77998	4.73625	3.65621	4.96752	4.32178	4.97003	4.96026	4.69219	5.10811	4.86651	5.19366	3.67268	3.72626	3.66589	3.66749	3.71982	4.50863	4.51971	4.47516	4.52603	0.0216774	5.10987	3.67268	4.75811	4.96514	0.010058	0.448157	0.179101	0.386119	0.922431	0.0498489	0.0968746	Kruskal.test	0.0151038	Roxa - CON	0.0043
neg_3160	FA(18:2(OH2))	311.222	6.25912	neg	M-H	C18H32O4	68.6	-	-1.34459	-	-	-	5.34399	5.24562	5.89771	5.2309	5.07207	5.24858	5.52995	5.3437	5.99539	5.23125	5.63381	5.66077	4.88881	4.95041	5.00594	4.9163	5.33953	5.30889	5.30696	5.29981	5.29709	0.00559972	5.90527	4.95041	5.2471	5.58188	0.0823347	0.0838344	0.235043	0.030353	0.844976	0.0396152	0.759789	Kruskal.test	0.0151038	Roxa - CON	0.0087
neg_5373	P-Tolyl Sulfate	187.006	3.87283	neg	M-H	C7H8O4S	83.0	-	-4.00485	-	-	-	7.24268	7.05973	6.80271	6.88411	7.05335	6.35003	6.68161	6.47756	6.56706	6.70409	6.50358	6.48592	6.04254	6.57542	6.11367	6.69322	6.57177	6.47108	6.46198	6.46197	6.46095	0.00474743	7.06607	6.39932	6.89877	6.56997	0.298335	0.309398	0.100473	0.456006	0.136241	0.141524	0.366108	oneway_Anova	0.0154699	CON - DKD	0.0142
neg_5258	3-(3-Hydroxyphenyl)propionic acid	211.061	4.41375	neg	M+FA-H	C9H10O3	56.3	-	-3.87222	C11457	-	-	4.97252	4.92751	4.99396	4.96933	5.001	4.98237	4.87945	4.83021	5.00734	4.81829	4.84317	4.89532	4.90723	4.87266	4.95776	4.93013	4.83655	4.82999	4.79917	4.7813	4.77491	0.0243518	5.39893	4.90087	4.97445	4.87896	0.0476071	0.0260052	0.0694099	0.349282	0.155422	0.952945	0.329461	oneway_Anova	0.0155236	Roxa - DKD	0.0153
neg_422	N5-Acetyl-N2-gamma-L-glutamyl-L-ornithine	302.135	2.33858	neg	M-H2O-H, M-H	C12H21N3O6	-	53.2	-1.26293	-	HMDB0039423	102148-92-5	4.70753	4.77775	4.92029	4.89363	5.0224	5.25958	4.90026	5.02558	4.99164	5.07852	5.01535	5.31688	4.88503	4.86788	4.73492	4.75257	4.15693	4.92061	4.91668	4.9186	4.91347	0.00302695	5.5194	4.75257	4.90696	5.02047	0.170962	0.181361	0.0643997	0.730646	0.201555	0.0246467	0.687006	Kruskal.test	0.0159041	Roxa - CON	0.0043
neg_1428	3,4,5-trihydroxy-6-[(2-hydroxy-2-methylpropanoyl)oxy]oxane-2-carboxylic acid	279.072	0.819433	neg	M-H	C10H16O9	-	88.4	-1.51113	-	HMDB0126114	-	3.46841	3.45789	3.56149	3.51471	3.50199	3.5477	3.50326	3.43013	3.59247	3.42287	3.44589	3.53657	3.58715	3.58716	3.64703	3.592	4.39818	3.56443	3.42777	3.55967	3.42566	0.0713734	4.10159	3.592	3.50835	3.47458	0.00718616	0.0587784	0.071273	0.678193	0.414607	0.000688648	0.451062	Kruskal.test	0.0160818	DKD - CON;Roxa - CON	0.0043;0.0303
neg_1844	2-Hydroxyacetaminophen sulfate	227.997	2.1115	neg	M-H2O-H	C8H9NO6S	-	74.0	-2.17847	-	HMDB0062547	53446-14-3	3.89248	4.43862	3.53962	3.95521	4.29196	3.45815	4.07587	3.83659	3.77202	3.84029	4.00821	3.1583	2.35623	2.35624	2.41588	2.36106	3.54942	3.63994	3.63199	3.62124	3.6139	0.0113594	4.22887	2.36106	3.92385	3.83844	0.00715651	0.557711	0.175088	0.626461	0.070485	0.00041528	0.867679	Kruskal.test	0.0160818	DKD - CON;Roxa - CON	0.0173;0.0087
neg_2423	2-nonenoylglycine	258.134	3.50562	neg	M+FA-H	C11H19NO3	-	97.5	-1.58168	-	HMDB0094807	-	2.39277	2.3823	2.48554	2.43891	2.42623	2.47179	2.4275	2.35465	2.51644	2.34741	2.37034	2.4607	2.51113	2.51114	2.57085	2.51597	2.53012	2.56505	2.74845	2.61859	2.53512	0.0904357	3.22609	2.51597	2.43257	2.39892	0.00716689	0.058579	0.0710025	0.678197	0.414413	0.0427623	0.0737762	Kruskal.test	0.0160818	DKD - CON;Roxa - CON	0.0043;0.0303
neg_3382	2(R)-hydroxyicosanoic acid	327.29	6.90137	neg	M-H	C20H40O3	-	83.6	-1.41119	-	HMDB0061659	-	2.55788	2.54739	2.65075	2.60407	2.59138	2.63699	2.59265	2.5197	2.68168	2.51245	2.53541	2.62589	2.67637	2.67638	2.73614	2.68121	2.69537	3.66267	3.68312	3.66119	3.67953	0.0111712	4.27373	2.68121	2.59773	2.56403	0.00717282	0.0586479	0.0710959	0.678197	0.414479	0.0427641	0.0736914	Kruskal.test	0.0160818	DKD - CON;Roxa - CON	0.0043;0.0303
neg_6248	3,4,5-trihydroxy-6-(2-oxoethoxy)oxane-2-carboxylic acid	257.03	2.07233	neg	M+Na-2H	C8H12O8	-	60.7	8.58627	-	HMDB0142000	-	1.6863	1.67601	1.77769	1.73171	1.71923	1.76412	1.72048	1.64884	1.80818	1.64174	1.66425	1.75319	1.80294	1.80295	1.86195	1.80771	2.58351	3.43231	3.43046	3.43048	3.39611	0.0168311	4.02454	1.80771	1.72547	1.69237	0.00707645	0.057688	0.0697964	0.678173	0.413605	0.000714158	0.453482	Kruskal.test	0.0160818	DKD - CON;Roxa - CON	0.0043;0.0303
pos_5577	THYMOQUINONE	165.091	5.35717	pos	M+H	C10H12O2	50.5	-	-0.494722	-	HMDB0034732	490-91-5	4.99745	4.92527	4.73182	4.58384	4.67823	4.60416	4.81282	4.60852	4.80595	4.79752	4.87443	4.6511	4.51531	4.54597	4.50266	4.51129	4.61512	4.66835	4.66089	4.66011	4.66148	0.00380418	5.26477	4.53807	4.75346	4.75839	0.0460661	0.17102	0.104109	0.319282	0.22544	0.104587	0.161465	oneway_Anova	0.0161992	CON - DKD;CON - Roxa	0.0287;0.0253
pos_4548	Amcinonide	544.268	7.25393	pos	M+ACN+H	C28H35FO7	-	91.1	-4.01703	-	HMDB0014433	51022-69-6	5.39214	5.42496	6.28856	5.35048	4.98691	5.07462	5.7741	4.92802	6.21705	5.36941	5.65154	5.29041	3.47383	4.73817	3.46705	3.46865	5.20441	5.23006	5.23513	5.2391	5.2409	0.00476789	5.83838	3.47383	5.37131	5.51048	0.0100565	0.25971	0.35856	0.100068	0.982	0.0357518	0.572105	Kruskal.test	0.016725	DKD - CON;Roxa - CON	0.0173;0.0087
neg_5255	Dihydronaringenin-O-sulphate	335.023	4.42945	neg	M-H2O-H	C15H14O8S	-	74.4	-1.35047	-	HMDB0059996	-	4.37527	5.05919	4.93463	4.38331	3.98221	4.57926	4.05732	3.89955	5.19037	4.27836	4.80752	4.60797	4.17698	2.87519	3.17252	2.88003	2.8942	3.92945	3.92756	3.93481	3.96008	0.0150231	4.54019	2.8942	4.48129	4.44317	0.0281857	0.414651	0.556117	0.760798	0.865394	0.00888474	0.894902	Kruskal.test	0.016725	DKD - CON;Roxa - CON	0.0087;0.0173
pos_3150	PE(16:0/0:0)	454.293	6.54728	pos	M+H	C21H44NO7P	81.3	-	0.227539	-	LMGP02050002	-	6.1549	5.84989	6.13874	6.04255	6.05938	6.09364	6.16231	6.18531	5.82126	6.2167	6.127	6.26968	5.70658	6.01473	5.79457	5.99675	5.84985	6.03219	6.02903	6.02827	6.02552	0.00273812	6.63082	5.84985	6.07651	6.17381	0.212412	0.0713071	0.0664991	0.1361	0.0450282	0.540762	0.877082	Kruskal.test	0.017213	DKD - CON;Roxa - CON	0.0173;0.0303
neg_2646	4-Hydroxy-5-(phenyl)-valeric acid-O-sulphate	273.044	4.59497	neg	M-H	C11H14O6S	-	51.7	-1.0561	-	HMDB0059981	-	2.39132	4.74598	2.249	4.38813	4.34347	4.13104	4.50908	4.16254	4.84237	3.97676	5.11956	4.15641	2.27453	2.27454	2.33413	2.27936	2.29348	4.0929	4.09095	4.07455	4.08512	0.00812664	4.68797	2.27935	4.23726	4.33581	0.00715058	0.488953	0.39915	0.0558141	0.502855	0.0427481	0.104194	Kruskal.test	0.017213	Roxa - CON	0.0043
neg_6292	But-2-enoic acid	217.071	1.97827	neg	2M+FA-H	C4H6O2	-	67.7	-3.30079	C01771	HMDB0010720;LMFA01030925	3724-65-0	3.93867	3.9271	3.99639	4.03651	4.01259	4.033	3.81471	3.86792	3.9707	3.79373	3.774	3.86747	3.9428	3.90928	3.94994	3.99499	4.27638	3.90698	3.89758	3.88478	3.88226	0.0114238	4.49503	3.94994	4.00449	3.84109	0.0602825	0.0448672	0.0549956	0.209811	0.439572	0.0224066	0.622085	Kruskal.test	0.017258	DKD - Roxa;Roxa - CON	0.0087;0.0303
neg_239	Nalpha-Acetyl-L-glutamine	187.072	0.773833	neg	M-H2O-H, M-H	C7H12N2O4	86.8	-	-4.23383	-	-	-	4.74702	4.76198	4.96813	5.20548	5.04501	5.05415	4.93523	4.88031	5.49355	4.85308	4.85222	5.03578	5.53568	5.44048	5.51333	5.44283	5.46425	5.19869	5.19668	5.20001	5.19457	0.00237336	5.79955	5.46425	5.00657	4.90777	0.0352503	0.182725	0.0817217	0.465722	0.00914608	0.271116	0.3971	Kruskal.test	0.0173939	DKD - CON;Roxa - CON	0.0043;0.0303
neg_5199	5-(2-Methylpropyl)tetrahydro-2-oxo-3-furancarboxylic acid	185.081	4.73647	neg	M-H	C9H14O4	-	67.6	-3.94479	-	HMDB0030988	-	4.4732	4.44675	4.55625	4.42312	4.46025	4.45978	4.58487	4.53027	4.50511	4.52998	4.42007	4.56792	4.3181	4.33839	4.35327	4.34564	4.4983	4.36854	4.36066	4.36457	4.35312	0.00651	4.9638	4.34564	4.46001	4.53013	0.0113108	0.0196074	0.0465588	0.115815	0.412372	0.016707	0.888476	Kruskal.test	0.018484	Roxa - CON	0.0087
neg_817	C75	253.144	6.08087	neg	M-H, M+Na-2H	C14H22O4	68.7	-	-1.57896	-	-	-	5.43423	5.28087	5.50453	5.23347	5.09706	5.27989	5.46361	5.25526	5.57602	5.30261	5.41066	5.32545	5.17598	4.87975	4.91907	4.89223	5.4333	5.18385	5.17612	5.17191	5.16968	0.00622083	5.77748	5.06007	5.30501	5.38894	0.241508	0.145655	0.118661	0.78749	0.760516	0.109269	0.638922	oneway_Anova	0.0190762	CON - Roxa	0.0174
pos_836	PC(14:0/18:2(9Z,12Z))	752.52	6.92183	pos	M+H, M+Na	C40H76NO8P	-	84.3	0.56311	-	LMGP01010496;HMDB0007874	-	5.43393	5.62854	5.50931	5.49942	5.86885	5.34842	5.38289	5.65313	5.9151	5.61804	5.39981	5.65317	6.19862	6.06677	6.08089	6.20156	5.64285	5.93663	5.92808	5.94417	5.92603	0.00828176	6.53585	6.08089	5.50436	5.63558	0.174548	0.144264	0.187813	0.477822	0.381532	0.0442293	0.975505	Kruskal.test	0.0198619	DKD - CON;Roxa - CON	0.0087;0.0303
neg_7041	N2-Acetyl-L-ornithine	173.092	0.651683	neg	M-H	C7H14N2O3	52.5	-	-4.73995	C00437	-	-	5.13109	5.10774	5.22137	4.96923	4.941	5.06275	4.79824	4.80304	5.5874	4.85318	4.9899	5.06989	5.64695	5.40347	5.53104	5.37118	5.32179	4.98928	4.99081	4.98902	4.98869	0.000938718	5.59151	5.40347	5.08524	4.92154	0.121102	0.119988	0.179252	0.827949	0.0440088	0.569586	0.37532	Kruskal.test	0.0198619	DKD - CON	0.0043
pos_186	Sphingosine-1-phosphate	380.255	6.46515	pos	M+H, M+Na, M+H-H2O	C18H38NO5P	80.9	-	-1.58021	C06124	LMSP01050001	-	6.28541	6.26477	6.25263	5.90119	5.90096	5.82917	6.24205	6.04371	6.2571	6.0238	6.26654	5.99633	5.70004	5.96556	5.60431	5.78775	5.85159	5.75918	5.8209	5.82097	5.82299	0.0291077	6.40889	5.78775	6.07691	6.14288	0.130037	0.269694	0.17294	0.0398717	0.0466929	0.995853	0.00946307	Kruskal.test	0.0198619	Roxa - CON	0.0043
pos_6570	N-(1-Deoxy-1-fructosyl)methionine	334.093	0.871917	pos	M+Na	C11H21NO7S	-	72.3	-0.124252	-	HMDB0037841	20638-92-0	4.95882	5.10494	5.78348	4.98307	5.68398	5.74593	5.25618	5.20653	5.37989	5.26891	5.42716	6.06419	4.75647	4.80366	5.0506	4.49993	5.01418	5.49951	5.48894	5.50631	5.45926	0.0199628	6.09093	4.80366	5.39446	5.3244	0.312113	0.548927	0.126746	0.0490486	0.0116852	0.585088	0.164539	Kruskal.test	0.0198619	Roxa - CON	0.0043
neg_4478	1-Stearoylglycerophosphoserine	546.281	6.43732	neg	M+Na-2H	C24H48NO9P	-	65.6	-1.22332	-	HMDB0061698	-	4.62149	4.38683	4.87289	4.66111	4.94246	4.87611	4.74688	5.00541	4.61466	4.83915	4.63638	5.04178	4.15734	4.51306	4.55361	4.57218	4.47421	4.60897	4.60705	4.61159	4.61447	0.00321497	5.21258	4.51306	4.767	4.79301	0.0601179	0.188749	0.248323	0.406063	0.404253	0.030377	0.579726	Kruskal.test	0.0198619	Roxa - CON	0.0043
neg_2890	Methylisopelletierine	200.128	5.93407	neg	M+FA-H	C9H17NO	-	74.5	-4.78967	C06184	HMDB0030326	-	5.21097	5.24978	5.34664	5.48299	5.2074	5.46173	5.33662	5.35655	5.30946	5.1813	5.31063	5.44064	5.51881	5.50599	5.39841	5.43758	5.62152	5.43334	5.43362	5.42424	5.38651	0.0213202	6.02191	5.49646	5.32658	5.32253	0.0856018	0.123773	0.0843373	0.177375	0.611764	0.819614	0.306891	oneway_Anova	0.0209104	CON - DKD;CON - Roxa	0.0364;0.0318
pos_4884	Neotame	396.253	6.5622	pos	M+NH4	C20H30N2O5	-	66.2	9.08638	-	HMDB0034566	165450-17-9	4.71893	4.65172	5.75671	4.54083	3.87534	3.99307	3.87505	4.42267	5.62746	4.46186	4.20598	4.6195	3.79071	3.8443	3.78392	3.78552	4.40891	4.62295	4.58482	4.58018	4.59033	0.0193052	5.19695	3.79071	4.59628	4.44226	0.010058	0.538076	0.306545	0.372663	0.275244	0.00111422	0.442588	Kruskal.test	0.0210652	DKD - CON;Roxa - CON	0.0173;0.0173
neg_3146	Hyocholic Acid	389.269	6.2359	neg	M-H2O-H	C24H40O5	72.7	-	-1.1633	C17726;C17727;C17649	HMDB0000760;LMST04010064	547-75-1	5.27172	5.11763	5.19675	4.55561	4.33985	4.34303	5.22916	4.22667	5.04576	4.56007	4.61777	3.97062	3.11432	3.11433	3.17417	3.11916	4.3644	4.56994	4.56813	4.55898	4.54595	0.0107653	5.1629	3.11917	4.83662	4.58892	0.0071832	0.589503	0.607194	0.09058	0.847432	0.000396532	0.817463	Kruskal.test	0.0210652	DKD - CON;Roxa - CON	0.0173;0.0173
pos_5171	1-Linoleoylglycerophosphocholine	520.339	6.2341	pos	M+H	C26H50NO7P	69.2	-	-1.04459	C04100	HMDB0061692	-	8.48535	8.47469	8.47868	8.42269	8.38522	8.51328	8.47417	8.49847	8.49799	8.51758	8.4322	8.60203	8.38738	8.38968	8.48031	8.41812	8.29667	8.45061	8.45339	8.45426	8.45626	0.0023354	9.0557	8.39443	8.45999	8.50374	0.0662694	0.0469676	0.0564026	0.447521	0.556597	0.768001	0.912874	oneway_Anova	0.021104	CON - Roxa	0.0165
pos_5480	20alpha-Dihydroprednisone	361.201	5.8953	pos	M+H	C21H28O5	77.3	-	0.333425	-	-	-	4.65276	4.60814	4.97003	4.21129	4.35697	4.20646	4.89073	4.27937	5.14016	4.78457	4.80096	4.53966	4.17501	4.2286	4.16822	4.16982	4.39965	4.45715	4.45787	4.44923	4.46326	0.00573314	5.05895	4.17501	4.48256	4.79276	0.0100594	0.327259	0.260245	0.43686	0.882744	0.0151423	0.15968	Kruskal.test	0.0212034	Roxa - CON	0.0087
neg_5920	4-Hydroxy-5-(dihydroxyphenyl)-valeric acid-O-sulphate	305.033	2.66535	neg	M-H	C11H14O8S	-	74.1	-1.30382	-	HMDB0059978	-	3.86782	4.07313	3.58206	3.82985	3.63433	3.62971	3.92596	4.90986	3.73123	4.56084	4.47786	4.21577	3.7048	3.87567	2.5222	3.74275	3.49909	4.00911	3.97434	3.99941	3.99107	0.0144158	4.59569	3.7048	3.73209	4.34682	0.253327	0.176513	0.470634	0.35033	0.933659	0.044872	0.504582	Kruskal.test	0.0214403	DKD - Roxa;Roxa - CON	0.026;0.0173
pos_2291	L-1,2,3,4-Tetrahydro-beta-carboline-3-carboxylic acid	217.097	2.4094	pos	M+H	C12H12N2O2	60.7	-	-0.0160718	-	HMDB0035665	42438-90-4	2.7768	2.74601	3.32586	2.58066	2.73205	2.7826	3.24577	2.7593	2.69545	2.78184	3.18779	3.0694	2.59709	2.65056	2.59032	2.59192	2.64413	2.81485	2.79819	2.81502	3.01916	0.103639	3.4737	2.59709	2.7614	2.92562	0.0100342	0.037472	0.293917	0.0184692	0.218158	0.0498406	0.113589	Kruskal.test	0.0214964	Roxa - CON	0.0043
neg_3093	5-Tetradecenoic acid	271.191	6.18957	neg	M+FA-H	C14H26O2	-	93.7	-1.35747	-	HMDB0000499	544-66-1	4.64024	4.56274	5.00584	4.4514	4.31014	4.66637	4.74956	4.37388	5.12969	4.57905	4.79214	4.75898	4.19243	4.16839	4.17543	4.17508	4.58246	4.49461	4.49107	4.49275	4.47532	0.00869391	5.09055	4.17542	4.60149	4.75427	0.0104316	0.159358	0.157961	0.758179	0.74199	0.000529397	0.697497	Kruskal.test	0.0214964	DKD - CON;Roxa - CON	0.0303;0.0173
neg_206	Adenosine monophosphate	346.055	0.674567	neg	M-H, 2M-H	C10H14N5O7P	81.7	-	-1.56825	C00946;C01367;C00020	HMDB0000045	61-19-8	1.01999	1.9525	1.84978	1.06209	1.05048	1.09233	1.05165	0.985509	2.07555	0.978998	1.60492	1.08211	3.95217	6.67702	4.04269	3.67274	1.14639	4.92324	4.91713	4.92484	4.92523	0.00372016	5.52468	3.95217	1.07721	1.06688	0.414284	0.0622255	0.125463	0.00823294	0.0331461	0.545615	0.181721	Kruskal.test	0.0220514	DKD - CON;Roxa - CON	0.0173;0.0173
neg_3019	2-(2-Phenylacetoxy)propionylglycine	310.093	6.08867	neg	M+FA-H	C13H15NO5	-	55.2	-0.567703	-	HMDB0059732	-	4.36834	4.14094	4.08635	3.94166	3.79182	3.67115	4.1792	3.34907	4.42209	3.69332	4.13911	3.41873	2.03037	1.64027	1.69888	2.04233	3.77546	3.75376	3.75255	3.52734	3.72432	0.0864698	4.3009	2.03037	4.01401	3.91621	0.491466	0.258807	0.563739	0.966206	0.422198	0.0189625	0.485072	Kruskal.test	0.0220514	DKD - CON;Roxa - CON	0.0087;0.0303
neg_3386	PE-NMe(18:1(11Z)/22:6(4Z,7Z,10Z,13Z,16Z,19Z))	848.543	6.90137	neg	M+FA-H	C46H78NO8P	-	77.1	-1.76143	-	HMDB0113134	-	4.0432	4.42734	4.1363	4.63338	4.86006	4.42638	4.15063	5.02208	4.63736	4.84838	4.65871	4.69843	5.46831	5.38603	5.31674	5.29193	4.4846	5.69325	5.70785	5.69291	5.72329	0.0143037	6.30657	5.31674	4.42686	4.67857	0.102731	0.368486	0.156431	0.798563	0.423544	0.0137232	0.971507	Kruskal.test	0.0222978	DKD - CON	0.0173
neg_871	LPC(18:2)	564.33	6.30545	neg	M+Cl, M+FA-H	C26H50NO7P	87.7	-	0.54035	-	-	-	6.87714	6.83085	6.91987	6.96622	6.87992	7.03345	6.77431	6.88427	6.98766	6.8576	6.82459	6.97727	7.07909	7.05962	7.19444	7.10291	6.85337	6.86631	6.86506	6.85915	6.86292	0.0031221	7.46543	7.05789	6.91791	6.88428	0.125453	0.0726252	0.0845037	0.79003	0.593732	0.373661	0.856121	oneway_Anova	0.0223567	CON - Roxa	0.0228
neg_5781	3-hydroxy-3-(3-hydroxyphenyl)propanoic acid-O-sulphate	242.996	2.93815	neg	M-H2O-H	C9H10O7S	-	64.6	-1.77242	-	HMDB0059967	-	5.31018	5.3336	4.94488	4.68233	5.22839	5.15922	4.90877	4.99685	4.83526	5.292	5.43381	5.46868	4.55364	4.88401	3.70254	3.80302	5.2008	5.45747	5.45409	5.45023	5.44183	0.0066597	6.053	4.4288	5.10977	5.15589	0.659134	0.251663	0.276685	0.261524	0.273627	0.460316	0.0591979	oneway_Anova	0.0224198	CON - DKD;CON - Roxa	0.0433;0.0308
pos_4979	1,25-Dihydroxyvitamin D3-26,23-lactone	483.248	6.44278	pos	M+K	C27H40O5	-	52.0	-5.66566	-	HMDB0000969	81203-50-1	7.17337	7.0925	7.01317	6.90139	6.99398	7.00234	7.07335	7.05787	7.09783	7.13754	7.08047	7.17828	6.93114	7.01618	7.01176	7.01129	6.89878	7.01756	7.01509	7.01333	7.01244	0.00225306	7.61667	6.97383	7.02946	7.10422	0.0549784	0.0931082	0.045391	0.782631	0.455264	0.0620683	0.591327	oneway_Anova	0.0224943	CON - Roxa	0.0186
pos_6018	Kynurenic acid	190.05	2.78467	pos	M+H	C10H7NO3	74.7	-	-0.560124	C01717	HMDB0000715	492-27-3	5.46456	5.91054	5.44793	5.35377	5.4035	5.44707	6.01769	5.56223	5.42901	5.79954	5.95564	5.72497	5.13981	5.61328	4.63302	4.77203	5.39726	5.56681	5.56274	5.55859	5.54841	0.00779238	6.16125	5.13981	5.4475	5.76226	0.545268	0.0452601	0.291636	0.00415001	0.833306	0.730688	0.13487	Kruskal.test	0.0225175	Roxa - CON	0.0173
neg_3268	Daphniphylline	526.351	6.48385	neg	M-H	C32H49NO5	-	65.5	-5.90719	-	HMDB0030291	15007-67-7	5.17406	5.19014	5.12151	5.26698	5.16144	5.29294	4.89232	4.92507	5.2584	4.93388	4.94563	4.98327	5.10226	5.05326	5.18741	5.13742	5.12877	5.13308	5.1447	5.15138	5.1491	0.00801791	5.74668	5.12877	5.1821	4.93976	0.0393022	0.060224	0.0431407	0.555535	0.00654142	0.961025	0.718127	Kruskal.test	0.0231744	DKD - Roxa	0.026
neg_4281	PC(16:1(9Z)/18:2(9Z,12Z))	800.544	7.05597	neg	M+FA-H	C42H78NO8P	-	79.7	-1.03419	-	HMDB0008006;LMGP01010690	-	4.68329	5.04133	3.42943	5.08247	5.47933	5.22185	4.34408	5.45458	4.89932	5.13204	4.73784	5.38843	6.02135	5.95852	6.05913	6.03987	5.14067	5.74428	5.74244	5.75003	5.75866	0.0072604	6.35096	6.02135	5.0619	5.01568	0.0560082	0.399234	0.482281	0.0775454	0.755714	0.00182456	0.673083	Kruskal.test	0.0232351	DKD - CON;Roxa - CON	0.0173;0.0173
pos_5474	Bicyclo-PGE2	352.246	5.90288	pos	M+NH4	C20H30O4	-	66.2	-6.4691	-	HMDB0060054;LMFA03010034	-	4.32839	4.38647	5.29607	4.05199	4.11915	4.03565	4.31809	3.8579	5.56529	4.2921	4.25648	4.16969	3.91178	4.038	3.87483	3.84342	3.72339	4.66126	4.64115	4.63186	4.64624	0.0121774	5.24731	3.87483	4.22377	4.27429	0.0547895	0.247951	0.110012	0.0198878	0.0194525	0.942939	0.530594	Kruskal.test	0.0232351	DKD - CON;Roxa - CON	0.0087;0.0303
neg_4665	Lactaronecatorin A	249.149	6.17413	neg	M-H	C15H22O3	-	70.3	-1.86231	-	HMDB0037529	62824-38-8	4.42521	4.4133	4.42971	4.43466	4.192	4.45509	4.17329	4.40347	4.63656	4.28222	4.57768	4.58773	4.34633	4.01853	4.18107	4.15507	3.9607	4.00012	4.00387	3.96924	4.00056	0.0156462	4.5957	4.15507	4.42746	4.49058	0.202431	0.0158327	0.180234	0.00109037	0.379612	0.799493	0.156212	Kruskal.test	0.0232351	DKD - CON;Roxa - CON	0.0087;0.0303
pos_7180	Cytidine	266.075	0.542667	pos	M+Na	C9H13N3O5	59.9	-	-0.653314	C00475;C02961	HMDB0000089	65-46-3	5.31446	5.01277	5.07221	4.73652	4.9458	5.00455	5.23854	5.23867	5.08327	5.07292	5.18805	5.38819	4.71742	5.03134	4.67587	4.51398	5.18494	5.13646	5.12827	5.12206	5.14044	0.00815397	5.73392	4.82471	5.01438	5.2016	0.275079	0.187296	0.116876	0.725374	0.511723	0.624993	0.371951	oneway_Anova	0.0233084	CON - Roxa	0.0183
neg_3455	PE-NMe2(16:0/18:2(9Z,12Z))	742.538	7.28753	neg	M-H	C41H78NO8P	-	97.2	-1.17677	-	HMDB0113943	-	4.7711	4.99613	4.28901	5.02486	5.13265	5.06846	4.85547	5.33638	5.01489	5.14198	4.94652	5.12222	5.50248	5.41286	5.482	5.44032	5.04286	5.31584	5.31382	5.32334	5.3148	0.00433696	5.91902	5.44032	5.01049	5.06855	0.0617888	0.133519	0.144893	0.0563224	0.921965	0.0161314	0.729141	Kruskal.test	0.0235562	DKD - CON;Roxa - CON	0.0173;0.0303
pos_670	C16 Sphinganine	274.274	5.8953	pos	M+H, M+Na	C16H35NO2	75.7	-	0.652463	-	LMSP01040001	-	6.23079	6.07341	6.14767	5.95061	6.41094	5.999	6.13824	6.00254	6.03704	6.01313	6.17868	6.31595	6.27088	6.24966	6.47622	6.29112	6.50479	5.98149	5.99329	5.99416	5.99614	0.00653233	6.59337	6.35853	6.1354	6.11426	0.121783	0.168384	0.121716	0.765948	0.323829	0.0965389	0.762734	oneway_Anova	0.0238334	CON - DKD;CON - Roxa	0.0491;0.0308
neg_3361	Propylene glycol stearate	341.306	6.76233	neg	M-H	C21H42O3	-	90.7	-1.66433	-	LMFA07011008;HMDB0029764	1323-39-3	3.978	2.98367	2.86388	2.81715	3.29995	2.8501	2.80572	2.73269	2.89483	2.72543	2.74842	2.83899	2.88951	2.88952	2.94933	3.78479	2.90853	4.24036	4.33043	4.35124	4.34883	0.0468579	4.92204	2.90853	2.92377	2.77707	0.0281976	0.133653	0.0711744	0.0294059	0.41453	0.000694021	0.453368	Kruskal.test	0.0238662	DKD - Roxa;Roxa - CON	0.026;0.0173
neg_7267	L-Histidine	154.061	0.567817	neg	M-H	C6H9N3O2	85.1	-	-5.75929	C00135	HMDB0000177	71-00-1	4.91357	4.8557	5.2537	4.9887	5.05559	5.06572	4.76447	4.94283	5.46708	4.94303	4.99234	5.28658	5.28236	5.56398	5.29369	5.39818	5.2424	4.95172	4.95012	4.94975	4.95732	0.00350171	5.55429	5.35612	5.02217	5.06606	0.129659	0.13946	0.259293	0.768947	0.426054	0.261034	0.487632	oneway_Anova	0.024589	CON - DKD	0.0285
neg_2122	5-(4-Chloro-3-hydroxy-1-butynyl)-2,2'-bithiophene	302.949	2.71198	neg	M+Cl	C12H9ClOS2	-	55.2	4.64144	-	HMDB0033269	1020-03-7	4.83178	4.70708	4.37239	4.70246	4.66616	4.35232	4.86454	4.74617	4.71037	4.69807	4.83282	4.65885	2.69384	3.72001	2.88594	4.10187	4.41515	4.33815	4.33435	4.33879	4.33099	0.00360914	4.93763	4.60537	4.7518	3.56336	0.196491	0.0806865	0.750839	0.161857	0.520059	0.506896	0.00560457	Welch's anova	0.024751
neg_4307	PC(18:2(9Z,12Z)/22:6(4Z,7Z,10Z,13Z,16Z,19Z))	874.559	6.90903	neg	M+FA-H	C48H80NO8P	-	89.0	-1.52522	-	LMGP01010947;HMDB0008156	-	4.48994	4.80371	4.50411	4.59419	4.8549	4.78307	4.81336	5.23798	4.82304	5.18444	4.89011	4.78453	5.45532	5.35113	5.28246	5.34858	4.54882	5.74817	5.77172	5.78293	5.78213	0.0156928	6.37352	5.34858	4.68863	4.85658	0.0980177	0.208568	0.0854422	0.196184	0.0506351	0.0117375	0.903885	Kruskal.test	0.0249019	DKD - Roxa	0.026
neg_5198	Niazirin	260.092	4.73647	neg	M-H2O-H	C14H17NO5	-	80.6	-2.13907	-	HMDB0032807	122001-32-5	2.8079	2.88763	3.15711	3.54139	2.52803	3.36453	2.43784	2.40924	2.18704	2.28477	1.48701	1.89197	1.62437	1.62438	1.75988	2.28122	4.09199	3.23244	3.16084	3.15874	3.1804	0.0339967	3.78599	1.75988	3.02237	2.23591	0.200906	0.412628	0.278185	0.924335	0.248197	0.0205492	0.52245	Kruskal.test	0.0251637	DKD - Roxa	0.0022
pos_5339	21-Deoxycortisone	345.206	6.12193	pos	M+H	C21H28O4	55.6	-	0.0733661	C14478	-	-	5.35848	5.43213	5.47521	5.42188	5.41892	5.16018	5.33657	5.21056	5.55388	5.41008	5.37013	5.30166	4.81196	4.80734	4.76573	4.52601	5.35997	5.23079	5.24122	5.23326	5.23904	0.00484165	5.83816	4.80734	5.4204	5.35335	0.0616925	0.0493202	0.080374	0.0409354	0.910347	0.200523	0.441927	Kruskal.test	0.0254781	DKD - CON;Roxa - CON	0.0173;0.0303
pos_6572	Tyrosyl-Glutamate	293.113	0.871917	pos	M+H-H2O	C14H18N2O6	-	81.4	-0.183433	-	HMDB0029104	-	1.8514	1.82101	1.7802	1.73316	1.75746	2.59836	1.75718	1.66736	1.77116	2.32701	2.18538	1.76023	1.67445	1.72698	1.66781	1.66937	1.72066	3.90045	3.85939	3.90518	3.9073	0.0215349	4.49553	1.67445	1.8006	1.7657	0.00984595	0.0696392	0.0792124	0.000768067	0.0538555	0.0498206	0.492626	Kruskal.test	0.0254781	DKD - CON	0.0043
pos_5535	5,7-Dihydroxy-3',4'-dimethoxy-8-(3-hydroxy-3-methylbutyl)-isoflavone 7-glucoside	527.189	5.75147	pos	M+H-2H2O	C28H34O12	-	84.1	-3.71077	-	HMDB0034812	-	3.30185	3.27102	3.22958	4.38224	3.20646	3.15331	3.20617	3.11464	3.2204	3.20502	3.25004	3.20928	3.12188	3.17544	3.1151	3.11669	3.169	3.17234	3.38577	3.38486	3.38614	0.0845574	3.94319	3.12188	3.2503	3.20773	0.010052	0.0707119	0.0113967	0.000512011	0.0743828	0.0498462	0.350598	Kruskal.test	0.025746	DKD - CON	0.0173
pos_761	16R-HETE	365.206	6.4055	pos	M+H-H2O, M+2Na-H	C20H32O3	55.7	-	-1.56305	C14778	LMFA03060069	-	5.58844	5.2923	5.86326	3.38385	5.32348	4.68907	5.90328	5.77252	5.76834	4.96791	5.63144	5.69031	3.40031	4.74283	3.39353	3.3997	5.30142	5.30451	5.29533	5.29628	5.2697	0.0146284	5.89371	3.40031	5.30789	5.72932	0.0100565	0.619663	0.104577	0.182027	0.0224371	0.0392307	0.484319	Kruskal.test	0.0262215	Roxa - CON	0.0087
pos_1279	N-Acetyl-L-alanine	132.066	0.714517	pos	M+H, M+K	C5H9NO3	66.5	-	3.23435	-	HMDB0000766	97-69-8	4.69976	4.52185	4.67051	4.55188	4.83815	4.95539	4.55735	4.55351	4.94612	4.5119	4.72364	5.00797	4.47869	4.05881	4.64182	4.42467	4.31416	4.6525	4.66395	4.67133	4.67281	0.00912599	5.26727	4.38363	4.70626	4.71675	0.216633	0.166506	0.215168	0.689499	0.160378	0.889282	0.777448	oneway_Anova	0.0263918	CON - DKD;CON - Roxa	0.0453;0.0386
pos_4685	LysoPC(22:1(13Z))	600.401	6.86913	pos	M+Na	C30H60NO7P	-	67.6	0.978196	C04230	HMDB0010399;LMGP01050141	-	5.15683	5.19884	5.47002	5.24063	5.36034	5.22067	5.17925	5.04988	5.51534	5.15747	5.08194	5.2004	5.454	5.4192	5.56084	5.63448	5.24674	5.42122	5.42386	5.41188	5.4091	0.00707312	6.01862	5.46305	5.27456	5.19738	0.148111	0.117651	0.166203	0.328768	0.0720452	0.881661	0.924523	oneway_Anova	0.0267681	CON - Roxa	0.0233
neg_944	PE(15:0/22:2(13Z,16Z))	802.559	7.29892	neg	M+Cl, M+FA-H	C42H80NO8P	-	85.0	-2.02337	-	LMGP02010471;HMDB0008909	-	6.45003	6.5968	6.25462	6.65223	6.7123	6.68476	6.48095	6.87422	6.6886	6.6869	6.53574	6.70653	7.06296	6.9774	7.06083	7.01387	6.67647	6.8759	6.86744	6.8764	6.87425	0.00410693	7.47557	7.01387	6.62451	6.68775	0.0696229	0.109738	0.126607	0.209285	0.604086	0.0216778	0.887672	Kruskal.test	0.0268282	DKD - CON	0.0173
neg_4494	Ginsenoyne H	347.186	6.39072	neg	M+FA-H	C19H26O3	-	69.8	-1.87034	-	HMDB0039568	142465-54-1	2.09454	2.08411	2.18698	2.14051	2.12788	2.17327	2.12914	2.05658	2.21778	2.04937	2.0722	2.16222	4.60793	4.78294	4.2756	3.35087	2.23141	2.05623	2.05424	2.05424	2.05306	0.00132506	2.65362	2.13455	2.11455	3.84975	0.0411657	0.0671465	1.06006	0.678206	0.414204	0.353213	0.0219199	Welch's anova	0.0271691	CON - DKD;CON - Roxa	0.0476;0.0458
neg_2916	Moschamine	387.112	5.96487	neg	M+Cl	C20H20N2O4	-	68.2	-0.487335	-	HMDB0032759	68573-23-9	4.51435	4.77301	2.85468	4.23885	4.52501	4.07207	3.66786	4.47353	2.88563	4.38746	4.56914	4.2329	3.1395	3.41447	2.94013	3.39669	2.94723	4.26423	4.2626	4.24999	4.24761	0.00843604	4.85821	3.1676	4.163	4.03609	0.23158	0.685906	0.647589	0.0803691	0.115725	0.156882	0.582974	oneway_Anova	0.0278806	CON - DKD	0.0325
neg_2337	Hydroxysebacic acid	217.108	3.28825	neg	M-H	C10H18O5	78.9	-	-2.90786	-	-	-	3.48324	3.56395	3.50778	3.47573	3.33178	3.50424	3.47035	3.54004	3.29775	3.52081	3.63769	3.65519	2.92417	2.99757	2.62098	2.56608	3.92017	3.63022	3.62821	3.62401	3.62432	0.00302537	4.22868	3.00579	3.47779	3.5203	0.544115	0.0779432	0.129914	0.140998	0.49871	0.136927	0.0897776	oneway_Anova	0.0281652	CON - Roxa	0.0364
pos_4644	PE(18:2(9Z,12Z)/22:6(4Z,7Z,10Z,13Z,16Z,19Z))	829.555	6.95272	pos	M+ACN+H	C45H74NO8P	-	91.3	7.85578	-	HMDB0009111;LMGP02011191	-	7.58222	7.6707	7.54631	7.59692	7.60526	7.36249	7.60609	7.6349	7.44364	7.60972	7.46594	7.38896	7.78682	7.67205	7.59129	7.69044	7.74374	7.70898	7.69726	7.7033	7.70327	0.00475545	8.30528	7.69687	7.56065	7.52488	0.0743175	0.105217	0.104353	0.137937	0.210163	0.942943	0.535839	oneway_Anova	0.0282374	CON - Roxa	0.028
pos_5196	Phosphoric acid	98.9845	6.22665	pos	M+H	H3O4P	80.7	-	3.49019	C00009	HMDB0000973;HMDB0001429;HMDB0002142;HMDB0002105	7664-38-2;14066-20-7;14265-44-2;14066-19-4	5.11789	5.07494	5.15159	5.07192	5.08159	5.11013	5.09463	5.06803	5.10407	5.1213	5.10015	5.09888	5.03768	5.0774	5.07211	5.06943	5.05655	5.05186	5.06502	5.06084	5.06286	0.00571263	5.66223	5.06263	5.10134	5.09784	0.0159205	0.0310752	0.0172871	0.354702	0.481249	0.393274	0.159054	oneway_Anova	0.0285203	CON - DKD	0.036
neg_2104	2-Hepteneoylglycine	184.097	2.67317	neg	M-H	C9H15NO3	-	76.5	-4.13849	-	HMDB0094728	-	1.98327	1.97287	2.07551	2.15975	2.01653	2.06183	2.01779	1.9454	2.10625	1.93822	1.96098	2.0508	2.10097	2.10098	2.17327	2.10578	3.29415	2.74344	2.80807	2.79696	2.80589	0.0285651	3.3909	2.10578	2.03918	1.98939	0.00713279	0.0683768	0.0705391	0.58134	0.4141	0.000517391	0.437182	Kruskal.test	0.0295917	DKD - CON;Roxa - CON	0.0303;0.0303
neg_262	N-Acetyl-L-glutamic acid	188.056	0.819433	neg	M-H2O-H, M-H	C7H11NO5	72.2	-	-4.86058	C00624	-	-	4.67265	4.56898	5.04954	4.92058	5.0773	5.14065	4.72699	4.92541	4.87494	4.94454	4.77314	5.5093	5.3867	5.4907	5.29509	5.26824	5.42346	5.12126	5.11934	5.12581	5.12548	0.0031731	5.72504	5.3867	4.98506	4.90017	0.135827	0.183718	0.127054	0.306913	0.0327111	0.744199	0.485997	Kruskal.test	0.0298052	DKD - CON	0.0043
neg_4482	PE(18:1(9Z)/0:0)	478.293	6.42955	neg	M-H	C23H46NO7P	97.9	-	-1.60432	-	LMGP02050004	-	5.43542	5.34907	5.78625	5.69153	5.81711	5.94602	5.60488	5.92526	5.39677	5.83207	5.52085	5.95148	5.1757	5.42695	5.40493	5.4627	5.33858	5.79087	5.81822	5.83054	5.84211	0.0212041	6.42291	5.36177	5.6709	5.70522	0.113424	0.232303	0.229937	0.534851	0.430658	0.283361	0.183512	oneway_Anova	0.0303355	CON - Roxa	0.0373
neg_1822	Threoninyl-Isoleucine	253.119	2.05667	neg	M+Na-2H	C10H20N2O4	-	62.9	8.80816	-	HMDB0029064	-	3.60606	3.56916	3.87078	3.51471	3.98288	3.76966	3.26684	3.7304	3.854	3.66943	3.40431	3.95733	4.13439	4.26359	3.87391	3.83765	3.99672	4.03049	4.01305	4.0186	4.01074	0.00878954	4.62032	4.02125	3.71887	3.64705	0.178571	0.185568	0.264588	0.578995	0.711559	0.654705	0.66358	oneway_Anova	0.0306226	CON - Roxa	0.0312
pos_843	PC(16:0/18:3(9Z,12Z,15Z))	778.536	6.93767	pos	M+H, M+Na	C42H78NO8P	-	85.5	0.97847	-	HMDB0007975;LMGP01010601	-	6.69208	6.8151	6.65656	6.65284	6.97436	6.53894	6.56027	6.78873	6.88399	6.69073	6.58292	6.78727	7.36531	7.25732	7.23056	7.33942	6.77	7.04242	7.03831	7.0447	7.03904	0.00297602	7.64319	7.25732	6.67432	6.739	0.121721	0.116276	0.144342	0.599661	0.562037	0.0335384	0.876285	Kruskal.test	0.0309973	DKD - CON;Roxa - CON	0.0173;0.0303
neg_4671	2-Hydroxyacorenone	281.175	6.16637	neg	M+FA-H	C15H24O2	-	52.7	-1.51252	-	HMDB0030916	185154-94-3	5.26499	5.14782	5.37703	5.07798	4.91631	5.15562	5.30863	4.93758	5.45887	5.02016	5.22164	5.09454	4.54103	4.49899	4.36211	4.39896	5.14617	4.95687	4.92897	4.93524	4.92642	0.0137869	5.5391	4.49899	5.15172	5.15809	0.148307	0.138638	0.213847	0.960768	0.921285	0.0332755	0.740962	Kruskal.test	0.0309973	DKD - CON;Roxa - CON	0.0173;0.0303
neg_6563	Hydroxyvalerylglycine	174.076	1.28332	neg	M-H	C7H13NO4	-	56.2	-4.48877	-	HMDB0094717	-	4.20275	4.33804	4.20147	4.13122	4.1426	4.11728	4.53448	4.15854	4.40602	4.25016	4.32202	4.39894	4.14559	4.06075	3.93218	3.79084	4.40631	4.36736	4.36537	4.36221	4.35695	0.00450726	4.96504	4.06713	4.18889	4.34503	0.232266	0.0814777	0.131778	0.136461	0.968648	0.950225	0.194229	oneway_Anova	0.0316815	CON - Roxa	0.0261
pos_837	PC(15:0/20:4(5Z,8Z,11Z,14Z))	790.536	6.9452	pos	M+H, M+Na	C43H78NO8P	-	76.7	-1.19089	-	LMGP01011424;HMDB0007949	-	5.98236	6.03223	5.74505	5.74283	6.14142	5.56964	5.77837	5.95982	5.87385	5.88686	5.7041	5.84419	6.21861	6.09144	6.01825	6.12701	5.88409	6.09797	6.09384	6.09282	6.09963	0.00324785	6.69813	5.86892	5.8412	6.06788	0.216614	0.0894162	0.125512	0.666067	0.928347	0.938141	0.036885	Welch's anova	0.0317454	CON - Roxa	0.0272
pos_800	LysoPE(0:0/22:1(13Z))	558.353	6.62185	pos	M+H, M+Na	C27H54NO7P	-	79.4	1.49752	-	LMGP02050055;HMDB0011491	-	5.68847	5.70168	5.55679	5.75703	5.94592	5.72367	5.55003	5.49696	5.61889	5.57158	5.49478	5.67624	5.66185	5.77126	5.78107	5.80479	5.55853	5.67968	5.69067	5.67146	5.67342	0.00861393	6.28093	5.7155	5.72893	5.56808	0.103559	0.126422	0.0707789	0.517139	0.596484	0.240553	0.837222	oneway_Anova	0.0324219	Roxa - DKD	0.0421
neg_4907	17-beta-Estradiol-3-glucuronide	429.189	5.94177	neg	M-H2O-H	C24H32O8	-	86.8	-6.47141	C03033;C05503	HMDB0006224;LMST05010058	-	3.57067	3.7707	2.89977	3.63376	3.86958	2.88599	4.18854	3.95358	2.93072	4.13472	4.15072	4.24692	2.92541	2.92541	2.98523	2.93025	4.0617	4.03897	4.00446	4.02184	4.02019	0.013903	4.62356	2.93025	3.60221	4.14272	0.00717875	0.323099	0.111214	0.0919992	0.0025317	0.000440019	0.949115	Kruskal.test	0.0325759	DKD - Roxa;Roxa - CON	0.026;0.0303
neg_4949	6-Dehydrotestosterone glucuronide	507.223	5.89522	neg	M+FA-H	C25H34O8	-	82.2	-1.63686	C03033	HMDB0010337	-	4.28026	4.27183	4.29967	3.81337	3.53761	3.59347	4.48808	3.96188	4.32774	4.50674	4.56136	4.29234	3.62278	3.62278	3.68266	3.62762	4.41509	4.19943	4.18603	4.1774	4.17509	0.010955	4.78663	3.62762	4.0426	4.40791	0.00718616	0.366749	0.158932	0.0660798	0.232966	0.000713831	0.407913	Kruskal.test	0.0325759	DKD - Roxa;Roxa - CON	0.026;0.0303
neg_3010	Dolichosterone	507.332	6.07308	neg	M+FA-H	C28H46O5	-	92.3	-1.1599	-	HMDB0034336	85797-15-5	4.14753	3.88538	4.98337	3.92046	4.02642	3.62521	4.16864	3.57857	5.45416	3.81451	3.79528	3.2999	2.9016	2.97829	3.43683	2.81526	3.67597	4.05687	4.06721	4.04705	4.01904	0.0199674	4.64994	3.16159	4.09806	4.01851	0.374662	0.46727	0.759609	0.124288	0.119356	0.290689	0.751306	oneway_Anova	0.0327796	CON - DKD	0.0418
neg_5397	Isoswertisin 4'-glucoside	589.153	3.78693	neg	M-H2O-H	C28H32O15	-	68.1	-5.09122	-	HMDB0037416	35480-14-9	4.36608	3.79113	2.82487	2.77815	3.94732	2.8111	2.76672	2.6937	2.85582	2.68645	2.70943	2.79999	2.8505	2.85051	2.91032	2.85535	2.86952	3.44774	3.38115	3.35291	3.34497	0.0459059	3.98555	2.85535	3.308	2.73808	0.00717875	0.761134	0.0711626	0.10714	0.414525	0.042773	3.61024e-06	Kruskal.test	0.0328968	DKD - Roxa;Roxa - CON	0.026;0.0303
neg_4933	11-Dihydro-12-norneoquassin	359.186	5.91077	neg	M-H2O-H	C21H30O6	-	66.7	-1.10294	-	HMDB0036889	-	5.00349	4.76819	4.7004	4.69097	4.66393	4.74524	5.05078	4.46225	5.08656	5.06415	4.8947	4.82382	4.61932	4.61932	4.67921	4.62417	4.68475	4.70602	4.67281	4.67121	4.66839	0.0176843	5.28194	4.62417	4.72282	4.97274	0.00718913	0.0572402	0.152133	0.0324295	0.100169	0.0271103	0.154423	Kruskal.test	0.0330045	DKD - CON	0.0173
neg_660	2-Hydroxy-2,6,6-trimethylcyclohexanone	201.113	3.74783	neg	M-H, M+FA-H	C9H16O2	-	71.4	-5.57671	-	HMDB0037023	7500-42-7	4.79091	4.70211	5.07841	4.81329	4.84242	4.9976	5.11077	5.11968	5.08921	5.01496	4.92887	5.23024	5.15764	5.30564	4.89379	4.92067	5.09337	5.13773	5.12926	5.12517	5.12301	0.00647712	5.73089	5.07422	4.87079	5.08229	0.171036	0.140094	0.102191	0.601402	0.893255	0.6371	0.548818	oneway_Anova	0.0330081	Roxa - DKD	0.0471
neg_4312	N-Undecylbenzenesulfonic acid	311.168	6.90903	neg	M-H	C17H28O3S	-	66.5	-1.24327	-	HMDB0032549	50854-94-9	5.88308	5.97539	6.01569	5.9124	6.17834	5.96784	5.82495	5.83696	6.07415	5.68169	5.7362	5.93101	5.95583	5.95144	6.04667	6.11365	6.15558	5.35476	5.34225	5.34039	5.33634	0.00791926	5.94555	6.04464	5.98879	5.84749	0.0917179	0.104194	0.140601	0.306005	0.821816	0.395894	0.727303	oneway_Anova	0.0337036	CON - Roxa	0.034
pos_2691	(±)-Octanoylcarnitine	288.217	5.23595	pos	M+H	C15H29NO4	84.4	-	0.0491681	-	-	-	3.95205	4.60976	4.78489	4.1122	3.85059	4.33517	4.75618	4.46237	4.37948	4.2649	5.03299	5.03705	3.63396	4.04063	3.71517	3.98907	4.65318	4.40988	4.42067	4.42252	4.415	0.0056859	5.01909	4.0064	4.27411	4.65549	0.401036	0.370564	0.335937	0.690787	0.282882	0.34881	0.959613	oneway_Anova	0.0338709	CON - Roxa	0.0289
neg_92	Uridine	243.062	0.811867	neg	M-H, M+FA-H, M+Cl	C9H12N2O6	89.0	-	-2.14124	C00299	HMDB0000296	58-96-8	5.11829	5.0862	5.09826	4.75267	4.38014	5.01799	5.21185	5.33479	5.55217	4.67872	5.46906	5.73023	5.18862	5.15508	5.16003	5.05194	5.66958	5.20558	5.2023	5.20142	5.20061	0.00218171	5.80454	5.16003	5.05209	5.40192	0.0423831	0.0832977	0.252276	0.0396951	0.507126	0.0252833	0.706	Kruskal.test	0.0346174	DKD - Roxa;DKD - CON	0.0411;0.0303
neg_2450	Methyl (3b,11x)-3-Hydroxy-8-oxo-6-eremophilen-12-oate	301.14	3.58362	neg	M+Na-2H	C16H24O4	-	61.4	-7.24139	-	HMDB0041229	64964-00-7	3.15586	3.51957	3.47967	4.0116	3.7221	4.25086	3.75425	3.654	2.60826	3.53061	3.66589	3.70266	4.01048	4.16638	4.13915	3.98434	4.27346	3.96942	3.97264	3.96496	3.96285	0.00438365	4.56951	4.13915	3.62084	3.65994	0.190762	0.394323	0.101575	0.930944	0.00172869	0.64763	0.464881	Kruskal.test	0.0346174	Roxa - CON	0.0043
neg_3027	2-Chloro-5-methyl-cis-dienelactone	168.969	6.09647	neg	M-H2O-H	C7H5ClO4	-	60.7	-4.42105	C18304	HMDB0060345	-	2.6274	3.19643	3.05794	3.54007	2.66091	3.05879	2.67921	3.40099	3.07876	3.32584	3.46391	2.95621	3.32552	3.49137	3.53673	3.64789	4.64013	2.74151	2.87735	2.86615	2.87359	0.0568344	3.44477	3.53674	3.05836	3.2023	0.164795	0.396982	0.329713	0.542315	0.568476	0.0368889	0.948744	Kruskal.test	0.0346174	DKD - CON;Roxa - CON	0.0303;0.0303
neg_2982	Geranyl acetoacetate	283.155	6.03415	neg	M+FA-H	C14H22O3	-	69.9	-1.35517	-	LMFA07010896;HMDB0038256	10032-00-5	4.32785	4.16856	4.94787	4.02997	4.10223	4.20568	4.46438	4.31533	5.17135	4.36734	4.36991	4.35964	4.43409	3.67508	4.04255	3.92025	3.84277	4.26925	4.26689	4.2672	4.22191	0.0217979	4.8588	3.92025	4.18712	4.36863	0.181318	0.167252	0.0461763	0.0325427	0.000863647	0.656071	0.970577	Kruskal.test	0.0359079		0.0043
neg_4213	PC(18:0/18:2(9Z,12Z))	830.591	7.63677	neg	M+FA-H	C44H84NO8P	-	86.8	-1.20298	-	HMDB0008039;LMGP01010768	-	5.97949	6.21248	6.08226	6.12486	6.20881	6.08948	6.08103	6.56716	6.47518	6.46951	6.12674	6.21484	6.58485	6.47562	6.53425	6.5696	6.09547	6.85249	6.87549	6.87466	6.8731	0.0107383	7.4711	6.53425	6.10717	6.34217	0.0750196	0.0938108	0.258298	0.527279	0.267387	0.0190891	0.211356	Kruskal.test	0.0359079	DKD - CON	0.0303
pos_759	PC(14:0/0:0)	468.309	6.4055	pos	M+H, M+Na	C22H46NO7P	72.1	-	1.13514	-	LMGP01050012	-	6.60861	6.5286	6.68975	6.5733	6.68919	6.52075	6.45651	6.31415	6.71232	6.38649	6.44975	6.5294	6.72393	6.74572	6.69273	6.72627	6.51997	6.55975	6.55648	6.55345	6.55489	0.0026974	7.15821	6.72393	6.59095	6.45313	0.0323029	0.0982682	0.105939	0.241748	0.635093	0.0202552	0.671697	Kruskal.test	0.0363566	Roxa - CON	0.0303
pos_4890	LysoPE(18:3(6Z,9Z,12Z)/0:0)	476.275	6.55473	pos	M+H	C23H42NO7P	51.9	-	-5.07801	-	HMDB0011508	-	6.30678	5.98648	6.23003	6.06907	6.17528	6.14782	6.31689	6.3068	5.89746	6.37317	6.25975	6.3867	5.7937	6.1378	5.90999	6.13846	6.04351	6.15221	6.14659	6.146	6.14443	0.00339086	6.74938	6.04351	6.16155	6.31185	0.140785	0.119322	0.0840782	0.991284	0.0120549	0.36211	0.907184	Kruskal.test	0.0363566		3e-04;0.0205
pos_5491	8a,11-Dihydroxy-D9-tetrahydrocannabinol	347.222	5.8726	pos	M+H	C21H30O4	81.6	-	0.565337	-	-	-	5.62398	5.65131	5.8979	5.77287	5.56491	5.52615	5.75079	5.57122	5.93128	5.6769	5.61657	5.69722	5.42768	5.40634	5.50474	5.5403	5.63499	5.602	5.60184	5.60405	5.59789	0.0025622	6.20351	5.50281	5.67285	5.70733	0.0919669	0.139049	0.126363	0.578429	0.50375	0.727681	0.800305	oneway_Anova	0.0363738	CON - Roxa	0.0388
neg_2498	Saponarioside B	849.354	3.77132	neg	M-2H	C77H120O41	-	83.3	-4.43351	-	HMDB0033407	214552-00-8	4.53205	4.7269	5.86191	3.85069	3.92377	4.15222	5.75429	5.58734	5.48722	4.63028	5.42985	5.75356	3.92314	4.20546	3.98303	3.92799	4.93791	4.78419	4.77503	4.82081	4.77297	0.0221591	5.39074	3.98303	4.34213	5.53728	0.0887885	0.595362	0.239968	0.211117	0.0320157	0.0243495	0.449777	Kruskal.test	0.0364756	Roxa - CON	0.0087
neg_5063	(2E,4E)-2,7-Dimethyl-2,4-octadienedioic acid	197.081	5.43647	neg	M-H	C10H14O4	-	69.1	-3.51501	-	HMDB0034099	110107-15-8	4.12601	4.19421	4.23543	4.16205	4.14942	4.23023	4.1495	4.14243	4.15563	4.05222	4.01152	4.0789	4.00894	3.99871	4.11345	4.08567	4.20273	4.01921	4.01861	3.99448	3.98968	0.0153301	4.60774	4.0819	4.18289	4.09837	0.0834446	0.0445417	0.0598113	0.554715	0.276555	0.586844	0.452048	oneway_Anova	0.0366412	CON - DKD	0.0478
neg_3416	PE-NMe(16:0/22:5(4Z,7Z,10Z,13Z,16Z))	824.544	7.02525	neg	M+FA-H	C44H78NO8P	-	77.6	-1.48595	-	HMDB0113056	-	5.15228	5.37398	4.39825	5.17983	5.56876	5.38777	5.10274	5.75763	5.19593	5.61516	5.35935	5.62595	5.91853	5.9001	5.86378	5.78642	5.28472	6.1153	6.12475	6.1176	6.13652	0.00949559	6.72568	5.86378	5.2769	5.48725	0.0811679	0.174568	0.303249	0.103351	0.510817	0.0135618	0.714451	Kruskal.test	0.0366429	DKD - CON	0.0303
neg_6429	DIMBOA-Glc	394.077	1.70425	neg	M+Na-2H	C15H19NO10	-	60.1	4.7134	-	HMDB0029710	113565-32-5	5.602	4.53349	4.19004	3.79418	4.5412	1.98728	4.01495	3.73289	4.62892	3.79057	3.89697	2.3475	2.02636	2.71518	2.15724	2.03116	2.04522	4.23508	4.23707	4.25312	4.21499	0.0153042	4.83732	2.04522	4.36176	3.84377	0.0279722	0.553766	0.209093	0.454786	0.170572	0.00609266	0.315435	Kruskal.test	0.0367148	Roxa - CON	0.0087
neg_4572	(4E,7E,10Z,13E,16E,19E)-docosa-4,7,10,13,16,19-hexaenoic acid	327.232	6.26682	neg	M-H	C22H32O2	69.7	-	-1.50455	-	-	-	4.25526	4.43746	4.69871	4.83318	4.47155	4.85426	4.86217	4.89101	4.43243	4.89537	4.65267	4.79851	4.21821	4.21396	4.40536	4.44305	4.67463	4.68637	4.70134	4.70174	4.69932	0.00717849	5.29929	4.39104	4.59174	4.75536	0.190103	0.240882	0.182265	0.496122	0.0974407	0.40294	0.501382	oneway_Anova	0.036839	CON - Roxa	0.0293
neg_4831	(4S,6R)-p-Mentha-1,8-diene-6,7-diol 7-glucoside	329.16	6.01103	neg	M-H	C16H26O7	-	93.8	-1.17991	-	HMDB0039056	402593-54-8	3.51159	3.6278	3.48525	3.65878	3.42575	3.49779	3.75187	3.80146	3.51623	3.48414	3.98456	3.53205	3.92155	3.93754	3.73767	3.89427	3.55683	3.80822	3.83502	3.75928	3.78115	0.031765	4.39886	3.80957	3.53449	3.67838	0.162123	0.0897488	0.199864	0.413181	0.3096	0.168681	0.23274	oneway_Anova	0.0369399	CON - DKD	0.0298
neg_829	Prostaglandin lactone-diol	267.16	6.1198	neg	M-H, M+Na-2H	C15H24O4	-	77.4	-1.14102	-	HMDB0240213	26054-67-1	5.23868	5.07375	5.63082	4.99371	4.8423	5.12583	5.36618	5.18063	5.68629	5.20383	5.24948	5.1004	5.25552	4.59561	4.71636	4.54858	5.08635	5.00332	4.99456	5.00667	4.98011	0.011615	5.59834	4.84049	5.15085	5.2978	0.31356	0.270019	0.209505	0.53401	0.168341	0.309482	0.675514	oneway_Anova	0.0375181	CON - Roxa	0.0315
pos_1488	Butyryl-L-carnitine	232.154	2.01622	pos	M+H-H2O, M+H	C11H21NO4	81.3	-	-0.576629	C02862	-	-	6.52722	6.85826	6.63661	5.87658	6.02904	6.63748	6.63549	6.77209	6.47871	6.24514	7.68688	7.43553	5.79391	6.27959	5.67272	5.69462	6.75852	6.66584	6.66482	6.65866	6.65958	0.0036173	7.2643	6.03987	6.42753	6.87564	0.471277	0.386161	0.564812	0.285691	0.465433	0.159546	0.79059	oneway_Anova	0.0379854	CON - Roxa	0.0307
neg_5521	(S)-2,3-Dihydro-5-hydroxy-2-methyl-1,4-naphthoquinone	189.055	3.48248	neg	M-H	C11H10O3	-	74.7	-4.09839	-	HMDB0041122	76372-21-9	4.13694	4.20484	4.67302	4.05236	4.00521	4.25254	4.54028	3.75885	3.93986	3.69317	4.09468	3.70508	3.91625	3.44645	4.15937	3.56465	3.43002	3.80041	3.79963	3.77171	3.72648	0.0325909	4.37759	3.70335	4.22082	3.95532	0.321414	0.239852	0.326122	0.130486	0.141097	0.249901	0.756884	oneway_Anova	0.0380204	CON - DKD	0.0307
pos_3387	PC(22:5(7Z,10Z,13Z,16Z,19Z)/P-18:1(11Z))	840.588	7.10352	pos	M+Na	C48H84NO7P	-	97.3	0.239223	-	HMDB0008720	-	6.14971	5.98929	5.90769	5.74512	5.71926	5.36125	5.75791	5.75438	6.47408	5.76323	5.78325	5.50636	5.5559	5.38401	4.95661	5.31132	5.73436	5.82685	5.82274	5.7934	5.82059	0.0147214	6.41815	5.38401	5.8264	5.76057	0.254837	0.200175	0.0214036	0.829768	0.0164554	0.907657	0.945642	Kruskal.test	0.0397103	Roxa - CON	0.0173
pos_4546	CL(18:0/18:0/18:0/22:5(7Z,10Z,13Z,16Z,19Z))	778.536	7.27647	pos	M+2Na	C85H156O17P2	-	59.5	8.35371	-	HMDB0056967	-	6.2627	6.36256	6.20255	6.19255	6.50528	6.08878	6.03577	6.29746	6.4009	6.19781	6.11372	6.2906	6.84021	6.77164	6.71248	6.86391	6.25698	6.54462	6.53405	6.52994	6.53254	0.00644186	7.13738	6.77164	6.23262	6.24421	0.101656	0.126026	0.136212	0.809998	0.895332	0.0381824	0.854219	Kruskal.test	0.0397103	DKD - CON;Roxa - CON	0.0303;0.0303
neg_4542	LPE(18:1)	500.277	6.30545	neg	M+Na-2H	C23H46NO7P	85.2	-	3.32541	-	-	-	6.27914	6.33511	6.54452	6.70953	6.58585	6.83932	6.69281	6.8182	5.92733	6.82559	6.46337	6.73371	5.8667	6.00406	6.07131	6.15684	6.4236	6.64041	6.64365	6.63847	6.64145	0.00215028	7.24306	6.07131	6.56518	6.71326	0.126811	0.277558	0.161067	0.788813	0.0399158	0.817991	0.822389	Kruskal.test	0.0397103	DKD - CON	0.0173
neg_2573	Suberic acid	173.081	4.15487	neg	M-H	C8H14O4	64.4	-	-4.62054	C08278	HMDB0000893;LMFA01170001	505-48-6	5.3092	5.36047	5.4081	5.21701	5.26863	5.3555	5.43971	5.3481	5.38409	5.38484	5.40738	5.50915	5.12179	5.33769	5.11894	5.10339	5.47804	5.23186	5.23044	5.23313	5.22856	0.00195662	5.83306	5.23197	5.31982	5.41221	0.16821	0.0693133	0.0562613	0.899579	0.560227	0.0886474	0.359074	oneway_Anova	0.0403617	CON - Roxa	0.0327
neg_6879	Inosine 5'-monophosphate (IMP)	347.039	0.74325	neg	M-H	C10H13N4O8P	77.6	-	-1.59427	-	-	-	2.96794	3.62636	3.06096	3.01421	3.0015	3.04718	3.00277	2.9297	3.09193	2.92244	3.57438	3.06939	3.55992	5.7328	3.14646	4.59274	3.10564	3.9714	3.99186	3.99178	3.8945	0.0419766	4.5662	3.55992	3.0307	3.03608	0.67352	0.0440792	0.12026	0.000927208	0.0191116	0.248522	0.0606138	Kruskal.test	0.0404967	DKD - CON;Roxa - CON	0.0303;0.0303
neg_3194	Pyranomammea C	387.181	6.31315	neg	M-H	C22H28O6	-	58.5	-1.19102	-	HMDB0033688	30390-05-7	4.9413	4.93018	5.41806	5.15846	4.80449	5.04003	4.35266	4.44117	5.18642	4.08638	4.8023	4.25159	3.43391	3.16248	3.41638	3.72109	5.28866	4.21592	4.21423	4.2305	4.25445	0.0184534	4.83112	3.43391	4.99067	4.39691	0.402419	0.169222	0.337922	0.612349	0.53871	0.0364124	0.508279	Kruskal.test	0.0408956	DKD - Roxa	0.0411
pos_6600	N-(1-Deoxy-1-fructosyl)tyrosine	326.123	0.864567	pos	M+H-H2O	C15H21NO8	-	83.7	-0.146989	-	HMDB0037845	34393-22-1	4.49206	5.27595	5.81552	4.77697	5.33825	5.11391	5.43407	5.00233	5.05779	4.95785	5.38371	5.3249	4.35965	4.78218	4.70485	4.45471	5.01781	5.16567	5.16113	5.15461	5.1577	0.00472447	5.76186	4.66384	5.13544	5.19344	0.263271	0.461798	0.210627	0.956886	0.19007	0.82274	0.32056	oneway_Anova	0.0422508
neg_5211	Suberylglycine	252.085	4.68143	neg	M+Na-2H	C10H17NO5	-	75.1	-1.79006	-	HMDB0000953	60317-54-6	2.06458	2.62954	2.15697	2.21872	2.0979	2.14327	2.09916	2.02664	2.18775	2.01944	2.04225	2.13223	2.18247	2.18247	2.24199	2.18728	3.32039	3.26726	3.27521	3.25514	3.2531	0.0103451	3.86465	2.18728	2.15012	2.07071	0.00714168	0.0895646	0.0706689	0.0133842	0.414184	0.00043679	0.579849	Kruskal.test	0.0422818	Roxa - CON	0.0303
neg_4318	Notoginsenoside T1	673.392	6.90137	neg	M+Na-2H	C36H60O10	-	92.3	-1.53103	-	HMDB0039049	343962-53-8	4.41908	4.34196	4.23797	4.47992	4.52407	4.65494	4.68964	4.91462	4.82193	4.81693	4.63956	4.48676	4.76673	4.59333	4.78166	4.26849	4.38942	4.99481	5.00548	5.01625	5.01864	0.0107564	5.61095	4.55993	4.44299	4.72824	0.227516	0.145377	0.154303	0.999371	0.796139	0.42053	0.46273	oneway_Anova	0.0423919	Roxa - DKD	0.0346
pos_3168	All-trans-heptaprenyl diphosphate	672.42	6.56967	pos	M+NH4	C35H60O7P2	-	75.3	6.92701	C04216	LMPR03030006;HMDB0012187	-	4.92501	4.96852	4.93736	4.74054	5.07921	4.85971	4.23677	4.76529	5.23771	4.88506	4.87951	4.90465	4.85248	5.19768	5.65076	5.0364	5.68366	5.16383	5.17149	5.19218	5.18151	0.0121573	5.77944	5.2842	4.91839	4.81817	0.370544	0.113008	0.326359	0.918317	0.253071	0.377722	0.23255	oneway_Anova	0.0446265	CON - Roxa	0.0436
pos_1284	Nepsilon-Acetyl-L-lysine	211.105	0.7371	pos	M+H, M+Na	C8H16N2O3	77.8	-	-1.04987	-	-	-	5.04971	5.09406	5.15783	5.02337	5.10131	5.20413	5.08238	5.09592	5.11913	5.16607	5.18424	5.40584	4.99723	5.0377	4.9927	4.88558	5.15606	5.11164	5.11642	5.1014	5.10677	0.00639831	5.71115	4.99723	5.09768	5.1426	0.0600038	0.0801471	0.0654672	0.853028	0.0438516	0.787739	0.8062	Kruskal.test	0.0447265	Roxa - CON	0.0303
neg_8	3-[3-(Sulfooxy)phenyl]propanoic acid	245.012	3.06172	neg	M-H, M+K-2H, M+Na-2H, 2M-H	C9H10O6S	-	50.1	-1.9703	-	HMDB0094710	-	6.2171	6.43466	6.13661	6.10901	6.30797	6.30071	6.00707	5.88338	5.77601	6.06417	7.23621	6.21033	6.06654	6.14362	5.17808	5.51133	5.99304	6.49626	6.49126	6.48839	6.48435	0.00498268	7.09215	5.99304	6.2589	6.03562	0.223242	0.127031	0.242367	0.74055	0.0254937	0.253974	0.466784	Kruskal.test	0.0459112	DKD - CON	0.0173
neg_4579	(±)12(13)-EpOME	295.227	6.25912	neg	M-H	C18H32O3	67.4	-	-1.61013	-	-	-	4.26528	4.47188	4.94691	4.61804	4.67145	4.85528	4.90561	5.21932	4.99499	4.73948	4.92166	4.90618	4.54081	4.39279	4.84533	4.90839	4.6704	4.91344	4.89438	4.89407	4.89142	0.0101531	5.50047	4.67154	4.63814	4.94787	0.212776	0.249266	0.157191	0.929209	0.425174	0.783232	0.468412	oneway_Anova	0.0460303
neg_4656	Xi-7-Hydroxyhexadecanedioic acid	283.191	6.18957	neg	M-H2O-H	C16H30O5	-	76.3	-1.16531	-	HMDB0037830	-	5.35552	5.26679	5.67095	5.18158	5.02532	5.29336	5.46187	5.08975	5.71834	5.17051	5.45248	5.34624	4.71785	4.69737	4.64008	4.62642	5.35217	5.16092	5.15247	5.15185	5.14629	0.00600847	5.75497	4.69737	5.28007	5.39936	0.0849456	0.128944	0.215984	0.659529	0.824127	0.0039725	0.962426	Kruskal.test	0.0463635	Roxa - CON	0.0303
neg_5451	Gamma-Glutamyltryptophan	370.083	3.63843	neg	M+K-2H	C16H19N3O5	-	59.9	4.64706	-	HMDB0029160	66471-20-3	2.5931	2.58261	2.686	2.63931	2.62661	2.67223	2.62789	2.55492	3.73794	2.54767	2.81217	2.66113	3.4956	2.71163	2.7714	2.71646	4.13094	2.73135	2.79621	2.55256	2.79411	0.0918058	3.33052	2.7714	2.63296	2.64451	0.0886254	0.0586591	0.138197	0.678207	0.00319138	0.078085	0.281086	Kruskal.test	0.0463635	DKD - CON	0.0043
pos_6435	Isovalerylalanine	174.112	1.5948	pos	M+H	C8H15NO3	54.2	-	-0.765372	-	HMDB0000747	68219-63-6	5.05287	5.14128	5.1606	5.061	5.14567	5.13029	5.33667	5.0415	5.0384	5.06985	5.25304	5.31592	4.80371	4.89542	4.97514	4.82407	5.13403	5.09779	5.09668	5.09171	5.08838	0.00436224	5.69572	5.11529	5.1759	4.92648	0.0463036	0.141154	0.134136	0.0961727	0.0802226	0.471536	0.0339137	Welch's anova	0.0475017	CON - Roxa	0.037
pos_4577	PE-NMe2(16:1(9Z)/20:5(5Z,8Z,11Z,14Z,17Z))	781.555	7.13355	pos	M+NH4	C43H74NO8P	-	71.7	8.06835	-	HMDB0113975	-	7.81229	7.84569	7.71573	7.64635	7.80932	7.55752	7.73042	7.89145	7.85569	7.7807	7.74128	7.69277	8.02663	7.90114	7.82859	7.89925	7.78548	7.94854	7.94443	7.94075	7.94311	0.00325376	8.54628	7.88822	7.73115	7.78205	0.0915914	0.112596	0.07706	0.433888	0.598994	0.679664	0.590871	oneway_Anova	0.0477613	CON - DKD	0.0407
pos_2345	3,7,8,15-Scirpenetetrol	316.175	2.55065	pos	M+NH4	C15H22O6	-	72.4	-0.164201	-	HMDB0037560	128534-67-8	4.52806	4.94005	5.12005	4.70305	4.20511	4.68142	4.8862	4.44869	4.14964	5.01222	4.81125	4.56217	3.21046	3.89762	3.20368	3.94885	5.26028	4.77111	4.75638	4.75644	4.75417	0.00778849	5.36163	3.90418	4.69629	4.64503	0.8386	0.319006	0.319829	0.947263	0.792037	0.190433	0.238091	oneway_Anova	0.0480267
pos_185	LysoPE(0:0/22:6(4Z,7Z,10Z,13Z,16Z,19Z))	548.275	6.39803	pos	M+Na, M+2Na-H, M+H-H2O	C27H44NO7P	-	59.1	-0.494573	-	LMGP02050060;HMDB0011496	-	6.83519	6.94366	6.90155	7.00976	6.92612	7.00418	7.30441	7.21555	6.11712	7.36803	7.08441	7.20015	6.38126	6.63937	6.39209	6.662	7.0458	6.97415	6.97296	6.97746	6.96881	0.00355797	7.57541	6.63937	6.93489	7.20785	0.366616	0.0760811	0.163082	0.673735	0.00508896	0.303874	0.441717	Kruskal.test	0.0484706		2e-04;0
neg_3046	1,11-Undecanedicarboxylic acid	243.16	6.11202	neg	M-H	C13H24O4	75.2	-	-1.86224	-	HMDB0002327	505-52-2	5.67208	5.47208	5.345	5.52668	5.41438	5.49333	5.51303	5.32046	5.25003	5.26617	5.41313	5.40361	5.07278	5.00406	5.08074	5.0333	5.67143	5.29101	5.28347	5.27942	5.27721	0.00605048	5.88487	5.07278	5.48271	5.36203	0.0585419	0.083251	0.108942	0.859182	0.632091	0.00322991	0.720793	Kruskal.test	0.0484706		0.0095;0.0031
pos_4262	Cinncassiol C1 19-glucoside	606.256	8.30245	pos	M+ACN+Na	C26H38O12	-	94.7	7.18579	-	HMDB0035167	-	5.05124	5.00086	6.04463	4.36848	3.65178	4.10379	5.39872	3.55993	5.947	5.22187	5.61071	4.55246	3.56717	3.62075	3.56038	3.56198	4.28845	4.79953	4.86153	4.88072	4.88165	0.0357001	5.45917	3.56717	4.68467	5.3103	0.010058	0.702342	0.69469	0.85784	0.457209	0.000845959	0.217513	Kruskal.test	0.0488523	DKD - CON	0.0173
pos_4441	PC(20:3(8Z,11Z,14Z)/P-18:1(11Z))	816.588	7.67595	pos	M+Na	C46H84NO7P	-	86.9	0.569878	-	HMDB0008424	-	6.44236	6.32785	6.34916	5.96968	6.07196	5.61487	5.89993	6.07588	6.76585	5.90522	6.07884	5.82369	5.8753	5.6146	5.32686	5.58192	5.98208	6.1958	6.19748	6.18424	6.18548	0.00679807	6.79285	5.6146	6.19991	5.99055	0.386509	0.281307	0.132622	0.451481	0.0211743	0.785117	0.916412	Kruskal.test	0.0488523	DKD - CON	0.0303
neg_4230	Dodecylbenzenesulfonic acid	325.184	7.44582	neg	M-H	C18H30O3S	68.1	-	-1.54045	-	-	-	5.95197	5.99635	5.98386	5.93773	6.16137	6.01809	5.86708	5.84233	6.1318	5.66308	5.74397	5.97551	5.96531	5.99445	6.04619	6.13376	6.15921	5.23162	5.22685	5.22048	5.20794	0.010085	5.82387	6.05978	6.00823	5.87063	0.0847586	0.080523	0.166817	0.0957857	0.931219	0.522703	0.274481	oneway_Anova	0.0489409
neg_2929	2,6-Dimethyl-3,7-octadiene-2,6-diol	215.128	5.98795	neg	M+FA-H	C10H18O2	-	54.2	-3.47277	-	HMDB0036990	13741-21-4	4.8749	4.88066	4.85458	4.70191	4.74688	4.77041	5.00822	4.95054	4.80873	4.90302	4.88591	4.94877	4.81859	4.69108	4.62418	4.6091	4.99647	4.82765	4.82259	4.82562	4.81024	0.00768127	5.42363	4.74788	4.80489	4.91753	0.161696	0.0751924	0.0683218	0.29948	0.89137	0.336819	0.289045	oneway_Anova	0.0500499
pos_1446	N-(1-Deoxy-1-fructosyl)phenylalanine	310.129	1.75262	pos	M+H-H2O, M+H	C15H21NO7	-	71.7	-0.0173964	-	HMDB0037846	87251-83-0	5.47043	6.19689	6.54902	5.96099	6.20604	6.17611	6.43131	5.99194	6.11064	6.15854	6.30326	6.43109	5.67998	5.96112	5.78688	5.5991	6.04027	6.04401	6.0446	6.0442	6.03784	0.0032001	6.64473	5.81347	6.09325	6.2378	0.185555	0.358735	0.179994	0.419703	0.477781	0.713411	0.713002	oneway_Anova	0.0508918
neg_1393	N-acetylaspartate	174.04	0.804283	neg	M-H	C6H9NO5	54.4	-	-5.0135	C01042	-	-	4.90577	4.93032	5.04966	4.80828	4.76067	4.95704	4.84174	4.63194	5.00328	4.5791	4.91618	5.04279	5.18717	5.35117	5.09906	4.80836	5.07778	4.79922	4.81097	4.81447	4.81229	0.00673601	5.41133	5.10471	4.90196	4.83584	0.197562	0.104313	0.192274	0.893049	0.402775	0.809143	0.459624	oneway_Anova	0.0510548
pos_1858	Acetylcholine	146.117	0.662117	pos	M+H	C7H15NO2	54.8	-	-0.984861	C01996	HMDB0000895	51-84-3	5.58432	5.45869	5.79656	5.28607	5.54359	5.51391	5.51608	5.53282	5.86967	5.65297	5.66965	5.88448	5.46923	5.63256	5.38632	5.44328	5.20966	5.54826	5.54415	5.53431	5.54136	0.00581833	6.14411	5.42821	5.53052	5.68761	0.152633	0.166754	0.159254	0.850568	0.242364	0.89293	0.955135	oneway_Anova	0.0514812
pos_4672	PC(14:0/22:5(7Z,10Z,13Z,16Z,19Z))	802.536	6.89927	pos	M+Na	C44H78NO8P	-	91.7	0.863359	-	LMGP01012131;HMDB0007891	-	6.90745	6.96665	6.82373	6.72692	7.02495	6.68492	6.85172	6.97362	6.96942	6.98479	6.81408	6.9291	7.17015	7.07412	7.01093	7.09168	6.84479	7.11226	7.10817	7.10617	7.11232	0.00305427	7.7118	7.03833	6.85577	6.92046	0.122179	0.134466	0.0713813	0.753447	0.170642	0.600916	0.38675	oneway_Anova	0.0521185
neg_393	Gamma-Glutamylthreonine	247.093	0.674567	neg	M-H, M+Na-2H	C9H16N2O6	-	59.3	-1.91807	-	HMDB0029159	5652-48-2	4.0776	3.99024	4.61097	4.45507	4.75008	4.91148	3.60428	4.18085	4.795	4.23003	4.14456	4.76296	4.97439	4.92682	4.86711	4.72573	4.76054	4.45257	4.45448	4.4597	4.44846	0.0046431	5.05587	4.85092	4.46591	4.28628	0.106195	0.368102	0.443959	0.600086	0.394073	0.632974	0.202098	oneway_Anova	0.0527274
pos_6329	7-Aminomethyl-7-carbaguanine	180.088	1.94843	pos	M+H	C7H9N5O	-	54.8	-0.998017	C16675	HMDB0011690	-	3.64912	3.91533	3.93086	3.58234	3.61369	3.60199	3.66673	3.51354	3.85538	3.62213	3.69002	3.75934	3.31476	3.64153	3.44697	3.53345	3.57438	3.6783	3.6964	3.68597	3.69436	0.00820118	4.29081	3.53345	3.63141	3.67838	0.128212	0.058172	0.101715	0.0219123	0.995289	0.833895	0.84965	Kruskal.test	0.0528381
neg_4657	Pentadecanoic acid	263.201	6.18957	neg	M+Na-2H	C15H30O2	-	68.2	8.56394	C16537	HMDB0000826;LMFA01010015	1002-84-2	4.096	4.23075	4.63425	4.32401	4.02885	4.38771	4.57171	4.07871	4.83494	4.16856	4.2632	4.17941	3.9061	3.8494	3.89862	3.86099	4.31075	4.14573	4.14383	4.13492	4.10917	0.0162699	4.73569	3.89862	4.27738	4.22131	0.0557873	0.216248	0.1448	0.851985	0.193834	0.00397625	0.639481	Kruskal.test	0.0528381
neg_5306	Nopalinic acid	299.065	4.19405	neg	M+K-2H	C10H18N2O6	-	61.9	-1.94769	C01683	HMDB0029437	63409-16-5	3.59079	4.13	4.54616	3.93688	3.44038	3.93977	3.84817	2.51202	4.4855	2.50478	3.89819	3.24405	4.77375	4.03438	4.56033	3.81854	4.57904	4.13656	4.11296	4.115	4.11093	0.0119073	4.72102	4.35321	3.93066	3.41545	0.40567	0.393593	0.805004	0.824525	0.428366	0.367878	0.106758	oneway_Anova	0.0533928
neg_4350	5-Heneicosyl-1,3-benzenediol	449.363	6.70848	neg	M+FA-H	C27H48O2	-	82.3	-1.08604	-	HMDB0031035	70110-59-7	5.12483	5.24663	5.86802	5.64455	5.38573	5.59447	5.39712	5.20075	5.6364	5.25969	5.12882	5.26308	5.06119	5.02562	5.05179	4.96762	5.52891	5.55337	5.56188	5.54977	5.55347	0.0051261	6.15671	5.05179	5.4901	5.26139	0.0387922	0.294977	0.143218	0.907015	0.325762	0.0102777	0.425514	Kruskal.test	0.0537086
pos_1738	Pyroglutamic acid	171.076	0.542667	pos	M+ACN+H	C5H7NO3	69.9	-	-2.03137	C01879;C02237	HMDB0000267	98-79-3	4.22021	4.41582	3.839	4.2024	3.98092	3.96086	4.27671	4.01706	3.7614	4.35173	4.44234	3.92023	3.83501	3.51904	3.68398	3.85008	4.04877	4.15624	4.16706	4.1559	4.17106	0.00762144	4.76465	3.78737	4.1032	4.12825	0.198257	0.212732	0.268643	0.726501	0.645153	0.924813	0.403134	oneway_Anova	0.0549087
neg_3061	13'-Carboxy-alpha-tocotrienol	499.307	6.13533	neg	M+FA-H	C29H42O4	-	82.3	0.889272	-	HMDB0012556	-	3.08828	4.36422	5.55252	3.04777	3.85331	3.4394	4.18401	3.96633	4.68255	4.44026	4.40765	4.4494	3.20533	2.96776	3.65219	3.72915	3.24215	4.26382	4.25536	4.23915	4.2608	0.0107618	4.85693	3.35932	3.89092	4.35503	0.321446	0.953451	0.247606	0.290797	0.690074	0.478823	0.0864574	oneway_Anova	0.054932
neg_5522	{[4-(4-hydroxy-3-methoxyphenyl)-2-oxobut-3-en-1-yl]oxy}sulfonic acid	269.012	3.48248	neg	M-H2O-H	C11H12O7S	-	56.0	-1.34039	-	HMDB0135696	-	5.0731	5.18575	5.74999	4.81757	4.73532	5.21276	5.63387	4.57282	4.73825	4.37203	5.15944	4.39307	4.74904	3.85985	5.06312	3.86469	3.87888	4.52134	4.51138	4.49628	4.50213	0.0108589	5.10994	3.87888	5.12943	4.65554	0.0282198	0.292957	0.404729	0.495208	0.2814	0.0401541	0.775557	Kruskal.test	0.0567026
neg_6052	4-Hydroxy-3-methoxy-cinnamoylglycine	288.03	2.41613	neg	M+K-2H	C12H13NO5	-	54.6	7.35039	C02564	HMDB0059747	-	4.56842	4.3445	4.11372	4.7408	4.37976	4.70803	5.09212	4.61818	4.36705	4.64966	4.47504	4.47836	3.49887	3.66634	3.91438	3.83766	5.08096	4.56896	4.56694	4.56642	4.54889	0.009146	5.16493	3.99964	4.47587	4.6134	0.625424	0.240956	0.25635	0.645014	0.148891	0.0662828	0.535561	oneway_Anova	0.0568907
pos_3477	PG(18:0/22:4(7Z,10Z,13Z,16Z))	865.529	7.54045	pos	M+K	C46H83O10P	-	61.3	-7.78204	-	LMGP04010883;HMDB0010611	-	6.2644	6.33547	5.91522	6.15333	6.28384	6.07411	6.16775	6.36324	6.2598	6.25342	6.24301	6.21106	6.48331	6.39076	6.33406	6.42433	6.17432	6.39313	6.39634	6.39218	6.39237	0.00193424	6.99557	6.36136	6.17106	6.24971	0.117717	0.157246	0.0652101	0.571769	0.547917	0.602452	0.209799	oneway_Anova	0.0601363
pos_273	N-(1-Deoxy-1-fructosyl)valine	262.128	0.767333	pos	M+H-H2O, M+2Na-H, M+H-2H2O	C11H21NO7	-	79.2	-0.0957917	-	HMDB0037844	-	5.49475	6.14528	6.26154	6.09938	6.19377	6.31996	6.37965	6.12099	5.81612	6.07559	6.29961	6.44248	5.47361	5.63643	5.78181	5.49762	6.13702	6.16952	6.15776	6.15638	6.15559	0.00652874	6.76191	5.63643	6.16953	6.2103	0.215537	0.120212	0.225398	0.0189676	0.679137	0.32623	0.988521	Kruskal.test	0.0612088
pos_2680	6beta-Hydroxyprednisolone	377.196	5.0465	pos	M+H	C21H28O6	60.8	-	0.62749	-	-	-	3.98825	4.18971	3.6479	3.0165	2.73654	3.41344	4.28405	3.40074	2.75046	4.04733	4.20424	2.73936	2.65207	2.70556	2.6453	2.6469	4.03914	3.79036	3.77811	3.71846	3.78401	0.0309105	4.37067	2.65207	3.53067	3.72403	0.0100372	0.720359	0.77112	0.866859	0.131743	0.000361346	0.45987	Kruskal.test	0.0612088
neg_4489	LPC(18:1)	566.345	6.41405	neg	M+FA-H	C26H52NO7P	83.1	-	-2.07135	C04230	-	-	6.28008	6.20207	6.4611	6.40127	6.42526	6.53144	6.11918	6.27686	6.38229	6.21278	6.18048	6.42255	6.41311	6.39074	6.55919	6.42662	6.39197	6.18599	6.18413	6.18474	6.19549	0.00532167	6.78967	6.41311	6.41326	6.24482	0.0313451	0.123065	0.140837	0.758823	0.72617	0.0201774	0.382698	Kruskal.test	0.0631595
neg_4476	LysoPC(P-16:0)	524.335	6.44508	neg	M+FA-H	C24H50NO6P	-	69.8	-1.54741	-	HMDB0010407	-	4.48954	4.51298	4.34338	4.63162	4.41521	4.62376	4.30764	4.4279	4.54386	4.42161	4.42517	4.44357	4.34613	4.37854	4.43504	4.34494	4.3543	4.60199	4.61311	4.62915	4.63452	0.0146043	5.22193	4.37179	4.50275	4.42829	0.037853	0.11366	0.0751011	0.630834	0.310133	0.0807716	0.176621	oneway_Anova	0.0632256
pos_6058	6-Deoxyfagomine	114.091	2.64833	pos	M+H-H2O	C6H13NO2	-	54.3	0.890975	-	HMDB0036382	197449-09-5	5.3996	5.42814	5.2946	5.16079	5.26679	5.2258	5.35915	5.20991	5.3099	5.29044	5.3652	5.25071	5.14651	5.20867	5.18544	5.16372	5.26144	5.34446	5.34273	5.34369	5.33814	0.00281612	5.94432	5.19316	5.29595	5.29755	0.0447358	0.102233	0.060744	0.762815	0.695887	0.741688	0.215655	oneway_Anova	0.0638985
neg_3293	5-Nonadecyl-1,3-benzenediol	421.332	6.56937	neg	M+FA-H	C25H44O2	-	75.4	-1.3786	-	HMDB0030956	35176-46-6	4.71432	4.81009	5.65502	5.21588	5.00499	5.22377	5.14906	4.83893	5.56195	4.85778	4.81923	4.95796	4.56054	4.55876	4.56972	4.50527	5.2074	5.08651	5.0844	5.08468	5.05163	0.0161773	5.6791	4.56054	5.11043	4.90787	0.0136147	0.306665	0.116817	0.703564	0.0545046	0.00150892	0.70826	Kruskal.test	0.0640743
neg_5055	20-Carboxy-leukotriene B4	347.186	5.49175	neg	M-H2O-H	C20H30O6	-	93.3	-1.29173	C05950	HMDB0006059;LMFA03020016	80434-82-8	4.35684	4.41905	3.86519	4.09303	3.77123	4.03715	4.54915	3.67962	3.41815	4.2709	4.2848	3.78527	3.41283	3.41284	3.47271	3.41768	4.19494	4.01089	4.00353	4.00003	3.98746	0.00964151	4.60259	3.41768	4.06509	4.02808	0.00718468	0.364459	0.448625	0.626723	0.631557	0.000728238	0.285574	Kruskal.test	0.0640743
neg_5860	3,4,5-trihydroxy-6-{[2-(3-hydroxyphenyl)acetyl]oxy}oxane-2-carboxylic acid	327.072	2.79768	neg	M-H	C14H16O9	-	93.7	-1.36623	-	HMDB0125162	-	4.49908	4.36052	3.68187	4.08307	3.86816	3.99631	4.38233	4.12474	3.68643	4.24025	4.28756	3.99268	3.68111	3.68112	3.74099	3.68596	4.00698	3.94522	3.94321	3.94318	3.9219	0.0107547	4.5405	3.68596	4.03969	4.1825	0.00718616	0.364986	0.218593	0.890943	0.545668	0.00492075	0.300278	Kruskal.test	0.0640743
neg_864	Sambutoxin	474.262	6.26682	neg	M-H, M+Na-2H	C28H39NO4	-	61.5	-6.27567	-	HMDB0041085	160047-56-3	4.66971	4.79384	5.04083	5.02092	5.00715	5.19087	5.0912	5.15399	4.97979	5.11393	4.88992	5.26248	4.85516	4.88997	4.94596	4.90056	4.62133	5.07914	5.08647	5.07749	5.08429	0.00421238	5.68392	4.84259	4.95388	5.08188	0.127871	0.188372	0.131304	0.560273	0.944697	0.0618906	0.711656	oneway_Anova	0.0646031
neg_3198	FA(18:1(OH2))	313.238	6.32087	neg	M-H	C18H34O4	77.5	-	-1.36926	-	-	-	4.75628	4.74752	5.38757	4.90753	4.52362	4.8232	5.13519	4.87056	5.22148	4.89676	5.00961	5.03296	4.48176	4.44635	4.5432	4.52034	5.21991	4.83951	4.81959	4.82707	4.81379	0.0110132	5.42715	4.52034	4.78974	5.02128	0.0571913	0.118613	0.176745	0.262185	0.746477	0.0036975	0.79384	Kruskal.test	0.0654713
pos_5749	(±)-Hexanoylcarnitine	260.186	3.72755	pos	M+H	C13H25NO4	50.8	-	0.345694	-	-	-	5.02098	5.51655	5.66152	4.96987	4.71793	5.70909	5.57241	5.57919	5.19348	5.21841	6.50306	6.5246	4.62338	5.00344	4.8593	5.05208	5.66211	5.54524	5.54269	5.53856	5.53755	0.00357899	6.14308	5.04006	5.26599	5.76519	0.385591	0.415608	0.603115	0.30205	0.0789877	0.48634	0.58585	oneway_Anova	0.0668865
neg_6600	D-1,5-Anhydrofructose	183.027	1.17365	neg	M+Na-2H	C6H10O5	-	55.9	-5.04254	-	HMDB0041561	75414-43-6	3.84991	3.72039	3.63319	3.63283	3.15252	2.97245	3.96793	3.88698	3.81485	3.98754	3.62003	3.99161	3.07711	2.9857	2.76609	2.71115	4.43615	4.023	4.02694	4.00668	4.00397	0.0113592	4.61729	2.9857	3.63301	3.92746	0.325594	0.225563	0.0920895	0.207817	0.123738	0.0240423	0.408125	Kruskal.test	0.0669862
neg_81	P-Cresol glucuronide	283.082	3.78693	neg	M-H, 2M-H, M-H2O-H	C13H16O7	-	76.2	-1.37736	-	HMDB0011686	-	6.66982	6.32888	6.32179	6.11546	6.45895	5.43766	5.80728	5.53857	6.17294	5.89127	5.50613	5.33865	5.36879	6.00271	5.69888	6.0796	6.11968	6.23785	6.23426	6.22789	6.22559	0.00561738	6.83348	5.85393	6.22209	5.70914	0.317445	0.425348	0.305117	0.243584	0.814711	0.252153	0.971086	oneway_Anova	0.0674195
neg_2831	4-Hydroxyretinoic acid glucuronide	537.233	5.82513	neg	M+FA-H	C26H36O9	-	66.2	-1.61038	-	HMDB0061688	-	2.52384	2.51336	2.6167	2.57003	2.622	2.60294	2.55861	2.48568	2.64762	2.79484	3.14162	3.27889	2.64231	2.64232	2.70208	2.64715	2.66131	3.14327	3.2517	3.17903	3.13594	0.0518204	3.78181	2.64715	2.58648	2.72123	0.00717282	0.0487301	0.295166	0.244093	0.368479	0.0427678	0.00777546	Kruskal.test	0.0679564
pos_2512	Valproic acid glucuronide	343.137	3.27593	pos	M+Na	C14H24O8	-	74.4	0.631329	-	HMDB0000901	60113-83-9	4.05248	3.97581	3.7962	3.18735	3.74169	3.16525	4.7246	4.99017	3.74194	4.83351	4.55967	4.8192	5.01978	4.02638	3.12703	3.48235	3.18094	4.32552	4.27438	4.30054	4.27495	0.0239854	4.89641	3.48235	3.76894	4.7719	0.526796	0.363535	0.202996	0.156311	0.0405473	0.24732	0.496322	Kruskal.test	0.0680898
neg_4659	Deoxycholic Acid	391.285	6.18183	neg	M-H	C24H40O4	84.8	-	-0.981345	C04483	LMST04010040;HMDB0000626	83-44-3	5.15049	5.00318	4.92086	4.45826	4.20465	4.06879	5.27	3.96351	4.79844	4.60618	4.52015	3.87656	3.92715	3.92715	3.98703	3.93199	4.22478	4.55614	4.52631	4.53713	4.52407	0.0145433	5.13815	3.93199	4.68956	4.56317	0.00718764	0.574175	0.618929	0.400671	0.701121	0.00637125	0.0539503	Kruskal.test	0.070813
neg_2035	Indicaxanthin	307.093	2.51715	neg	M-H	C14H16N2O6	-	69.1	-0.430587	C08549	HMDB0029386	2181-75-1	4.09327	4.13993	3.92991	4.00692	3.83297	3.85638	4.2021	4.04159	3.5065	4.32204	4.10411	4.2173	3.67593	4.06747	3.17475	3.78778	3.72098	3.97672	3.96836	3.96201	3.95985	0.00753796	4.56881	3.68538	3.97656	4.06561	0.323487	0.125276	0.290537	0.607899	0.0631623	0.525666	0.666413	oneway_Anova	0.0711809
pos_6726	O-Hydroxyhippuric acid	213.087	0.75985	pos	M+NH4	C9H9NO4	60.5	-	-0.890233	C07588	-	-	2.73664	2.70586	2.66448	2.54055	2.64139	2.69943	2.64111	2.54975	2.65531	2.63996	2.68491	2.64421	2.55697	2.61043	2.5502	2.5518	2.604	2.85297	2.84733	2.95985	2.84118	0.0563096	3.47984	2.55697	2.68196	2.64266	0.0100313	0.0477886	0.0113775	0.388068	0.0744551	0.0498411	0.452019	Kruskal.test	0.071324
neg_1205	L-2-Aminoadipic acid	160.061	0.63645	neg	M-H	C6H11NO4	71.3	-	-5.34667	C00956	-	-	4.57149	4.58395	5.12395	4.68799	5.13144	5.0962	4.71212	4.83105	5.26611	4.78377	4.7758	5.38418	5.31865	5.27611	5.30576	5.1675	4.98567	4.84235	4.84825	4.85163	4.84953	0.00395224	5.45001	5.27611	4.8921	4.80741	0.0630743	0.349299	0.0940702	0.0331629	0.04819	0.157433	0.308391	Kruskal.test	0.071324
neg_5092	12,20-Dioxo-leukotriene B4	347.186	5.23143	neg	M-H	C20H28O5	-	80.3	-1.33761	-	HMDB0060094	-	3.6605	3.76299	3.37691	2.9599	3.2064	3.23679	4.09949	3.26093	2.82513	3.98574	3.9414	3.6157	2.81981	2.81982	2.87962	2.82465	3.84554	3.67274	3.60946	3.5764	3.62636	0.0387513	4.22462	2.82465	3.30685	3.77855	0.00717727	0.331656	0.391509	0.769761	0.378159	0.000497048	0.617131	Kruskal.test	0.071324
neg_5279	(E)-10-Oxo-8-decenoic acid	229.108	4.296	neg	M+FA-H	C10H16O3	-	67.1	-2.83494	-	LMFA01030949;HMDB0040883	69152-89-2	2.90205	3.27777	3.21472	3.11464	3.12758	2.46845	3.88764	3.77416	3.09928	3.91105	3.73102	3.7517	3.99316	3.41829	2.38468	3.33771	3.0508	3.58878	3.58138	3.58681	3.56245	0.0117266	4.18195	3.33771	3.12111	3.76293	0.425373	0.185517	0.116103	0.125525	0.00942611	0.901419	0.411649	Kruskal.test	0.0716042
neg_6427	5-hydroxyhexanoylglycine	188.092	1.71208	neg	M-H	C8H15NO4	-	57.8	-3.86609	-	HMDB0094722	-	4.93389	5.07723	4.96987	5.09933	4.93815	5.04569	5.36693	5.14442	4.99275	5.22377	5.11593	5.17578	5.10465	4.91843	4.8343	4.95059	5.25275	5.3235	5.31895	5.32152	5.3046	0.00841231	5.91926	5.01214	5.01069	5.16993	0.166319	0.0725758	0.123856	0.262251	0.930878	0.689107	0.517341	oneway_Anova	0.071775
neg_4836	3-Hydroxyisovalerylcarnitine	569.332	6.00332	neg	2M+FA-H	C12H24NO5+	-	97.0	6.0284	-	HMDB0061189;LMFA07070041	-	3.05785	3.26848	3.26832	3.10413	3.09142	3.1371	3.09269	3.0196	3.18186	3.01234	3.03534	3.12598	3.17654	3.17655	3.2364	3.18139	3.19557	3.01924	3.01724	3.25588	3.10532	0.106457	3.71263	3.18139	3.12062	3.06402	0.0071832	0.0681737	0.0712337	0.128776	0.414568	0.0427755	0.149605	Kruskal.test	0.0723097
pos_1929	(4S,6S)-3,4,5,6-Tetrahydro-4-hydroxy-6-methyl-2H-pyran-2-one	172.097	0.804683	pos	M+ACN+H	C6H10O3	-	83.7	-1.56525	-	HMDB0033302	33275-54-6	4.87166	4.81341	4.81048	4.63535	4.78862	4.74011	4.81979	4.7195	4.76968	4.80591	4.78969	4.83835	4.64007	4.69677	4.6515	4.62612	4.83216	4.7648	4.75648	4.75658	4.7363	0.0118594	5.35572	4.68932	4.77661	4.79049	0.0841283	0.0811987	0.0420971	0.527992	0.768802	0.0832837	0.715681	oneway_Anova	0.072437
pos_3374	PS(MonoMe(11,3)/MonoMe(13,5))	940.526	7.05045	pos	M+2Na-H	C48H82NO12P	-	79.6	-2.79979	-	HMDB0061604	-	6.85084	6.80476	6.52734	6.59255	6.80485	6.60989	6.6619	6.71156	6.55723	6.71421	6.66407	6.68801	6.71327	6.78069	6.73319	6.72252	6.74968	6.71835	6.72404	6.72307	6.72505	0.00294522	7.3247	6.73987	6.69837	6.66616	0.0265319	0.137246	0.0578534	0.193311	0.0843614	0.644753	0.000283339	Welch's anova	0.0724708
pos_2288	5-hydroxyoct-4-enoylglycine	216.123	2.40262	pos	M+H	C10H17NO4	-	53.8	-1.3492	-	HMDB0094762	-	4.58193	4.68667	4.54532	4.4468	4.43436	4.39639	4.94603	4.58202	4.2724	4.71175	4.68941	4.64623	4.20152	4.33165	4.16929	4.07128	4.81161	4.90836	4.92931	4.92521	4.92712	0.00937471	5.52464	4.31707	4.51524	4.64131	0.291712	0.109626	0.218982	0.602274	0.615392	0.136994	0.664114	oneway_Anova	0.0739961
pos_7284	L-Carnitine	162.112	0.512933	pos	M+H	C7H15NO3	87.2	-	-0.817777	C00318	HMDB0000062	541-15-1	6.91278	6.74491	6.82169	6.66811	6.66595	6.73402	6.59329	6.33887	6.68301	6.68047	6.77859	6.59995	6.93874	6.91654	6.94184	6.83866	6.51995	6.68002	6.67519	6.68388	6.67959	0.00353798	7.28174	6.91653	6.73947	6.64021	0.0375127	0.107396	0.0665131	0.41983	0.27603	0.0169991	0.841492	Kruskal.test	0.0749563
neg_6072	Gamma-Glu-Leu	259.13	2.39293	neg	M-H	C11H20N2O5	72.1	-	-1.38731	-	-	-	4.35494	4.74588	4.8656	5.22294	4.98078	5.34256	4.80417	4.94025	4.96972	4.94714	4.80307	5.21058	5.19785	5.28947	5.15802	5.10792	5.54369	5.01515	5.00311	5.0031	5.001	0.00644621	5.60768	5.25939	4.91878	4.94582	0.172289	0.354001	0.149091	0.883734	0.187822	0.265315	0.166629	oneway_Anova	0.0765947
pos_2670	S-Phenylmercapturic acid	222.058	4.93278	pos	M+H-H2O	C11H13NO3S	-	89.4	0.216066	-	HMDB0042011	4775-80-8	4.71017	4.80783	4.16201	4.77879	5.10386	4.57012	4.46095	4.21509	4.19381	4.37238	4.47457	4.62301	4.52533	4.30208	4.48558	4.09626	4.57061	4.43412	4.44264	4.46112	4.43117	0.0134059	5.04447	4.39597	4.6888	4.38997	0.196151	0.311958	0.164848	0.705582	0.62711	0.334782	0.681382	oneway_Anova	0.0784324
neg_3326	LysoPC(O-18:0)	554.382	6.6855	neg	M+FA-H	C26H56NO6P	-	93.4	-1.94642	C04317	HMDB0011149	-	4.35088	4.85801	4.48096	4.87398	4.14102	4.76562	3.71236	4.21436	4.54345	4.51616	4.2977	4.25639	4.49564	3.6966	4.26945	4.37207	3.2969	5.1126	5.13498	5.11868	5.1419	0.0134831	5.72926	4.02613	4.57841	4.25674	0.509823	0.301054	0.299775	0.375992	0.199901	0.337282	0.526369	oneway_Anova	0.0785391
neg_2714	5-Phenyl-1,3-oxazinane-2,4-dione	226.027	5.01922	neg	M+Cl	C10H9NO3	-	57.8	-3.27836	C16596	HMDB0060400	-	6.69731	6.77077	6.82242	6.36099	6.35825	6.36616	6.46715	6.0318	6.93728	6.01096	6.52099	6.09547	7.09891	6.49176	7.05648	6.64162	6.82479	6.57349	6.56793	6.57179	6.5519	0.00965984	7.16842	6.82479	6.53174	6.28131	0.343505	0.255181	0.362635	0.0419917	0.255182	0.585126	0.378962	Kruskal.test	0.0786708
neg_3171	(Z)-13-Hexadecenoic acid	299.222	6.27457	neg	M+FA-H	C16H30O2	-	53.6	-1.87758	-	HMDB0035877	-	4.25245	4.18929	4.77538	4.224	3.99948	4.40108	4.37591	4.1673	4.75826	4.41403	4.34988	4.60446	3.95895	4.0077	3.98985	3.91183	4.41801	4.32926	4.32746	4.30303	4.31879	0.0117146	4.9218	3.98985	4.23823	4.39497	0.0458183	0.156998	0.188725	0.421631	0.81985	0.0159909	0.860598	Kruskal.test	0.0786708
neg_66	Glutamylphenylalanine	293.114	2.75075	neg	M-H, M+Na-2H, M-H2O-H	C14H18N2O5	59.7	-	-0.846589	-	HMDB0029156	20556-22-3	5.1699	5.26588	5.75917	5.49572	5.55305	5.71357	5.30408	5.26472	5.77666	5.40845	5.26877	5.57096	5.74528	5.85434	5.71908	5.54304	5.71288	5.41466	5.41838	5.4142	5.41052	0.00320038	6.01651	5.71492	5.49288	5.43227	0.11172	0.236256	0.204765	0.584405	0.170467	0.552937	0.328457	oneway_Anova	0.0787648
neg_5156	(E)-10-Hydroxy-8-decenoic acid	185.118	4.933	neg	M-H	C10H18O3	-	66.1	-4.1365	-	HMDB0039533	106541-97-3	3.4315	3.71238	3.6876	3.58014	3.48951	3.26815	3.86581	3.72691	3.29286	3.83293	3.75189	3.73446	3.86614	3.06026	2.47394	3.32024	3.23724	3.62852	3.64322	3.63199	3.61442	0.011689	4.23164	3.23724	3.53482	3.74317	0.262385	0.189843	0.0785911	0.747443	0.0163208	0.878551	0.232366	Kruskal.test	0.0799145
neg_913	Allantoin	157.036	0.63645	neg	M-H, M+Cl	C4H6N4O3	70.8	-	-5.60456	C01551	HMDB0000462	97-59-6	5.66647	5.78763	5.72535	5.93311	5.77672	5.74791	5.80362	5.73413	5.8598	5.79995	5.76123	5.79999	5.80461	5.98501	5.76584	6.03022	5.87777	5.65119	5.65043	5.64919	5.65174	0.00110299	6.2527	5.89269	5.77287	5.79312	0.113478	0.0895661	0.0427722	0.462889	0.655518	0.619117	0.183912	oneway_Anova	0.0803235
pos_5621	Fistuloside C	958.501	4.85707	pos	M+ACN+H	C45H72O19	-	94.8	0.0966271	-	HMDB0039007	142293-74-1	5.25778	5.40134	5.22349	5.28464	4.7961	5.35489	5.06332	5.56574	5.44377	5.36591	6.08153	5.72818	4.61086	5.40719	4.4383	4.76444	5.52719	5.26119	5.2621	5.26167	5.25491	0.00336496	5.86203	4.76444	5.27121	5.50476	0.483537	0.0974076	0.268546	0.0356803	0.981368	0.308697	0.257424	Kruskal.test	0.0813373
pos_845	PE(22:5(4Z,7Z,10Z,13Z,16Z)/P-18:1(11Z))	808.585	7.05045	pos	M+CH3OH+H, M+2Na-H	C45H78NO7P	-	63.0	-0.69678	-	HMDB0009644	-	6.77522	6.78453	6.71782	6.61186	6.85364	6.47097	6.63023	6.73306	6.66683	6.64918	6.57495	6.55545	6.877	6.80556	6.67731	6.78396	6.76919	6.79217	6.79105	6.79852	6.78595	0.00514072	7.394	6.7826	6.70234	6.63495	0.0719492	0.139224	0.0644794	0.549919	0.860404	0.855474	0.307289	oneway_Anova	0.0819451
neg_256	L-Ascorbic acid	175.024	0.811867	neg	M-H2O-H, M-H	C6H8O6	58.3	-	-5.09889	C00072;C01041	-	-	5.1986	5.48223	5.87466	5.40653	5.44257	5.6368	5.41811	5.29457	5.77108	5.3754	5.48312	5.60797	5.13763	5.48194	4.79711	4.95013	5.53975	5.36487	5.36258	5.36212	5.36001	0.0019888	5.96445	5.18131	5.5069	5.49171	0.324739	0.228908	0.172885	0.857693	0.765118	0.510884	0.355088	oneway_Anova	0.0821275
pos_1948	Uracil	113.035	0.8347	pos	M+H	C4H4N2O2	75.1	-	2.26843	C00106	HMDB0000300	66-22-8	6.04079	6.11599	6.15005	5.45045	5.6121	5.64347	5.93806	5.8921	5.97117	5.78613	6.20847	6.17544	5.44074	5.82801	5.4103	5.39229	6.01225	5.81301	5.80815	5.80216	5.80675	0.00444504	6.40959	5.61672	5.83547	5.99523	0.285056	0.301598	0.165016	0.198099	0.508766	0.0961846	0.31436	oneway_Anova	0.0829007
neg_856	Hexadecanedioic acid	285.207	6.22817	neg	M-H, M+Na-2H	C16H30O4	85.5	-	-1.30164	C19615;C08260	HMDB0000672;LMFA01170022	505-54-4	5.36903	5.40189	5.95294	5.32274	5.05454	5.40024	5.63478	5.37463	5.97545	5.36019	5.6965	5.59848	5.0297	5.08215	5.03628	5.0175	5.73169	5.36707	5.36066	5.35787	5.35423	0.00540105	5.96204	5.03628	5.38464	5.61663	0.0278417	0.0586687	0.238602	0.140465	0.519625	0.00111416	0.994325	Kruskal.test	0.0839295
pos_2029	N-Fructosyl isoleucine	294.155	1.21058	pos	M+H	C12H23NO7	83.9	-	0.378946	-	-	-	6.49286	6.9158	6.96652	6.87402	6.93073	6.954	7.23898	6.87948	6.67306	6.80276	7.09761	7.19781	6.22775	6.29196	6.64195	6.32716	6.99137	6.91502	6.91351	6.90774	6.90877	0.00353748	7.51333	6.32716	6.92326	6.98854	0.147382	0.0548562	0.29285	0.00231458	0.536388	0.218836	0.481444	Kruskal.test	0.0856474
pos_762	PC(16:1(9E)/0:0)	516.306	6.42785	pos	M+H, M+Na	C24H48NO7P	61.8	-	-0.483675	-	LMGP01050021	-	7.0799	7.01496	7.33421	7.0198	7.25028	6.97298	6.88442	6.75912	7.35913	6.85504	6.89507	7.03104	7.34434	7.33841	7.32832	7.37117	6.94327	7.08153	7.07842	7.07329	7.07874	0.00341393	7.68006	7.33841	7.04985	6.88975	0.0149609	0.082844	0.122563	0.201065	0.13885	0.00185355	0.902229	Kruskal.test	0.0859839
pos_4480	PC(20:5(5Z,8Z,11Z,14Z,17Z)/P-18:0)	814.573	7.50243	pos	M+Na	C46H82NO7P	-	97.7	1.36028	C00157	HMDB0008522	-	6.34344	6.21795	6.09365	5.9374	6.00976	5.53912	5.94751	6.00434	6.44948	5.93281	5.99994	5.72309	5.86202	5.72832	5.48259	5.6216	5.86864	6.06595	6.03706	6.03295	6.04006	0.0148856	6.64626	5.71263	6.02355	6.00953	0.164398	0.278324	0.238937	0.657229	0.149228	0.50181	0.756477	oneway_Anova	0.0866642
pos_722	Scyphostatin A	512.335	6.2192	pos	M+H, M+Na	C31H45NO5	63.6	-	-3.82152	-	LMSP01080060	-	6.20839	6.23126	6.37286	6.22885	6.08769	6.17684	6.27833	5.94608	6.45862	6.13701	6.24533	6.05584	6.26053	6.41858	6.66438	6.85653	6.10467	6.22205	6.23785	6.23374	6.23566	0.00695042	6.83443	6.46093	6.21765	6.18687	0.302804	0.092781	0.180701	0.606732	0.982762	0.890265	0.071782	oneway_Anova	0.0871479
pos_2272	2-(2,6-dihydroxy-3,4-dimethoxycyclohexylidene)acetonitrile	236.089	2.3209	pos	M+Na	C10H15NO4	-	72.5	-1.49253	-	HMDB0125517	-	2.94754	2.91673	2.87532	2.75127	2.85221	3.45058	2.85193	2.76048	2.86614	2.85078	2.89576	3.02464	2.76771	2.82122	2.76093	2.76253	2.81479	2.81812	3.03054	2.80989	2.87665	0.0988086	3.49498	2.76771	2.89603	2.85904	0.0100431	0.0706615	0.0333466	0.0227422	0.429923	0.0498466	0.330948	Kruskal.test	0.0920318
pos_4981	LysoPE(0:0/20:4(5Z,8Z,11Z,14Z))	534.315	6.43532	pos	M+CH3OH+H	C25H44NO7P	-	70.9	-7.88668	-	LMGP02050051;HMDB0011487	-	5.74493	5.66448	5.63108	5.56143	5.66617	5.5538	5.66315	5.40958	5.87625	5.57766	5.71846	5.50935	5.40609	5.63104	5.36232	5.35515	5.59021	5.5243	5.5202	5.51944	5.52933	0.00452666	6.12539	5.46896	5.63698	5.62574	0.131577	0.0720066	0.164521	0.577484	0.992368	0.117855	0.303994	oneway_Anova	0.092317
pos_1961	2-Aminobut-2-enoate	102.055	0.849667	pos	M+H	C4H7NO2	64.4	-	3.14233	C17234	-	-	5.59928	5.5357	5.66727	5.36597	5.67269	5.68507	5.50536	5.51589	5.72119	5.60872	5.64054	5.90123	5.46638	5.61815	5.41886	5.40006	5.46015	5.57	5.56898	5.56345	5.56684	0.00288197	6.16938	5.47272	5.58766	5.64882	0.0859199	0.122505	0.147564	0.108381	0.444312	0.135733	0.608908	oneway_Anova	0.093572
pos_1735	1-Methylhistamine	126.103	0.542667	pos	M+H	C6H11N3	88.7	-	0.356808	C05127	HMDB0000898	501-75-7	5.16928	4.8857	4.85781	4.57868	4.77867	4.70997	4.92379	4.75694	5.01983	4.63784	5.03412	5.15811	4.57898	4.87613	4.50564	4.48196	4.80805	4.83226	4.83202	4.83199	4.83905	0.00348284	5.43589	4.65015	4.83002	4.92177	0.180439	0.199595	0.192811	0.777054	0.761331	0.233922	0.989834	oneway_Anova	0.0957978
neg_4655	(±)12,13-DiHOME	313.238	6.18957	neg	M-H	C18H34O4	75.4	-	-1.13405	-	-	-	4.75983	5.0611	5.62745	4.99718	5.16796	5.36252	5.17978	5.54624	5.5013	5.29094	5.10148	5.36098	4.9821	4.84965	5.2084	5.14915	4.84295	5.329	5.3096	5.31099	5.30518	0.010481	5.91585	5.00645	5.16268	5.33012	0.168123	0.301984	0.175142	0.969722	0.767885	0.303195	0.438699	oneway_Anova	0.0959543
neg_3237	MEDICA 16	341.269	6.42182	neg	M-H	C20H38O4	85.2	-	-1.71613	-	-	-	4.15326	4.16871	4.83521	4.42132	4.05175	4.47552	4.31313	4.26212	4.47658	4.41382	4.19695	4.68811	3.91648	3.89373	3.99949	4.00528	4.51273	4.25037	4.25885	4.24453	4.24231	0.00735161	4.8511	3.99949	4.29501	4.36348	0.123066	0.238894	0.158975	0.448992	0.715246	0.0158229	0.565728	Kruskal.test	0.0976078
neg_1570	Inosine	267.073	1.19797	neg	M-H	C10H12N4O5	83.7	-	-1.2735	C00294	HMDB0000195	58-63-9	3.36309	3.4925	3.45571	3.60524	3.17128	3.5831	3.55771	3.1641	3.33325	2.27357	3.85202	4.27354	4.45064	4.90025	4.3862	3.34397	3.47337	4.29271	4.29109	4.28076	4.25857	0.0152529	4.88304	4.11088	3.44515	3.40903	0.672479	0.160468	0.681284	0.500109	0.878922	0.367123	0.159513	oneway_Anova	0.100529
neg_2475	4-Hydroxyphenylacetylglutamic acid	316.061	3.67742	neg	M+Cl	C13H15NO6	-	72.2	6.09331	C05595	HMDB0006061	1029120-37-3	4.32461	4.26753	3.19588	4.36497	3.9285	4.06508	4.61856	3.9877	3.44228	4.43127	4.08199	3.95702	2.6876	1.87084	1.92997	1.87562	4.36585	3.92888	3.92707	3.9138	3.91412	0.00804992	4.52305	1.92997	4.16631	4.03484	0.0876691	0.26462	0.351557	0.066401	0.784426	0.0265963	0.541644	Kruskal.test	0.102177
neg_5444	Arbutin	293.063	3.65405	neg	M+Na-2H	C12H16O7	-	57.6	-3.78503	C06186	HMDB0029943	497-76-7	3.30676	3.32844	2.46737	2.76027	2.99019	2.45362	3.75371	3.91478	2.49826	3.56174	3.6201	3.77768	2.49296	2.88648	2.57222	2.49779	4.14102	4.13842	4.13101	4.11611	4.11391	0.0116726	4.72702	2.57222	2.87523	3.6869	0.117515	0.614878	0.160081	0.266267	0.0113262	0.0141529	0.914489	Kruskal.test	0.102915
neg_413	L-Tryptophan	203.082	2.30737	neg	M-H, M+Na-2H	C11H12N2O2	89.6	-	-3.0988	C00078	HMDB0000929	73-22-3	5.38242	5.43247	6.03596	5.74349	5.37276	5.77823	5.55587	5.35937	5.8945	5.31513	5.49683	5.7483	5.89775	5.98015	5.86155	5.61955	5.9544	5.63932	5.63334	5.62698	5.61884	0.00867633	6.23175	5.86268	5.62422	5.56167	0.143663	0.270537	0.2243	0.235364	0.679043	0.143981	0.187498	oneway_Anova	0.103034
pos_5006	[10]-Dehydroshogaol	683.434	6.4055	pos	2M+Na	C21H30O3	-	78.4	8.40877	-	HMDB0033126	-	4.60904	4.33475	4.70541	3.70902	4.47335	4.25045	3.80982	4.2062	3.82405	3.96784	4.208	3.81293	4.44591	4.6609	4.40087	5.24493	3.77263	4.90479	4.88183	4.86706	4.86907	0.0172168	5.483	4.44591	4.40405	3.89595	0.31874	0.265821	0.125381	0.385358	0.0392515	0.848945	0.47699	Kruskal.test	0.103251
neg_835	(3b,6b,8a,12a)-8,12-Epoxy-7(11)-eremophilene-6,8,12-trimethoxy-3-ol	371.207	6.1431	neg	M-H, M+FA-H	C18H30O5	-	72.7	-1.26843	-	HMDB0031963	-	4.29802	4.16815	4.54009	3.9653	4.0055	4.1396	4.42617	4.18813	4.6566	4.29763	4.39916	4.2361	5.57089	4.57756	4.8864	4.57237	3.87045	4.52432	4.49018	4.48539	4.48261	0.0193444	5.098	4.69553	4.18611	4.3673	0.614926	0.210565	0.168726	0.584748	0.56779	0.818738	0.184594	oneway_Anova	0.103645
neg_5400	Thimerosal	383.007	3.78693	neg	M-H	C9H10HgO2S	51.5	-	8.80001	-	-	-	4.7376	4.26794	4.20562	4.06633	4.42452	2.88029	3.54126	3.1042	4.17754	3.73649	2.7786	2.86918	2.91971	3.77693	2.97954	3.96806	3.94659	4.22133	4.17072	4.19571	4.18594	0.0209155	4.79586	3.51817	4.09705	3.36788	0.524686	0.638745	0.545337	0.104903	0.649626	0.0616874	0.951693	oneway_Anova	0.105092
neg_6125	Valyl-Hydroxyproline	229.119	2.33858	neg	M-H	C10H18N2O4	-	57.9	-1.73585	-	HMDB0029128	-	3.52021	3.62846	3.20604	3.57485	3.64266	3.69238	3.94682	3.73488	3.54666	3.76756	3.74077	3.83456	3.4039	3.35714	3.06368	3.14465	4.10305	3.87836	3.86189	3.86883	3.85193	0.0110127	4.46737	3.41448	3.5441	3.76188	0.410305	0.175851	0.131919	0.0593594	0.747113	0.172982	0.301069	oneway_Anova	0.10767
neg_3422	PE-NMe(18:1(11Z)/20:3(5Z,8Z,11Z))	826.558	7.06335	neg	M+FA-H	C44H80NO8P	-	74.2	-2.43418	-	HMDB0113123	-	5.47243	5.60844	4.68979	5.4174	5.75185	5.74378	5.29258	5.92625	5.56457	5.70601	5.49258	5.79777	6.00551	5.95269	6.02748	5.92664	4.99897	5.977	5.97992	5.97509	5.98393	0.00383827	6.58106	5.95269	5.54043	5.63529	0.0783183	0.24195	0.226234	0.0487558	0.983909	0.00192918	0.907654	Kruskal.test	0.110442
neg_4360	LysoPC(20:0/0:0)	596.393	6.70077	neg	M+FA-H	C28H58NO7P	-	70.0	-1.1449	C04230	HMDB0010390	108341-80-6	4.11988	4.67089	4.53498	4.8956	4.26147	4.72331	3.75401	4.3964	4.58792	4.70005	4.31235	4.4706	5.68304	5.34194	5.6526	5.72427	3.83027	5.65191	5.65105	5.65743	5.68079	0.0139262	6.26252	5.6526	4.60293	4.4335	0.106259	0.306188	0.204282	0.751042	0.230635	0.00791997	0.654861	Kruskal.test	0.110442
pos_292	(2R,2'S)-Isobuteine	208.064	0.871917	pos	M+H, M+Na, M+H-H2O	C7H13NO4S	62.7	-	0.262684	-	HMDB0030411	66512-75-2	4.44217	4.43307	4.25065	4.15108	4.19348	4.16471	4.59256	4.23298	3.74771	4.44779	4.47082	4.28421	3.8742	3.82516	3.73954	4.13047	4.39293	4.47801	4.46335	4.46295	4.48709	0.0116791	5.07502	3.99246	4.27253	4.29601	0.267098	0.132405	0.298758	0.0824604	0.241158	0.433389	0.553361	oneway_Anova	0.111049
pos_1330	THTC	150.058	0.849667	pos	M+H, M+NH4	C5H8O2S	72.1	-	-0.869834	C11074	-	-	6.39895	6.41776	6.79706	6.1821	6.77686	6.87292	6.25802	6.53396	6.83718	6.6001	6.67468	7.16285	6.35661	6.64276	6.13498	6.12359	6.31439	6.65671	6.64348	6.64266	6.64101	0.00723092	7.24807	6.31447	6.57428	6.6778	0.211071	0.278892	0.304508	0.307292	0.942871	0.364048	0.587113	oneway_Anova	0.114076
neg_6391	Hydroxyprolyl-Proline	273.109	1.74343	neg	M+FA-H	C10H16N2O4	-	74.7	-1.51158	-	HMDB0028871	-	2.82397	3.19788	2.99225	3.09465	3.25305	3.15622	3.37536	2.51824	2.97399	2.92306	3.30294	3.19246	3.19411	3.61071	3.35261	3.10212	3.48991	3.48305	3.47056	3.51208	3.46826	0.0200084	4.0858	3.34989	3.08634	3.04768	0.208143	0.156764	0.314568	0.623073	0.552771	0.857533	0.276823	oneway_Anova	0.114568
neg_6540	Gly-Tyr	219.077	1.39222	neg	M-H2O-H	C11H14N2O4	51.1	-	-2.45722	-	-	-	4.08702	4.22883	4.64242	4.52788	4.10384	4.49847	4.24387	4.09025	4.477	4.12871	4.14941	4.25991	4.62147	4.29586	4.64345	4.43784	4.3769	4.43325	4.3976	4.38477	4.37744	0.0245415	5.00085	4.4751	4.34808	4.22486	0.152417	0.238164	0.14016	0.274955	0.264565	0.440148	0.0927569	oneway_Anova	0.115922
neg_4228	PE(18:2(9Z,12Z)/20:0)	816.575	7.45367	neg	M+FA-H	C43H82NO8P	-	82.8	-1.24916	-	LMGP02010669;HMDB0009097	-	3.38966	4.55798	3.39023	4.1286	4.7841	4.24981	4.09424	5.12696	4.54282	4.85382	4.33275	4.69943	4.94086	4.80939	4.83641	4.82639	3.4005	5.48176	5.47998	5.48683	5.50375	0.0108167	6.09024	4.82639	4.1892	4.62112	0.0252012	0.714363	0.386271	0.335645	0.99849	0.001313	0.769528	Kruskal.test	0.11883
neg_5226	2,3-Methylene suberic acid	197.081	4.61862	neg	M-H	C10H14O4	-	68.8	-3.49312	-	HMDB0059779	-	5.10931	5.10585	5.31725	5.17623	5.01685	5.03953	5.21367	5.11396	4.99084	5.12671	4.96462	5.08443	4.68689	4.64274	4.68981	4.74453	5.30893	5.05368	5.05191	5.05224	5.02902	0.0115097	5.64889	4.68981	5.10758	5.09919	0.069786	0.101335	0.10072	0.42611	0.744858	0.0046809	0.672801	Kruskal.test	0.12423
neg_3052	Ginsenoyne A	303.159	6.12757	neg	M+FA-H	C17H22O2	-	74.5	-5.9592	-	HMDB0039107;LMFA05000661	139163-34-1	4.8569	4.75598	4.9807	4.72259	4.49888	4.78278	4.78546	4.40459	5.02545	4.46623	4.68562	4.54098	3.88938	3.8074	3.79091	3.61143	5.03301	4.54115	4.52794	4.53357	4.52377	0.00747413	5.13371	3.8074	4.76938	4.6133	0.121547	0.099561	0.23665	0.792031	0.69288	0.0144556	0.55709	Kruskal.test	0.130642
pos_1120	Trichloroethanol glucuronide	346.946	3.07197	pos	M+Na, 2M+K	C8H11Cl3O7	-	53.8	0.0853961	C14869	HMDB0042049	97-25-6	4.06241	4.45864	4.54346	5.01572	4.97995	5.2036	4.20798	4.48792	3.19259	4.58601	4.50398	4.49393	4.81508	4.59734	5.0657	5.4906	4.39394	4.60191	4.6045	4.6028	4.59753	0.00295575	5.20375	4.81508	4.76171	4.49093	0.371565	0.412963	0.0801575	0.636061	0.0036793	0.903149	0.936637	Kruskal.test	0.131327
pos_6773	Cytosine	112.051	0.714517	pos	M+H	C4H5N3O	73.8	-	2.39326	C00380	HMDB0000630	71-30-7	5.34055	5.21511	5.29953	4.92294	5.105	5.03239	5.23423	5.17237	5.31182	5.19008	5.24948	5.38253	4.88351	5.26135	5.03472	5.09611	5.16246	5.16644	5.15998	5.15452	5.15922	0.00488297	5.76212	5.08763	5.15259	5.25675	0.1417	0.16142	0.078711	0.801399	0.659549	0.979224	0.208719	oneway_Anova	0.132409
neg_5664	Glutamyltryptophan	332.125	3.18652	neg	M-H	C16H19N3O5	-	56.2	-1.135	-	HMDB0028830	38101-59-6	4.32774	4.6935	5.18867	4.89862	4.85137	5.13881	4.67304	4.57585	5.05694	4.66786	4.5974	4.86278	5.02441	5.16598	5.00534	4.80682	5.22564	4.7838	4.78173	4.77823	4.76487	0.00836187	5.37927	5.04564	4.84978	4.73898	0.162778	0.315508	0.185736	0.631149	0.176236	0.729317	0.440696	oneway_Anova	0.132666
neg_2638	2-Propenyl phenylacetate	221.081	4.56347	neg	M+FA-H	C11H12O2	-	64.6	-3.36641	-	HMDB0036905	1797-74-6	3.37322	3.28779	3.34407	3.39953	3.17501	3.42076	2.95183	3.03667	3.16793	3.23851	2.89612	2.88493	2.94739	2.59607	3.16128	3.28741	3.72695	3.4682	3.46713	3.44701	3.43029	0.0176071	4.05538	3.14382	3.3334	3.02933	0.418203	0.0904138	0.146711	0.382582	0.370742	0.99046	0.0636569	oneway_Anova	0.133773
pos_2255	5′-Deoxy-5′-<WBR>(methylthio)adenosine	298.097	2.21588	pos	M+H	C11H15N5O3S	91.8	-	-0.709157	-	-	-	5.23189	5.45945	5.35471	5.2616	5.22052	5.385	5.36276	5.27611	5.26426	5.4789	5.46254	5.44376	5.2258	5.44217	5.06856	5.18582	5.2744	5.28149	5.27725	5.26692	5.25364	0.0121593	5.87202	5.23935	5.31886	5.38139	0.136549	0.0958526	0.0950099	0.458029	0.203789	0.907663	0.932612	oneway_Anova	0.134245
pos_1291	Ascorbic Acid	375.053	0.752117	pos	M+H, 2M+Na	C6H8O6	79.8	-	-1.51569	C00072;C01041	HMDB0000044	50-81-7	4.60145	4.63419	4.25463	4.67348	4.3694	4.52632	4.40758	4.37555	3.51387	4.33292	4.67164	4.28522	4.4096	4.58348	4.46544	4.73703	4.78213	4.65962	4.6515	4.65172	4.62568	0.0143496	5.24937	4.59554	4.50991	4.26446	0.163154	0.164779	0.391696	0.396295	0.0566603	0.536056	0.685586	oneway_Anova	0.135243
pos_4689	PC(15:0/22:6(4Z,7Z,10Z,13Z,16Z,19Z))	814.536	6.85405	pos	M+Na	C45H78NO8P	-	75.9	0.421558	C00157	LMGP01011430;HMDB0007958	-	5.55056	5.74919	5.45646	5.67906	5.7359	5.39713	5.69776	5.73906	5.53668	5.74098	5.40896	5.47167	5.83329	5.64234	5.62345	5.80632	5.87045	5.9104	5.91961	5.91229	5.91852	0.00452038	6.51728	5.75517	5.59472	5.59918	0.114115	0.149006	0.145421	0.375885	0.213898	0.190322	0.520746	oneway_Anova	0.136656
neg_3298	12-hydroxyheptadecanoic acid	285.243	6.58488	neg	M-H	C17H34O3	-	83.8	-1.38425	-	HMDB0061663	-	4.10386	4.16356	4.07824	4.15706	3.5654	4.09771	3.77773	3.55658	4.19625	3.88416	3.6038	3.45191	3.82623	3.55719	4.0283	4.07947	3.89232	4.11288	4.13644	4.14657	4.1438	0.0148348	4.73716	3.89232	4.10079	3.69076	0.201605	0.0584248	0.242831	0.00111538	0.654607	0.579864	0.634454	Kruskal.test	0.138376
neg_6992	3-Keto-b-D-galactose	223.045	0.674567	neg	M+FA-H	C6H10O6	-	58.9	-4.62221	C05394	HMDB0001385	-	4.09234	3.99351	4.13482	3.75973	4.38823	4.43509	4.44921	4.43861	4.22835	4.57262	4.33119	4.63161	4.32263	4.71216	4.02849	3.98958	3.5186	4.27229	4.27557	4.30285	4.26813	0.0156894	4.88197	4.11429	4.13395	4.44193	0.441198	0.25173	0.148998	0.744695	0.886775	0.936394	0.262858	oneway_Anova	0.140165
neg_3175	LysoPE(22:6(4Z,7Z,10Z,13Z,16Z,19Z)/0:0)	524.277	6.27457	neg	M-H	C27H44NO7P	-	89.2	-1.91827	-	HMDB0011526	-	5.969	6.21889	6.44069	6.66994	6.32775	6.71644	6.66188	6.74487	5.59583	6.79718	6.36657	6.63666	5.905	6.00473	6.08631	6.13523	6.41276	6.54182	6.55187	6.53989	6.54414	0.00524523	7.14651	6.08631	6.38422	6.64927	0.120952	0.334361	0.180512	0.79852	0.0244648	0.615114	0.683729	Kruskal.test	0.14038
pos_342	3-methyl pyruvic acid	103.039	0.362567	pos	M+H, M+ACN+H	C4H6O3	77.3	-	2.85883	C00109	LMFA01060002	-	5.79076	5.72118	5.73394	5.58613	5.67484	5.57572	5.6631	5.6223	5.71477	5.66649	5.69738	5.59493	5.62094	5.65539	5.60731	5.56524	5.57286	5.55723	5.54995	5.54901	5.53746	0.00806949	6.15053	5.60435	5.68043	5.65983	0.0367786	0.0855391	0.0449545	0.53377	0.810758	0.704969	0.121676	oneway_Anova	0.145072
neg_1632	Xanthine	151.025	1.51688	neg	M-H	C5H4N4O2	80.2	-	-5.84943	C00385	HMDB0000292	69-89-6	3.05489	3.59288	3.23381	3.17016	3.22004	3.23335	3.44251	3.1889	3.47297	2.91765	3.88832	3.48295	2.57615	3.60831	2.49275	2.43789	3.48952	3.44724	3.44556	3.43563	3.4048	0.0189092	4.03558	2.92092	3.25086	3.39888	0.576915	0.1808	0.325481	0.0797206	0.739808	0.0542126	0.243835	oneway_Anova	0.145555
pos_2252	1,2,3,4,5,6-Hexahydro-5-(1-hydroxyethylidene)-7H-cyclopenta[b]pyridin-7-one	202.085	2.2084	pos	M+Na	C10H13NO2	-	59.6	8.36598	-	HMDB0039655	118355-70-7	4.39318	4.34655	3.98087	4.42602	4.22182	4.28299	4.7325	4.52632	3.63115	4.44284	4.31799	3.99411	3.39141	2.84928	2.96804	2.79059	4.75001	4.22337	4.21376	4.24173	4.22936	0.0115739	4.82922	2.96804	4.31477	4.38041	0.263092	0.127026	0.369163	0.269484	0.722511	0.0441137	0.354877	Kruskal.test	0.148886
neg_3304	LysoPE(0:0/22:0)	582.377	6.60818	neg	M+FA-H	C27H56NO7P	-	74.9	-1.39073	-	LMGP02050054;HMDB0011490	-	4.48423	4.93045	4.859	5.22029	4.84733	5.12026	4.56285	4.86613	4.81018	5.07835	4.69016	4.95584	5.59336	5.452	5.61661	5.61273	4.30849	5.60504	5.62237	5.60481	5.64885	0.0205547	6.2227	5.59337	4.89473	4.83816	0.034466	0.202326	0.196949	0.667779	0.995171	0.00202045	0.721414	Kruskal.test	0.148886
pos_6336	N-lactoyl-Methionine	204.069	1.9333	pos	M+H-H2O	C8H15NO4S	-	68.2	0.708353	-	HMDB0062182	-	3.91138	3.76611	3.25578	3.57875	4.10481	2.71564	4.31237	4.21736	3.44911	4.27967	3.65527	4.17099	3.50785	3.81329	2.7021	3.21721	4.13987	4.16887	4.16356	4.15434	4.155	0.00697066	4.76252	3.47606	3.55541	4.01413	0.552584	0.503685	0.366984	0.684359	0.0599815	0.978676	0.706163	oneway_Anova	0.154401
pos_4930	LysoPC(22:4(7Z,10Z,13Z,16Z))	572.368	6.49498	pos	M+H	C30H54NO7P	-	72.3	-4.61285	C04230	HMDB0010401	-	6.24374	6.26355	6.37985	6.15946	6.28016	6.15918	6.02076	6.03463	6.43242	6.08289	6.07758	6.15955	6.22246	6.31959	6.31988	6.35688	6.15192	6.19235	6.18545	6.19083	6.19903	0.00556077	6.794	6.31959	6.25365	6.08024	0.0552817	0.0894719	0.0778936	0.476142	0.0263603	0.366137	0.818791	Kruskal.test	0.155144
pos_1355	3-Deoxy-D-glycero-D-galacto-2-nonulosonic acid	291.07	0.871917	pos	M+Na, M+K	C9H16O9	-	88.3	4.72577	-	HMDB0000425	22594-61-2	2.84135	2.81056	2.76916	2.64516	2.74606	2.69299	2.74578	2.65437	2.75999	2.74463	2.7896	2.74889	4.34215	4.64061	4.28538	2.65642	2.70865	3.53236	3.42855	3.67885	3.44103	0.108647	4.13421	3.72664	2.75088	2.74054	0.962816	0.0729833	0.0454396	0.92748	0.0744396	0.0688036	0.0344502	Welch's anova	0.15654
pos_3544	Vignatic acid A	598.252	8.06085	pos	M+2Na-H	C30H39N3O7	-	72.2	3.8328	-	HMDB0033599	181485-19-8	5.68982	6.37557	6.04692	6.39882	5.9694	6.18711	6.25328	6.0212	5.80146	6.05935	6.29388	5.90825	6.35201	6.06985	6.38264	6.16334	6.7267	6.20956	6.21516	6.21309	6.21506	0.00260643	6.81528	6.33891	6.11127	6.05624	0.252822	0.268396	0.191495	0.669354	0.721163	0.645765	0.72657	oneway_Anova	0.160334
pos_886	PC(16:0/18:2(9Z,12Z))	758.57	7.54045	pos	M+H, M+K	C42H80NO8P	-	86.7	0.877478	-	HMDB0007973;LMGP01010594	-	7.42175	7.51755	7.39007	7.32627	7.47167	7.21179	7.37021	7.60715	7.65007	7.4326	7.44652	7.33435	7.76938	7.55888	7.46738	7.6362	7.33949	7.66064	7.66394	7.65241	7.65632	0.00499734	8.26041	7.55427	7.38985	7.47348	0.163315	0.109332	0.12765	0.860202	0.372143	0.99965	0.729261	oneway_Anova	0.160558
pos_1736	Thiazolidine-4-carboxylic acid	134.027	0.542667	pos	M+H	C4H7NO2S	70.4	-	-1.10578	-	-	-	3.07015	3.47848	2.99791	3.05823	2.9748	2.92168	2.97451	3.20026	2.98873	2.9933	3.01836	2.97762	3.09897	2.94379	2.88348	2.88508	2.93735	3.9556	3.96083	3.96719	3.96881	0.00602477	4.56516	2.93735	3.02807	2.99102	0.0775044	0.0706837	0.0221664	0.0212	0.0017945	0.0785642	0.508228	Kruskal.test	0.161033
neg_6405	Galactose-beta-1,4-xylose	293.088	1.7356	neg	M-H2O-H	C11H20O10	-	50.8	-0.767326	-	HMDB0011677	-	2.87128	3.46767	2.38561	3.52501	2.80832	3.48708	3.80951	3.90387	2.57428	3.74206	3.53207	3.68335	2.17028	2.646	3.10157	3.24346	4.11787	4.09428	4.08545	4.09539	4.08318	0.00611835	4.69164	3.10157	3.16947	3.7127	0.67543	0.499002	0.205663	0.174419	0.0137277	0.920724	0.596317	Kruskal.test	0.161033
pos_883	PC(18:2(9Z,12Z)/P-18:1(11Z))	790.572	7.70612	pos	M+H, M+Na	C44H82NO7P	-	94.1	-1.23597	-	HMDB0008161	-	6.45743	6.38736	6.41974	6.02257	6.12475	5.6684	5.93727	6.12977	6.69832	5.95577	6.16993	5.8827	6.13969	5.77366	5.55442	5.80011	5.99014	6.28445	6.2833	6.27454	6.27571	0.00506379	6.88158	5.85161	6.18004	6.12896	0.223178	0.305621	0.301075	0.280869	0.0690262	0.919318	0.77522	oneway_Anova	0.16263
pos_1254	1-AMINOCYCLOBUTANE CARBOXYLIC ACID	116.071	0.669567	pos	M+H, M+Na	C5H9NO2	81.4	-	1.95703	-	-	-	6.51499	6.43722	6.58319	6.22546	6.59396	6.48794	6.42323	6.40887	6.60142	6.52525	6.48102	6.74901	6.33053	6.70277	6.16733	6.19579	6.29389	6.47217	6.46806	6.46393	6.46826	0.003353	7.07018	6.33806	6.47379	6.53146	0.214713	0.135139	0.127709	0.190628	0.445846	0.112707	0.791867	oneway_Anova	0.163305
neg_5192	Momilactone B	375.181	4.76797	neg	M+FA-H	C20H26O4	-	83.2	-1.77475	-	HMDB0036749	51415-08-8	4.41841	4.51128	4.37745	4.11376	3.6437	4.30157	4.66182	4.12595	3.0525	4.43849	4.53519	3.45237	3.04718	3.04719	3.10702	3.05202	4.60195	4.40785	4.39762	4.40208	4.38655	0.0088877	5.00064	3.05202	4.33951	4.28222	0.00718171	0.185822	0.468925	0.149687	0.274634	0.000322055	0.573348	Kruskal.test	0.164222
neg_4233	PC(22:4(7Z,10Z,13Z,16Z)/P-16:0)	838.595	7.42243	neg	M+FA-H	C46H84NO7P	-	93.8	-1.75521	-	HMDB0008652	-	4.83384	4.78832	3.82655	4.59931	4.7988	4.27475	4.17966	5.06674	5.11306	4.57207	4.33613	4.6159	4.5394	4.09398	4.00753	3.85706	4.52582	5.42723	5.45189	5.42984	5.43407	0.0110933	6.03792	4.20476	4.52026	4.64726	0.311098	0.398884	0.378161	0.102723	0.474081	0.245919	0.944083	oneway_Anova	0.165818
neg_4543	8,11-eicosadiynoic acid	303.233	6.30545	neg	M-H	C20H32O2	56.6	-	-1.46942	-	LMFA01030688	-	4.76301	4.72099	4.99468	5.08054	4.96901	5.17002	5.03946	5.12955	4.61837	5.1185	4.82228	5.09816	4.68635	4.65453	4.81052	4.82125	4.91416	4.95846	4.96287	4.95654	4.96068	0.00273341	5.5617	4.77736	4.94971	4.97105	0.106195	0.176192	0.206987	0.586791	0.0748011	0.614896	0.675147	oneway_Anova	0.169614
pos_3227	3-​Methyl-​5-​pentyl-2-​furantridecanoic acid	406.329	6.6741	pos	M+ACN+H	C23H40O3	-	69.4	-6.64298	-	HMDB0061648	57818-42-5	6.86446	6.73164	6.81324	6.56619	6.70639	6.64236	6.70419	6.57868	6.80332	6.71285	6.77045	6.73809	6.51287	6.69281	6.63633	6.60469	6.67617	6.58546	6.58064	6.57722	6.57608	0.00420015	7.18192	6.62457	6.72071	6.71793	0.0712926	0.109147	0.0775384	0.965396	0.426994	0.537636	0.54599	oneway_Anova	0.16972
neg_1615	Gravacridonolchlorine	374.077	1.43112	neg	M-H	C19H18ClNO5	-	84.0	-8.16259	-	HMDB0029329	38494-85-8	3.77622	3.23722	3.38953	3.55475	2.53269	2.70606	2.53396	2.46104	2.62296	3.65788	2.47674	2.56719	2.61765	2.61766	2.67741	3.26228	3.65	3.44306	3.36611	3.33101	3.35228	0.0480534	3.97715	2.67741	3.31337	2.55057	0.0885972	0.522044	0.108389	0.603395	0.000724855	0.0867481	0.801874	Kruskal.test	0.171685
neg_5939	DCMP	288.04	2.62637	neg	M-H2O-H	C9H14N3O7P	-	62.5	2.47907	C00239	HMDB0001202	1032-65-1	4.22565	4.17946	3.81426	4.07011	3.91335	4.07192	4.34298	4.10775	4.09864	4.08773	4.04798	4.1333	3.63184	3.96133	3.46675	3.50023	4.46928	4.31766	4.30905	4.31389	4.30692	0.00480799	4.91394	3.63184	4.07102	4.10319	0.244757	0.19502	0.0337855	0.652248	0.0197664	0.228821	0.151025	Kruskal.test	0.175085
neg_6009	N-Acetyl-DL-methionine	190.054	2.50935	neg	M-H	C7H13NO3S	58.4	-	-3.58692	-	-	-	4.86295	4.8836	4.98226	5.08778	5.08062	5.35629	4.89304	4.90901	4.81576	4.9454	5.03301	5.45203	5.29024	5.53432	5.05038	5.03288	5.30236	5.1662	5.14945	5.15064	5.14724	0.00865114	5.7555	5.29024	5.03144	4.9272	0.355619	0.151364	0.103759	0.376376	0.0380396	0.430356	0.978311	Kruskal.test	0.175888
neg_7108	D-Glucarate	209.03	0.62885	neg	M-H	C6H10O8	70.2	-	-3.00941	C00818	-	-	3.92614	3.77328	3.61278	3.42623	4.03452	3.69358	3.93753	3.9593	3.55822	4.18434	3.9112	4.18023	4.00772	4.63358	3.58447	4.10581	4.00376	3.99491	3.99314	4.00441	4.0024	0.00548983	4.60077	4.06707	3.74442	3.95514	0.375122	0.218708	0.22935	0.983763	0.251657	0.568646	0.784167	oneway_Anova	0.176156
neg_865	LysoPC(22:6(4Z,7Z,10Z,13Z,16Z,19Z))	612.33	6.25135	neg	M+Cl, M+FA-H	C30H50NO7P	-	87.8	-0.946578	C04230	HMDB0010404	-	5.97274	6.21448	6.24016	6.49934	6.06778	6.52183	6.1861	6.35719	5.94714	6.3723	6.13906	6.21768	6.33303	6.28763	6.49872	6.40513	6.46906	6.27774	6.29506	6.29008	6.29305	0.00764592	6.89109	6.39871	6.25272	6.20324	0.0889436	0.222462	0.156519	0.486827	0.57456	0.717201	0.286217	oneway_Anova	0.1831
neg_5931	5-Deoxykievitol	401.123	2.63415	neg	M+FA-H	C20H20O6	-	69.5	-1.99972	-	HMDB0038774;LMPK12050460	104380-54-3	2.91087	2.90037	3.00388	2.95714	2.94443	2.9901	3.22294	2.87264	3.03484	2.86538	2.88837	2.97899	3.02953	3.02953	3.08937	3.03437	3.07683	2.87498	2.87237	2.87028	2.86816	0.00290903	3.47308	3.05193	2.95113	2.97719	0.0288671	0.0414236	0.137869	0.678228	0.144004	0.0620723	0.0769469	oneway_Anova	0.184354
neg_5999	Acetyl-DL-Valine	158.081	2.52495	neg	M-H	C7H13NO3	57.9	-	-5.36455	-	-	-	5.1111	5.09704	5.05606	5.0916	5.03724	5.10513	5.3989	5.26517	5.16397	5.22047	5.26343	5.37935	4.86323	5.22732	4.8828	4.97519	5.65342	5.37924	5.38505	5.37723	5.3751	0.00426779	5.98123	5.12039	5.08303	5.28188	0.331367	0.0295616	0.0910913	0.235817	0.535568	0.172244	0.0921222	oneway_Anova	0.185009
pos_5613	Lumichrome	243.088	4.94795	pos	M+H	C12H10N4O2	65.0	-	0.556775	C01727	-	-	5.22185	5.13102	5.1384	4.88475	4.9334	4.92272	5.1708	4.78035	5.20004	4.90561	5.10007	4.87917	4.87822	4.62005	5.03741	4.94822	4.82728	4.77258	4.77725	4.77708	4.77899	0.00272171	5.37854	4.86224	5.03869	5.00601	0.156695	0.141597	0.173631	0.212674	0.389891	0.78737	0.566543	oneway_Anova	0.189444
neg_1237	N-Acetylgalactosamine 4-sulphate	300.039	0.651683	neg	M-H	C8H15NO9S	-	87.3	0.0150667	C16265	HMDB0000781	45233-43-0	4.30354	4.26225	4.34338	4.29951	4.1739	4.2497	4.35074	4.28948	4.35509	4.29875	4.43669	4.33516	4.15393	4.44174	4.03794	4.2315	4.31797	4.49901	4.46985	4.4165	4.45208	0.0330279	5.06243	4.23662	4.27205	4.34432	0.154132	0.0584154	0.052644	0.747009	0.389948	0.998886	0.0740402	oneway_Anova	0.189787
pos_6631	(R)-3-hydroxybutyrylcarnitine	248.149	0.8571	pos	M+H	C11H21NO5	-	66.4	0.0536259	-	HMDB0062735	-	5.82142	6.17843	6.39262	6.27669	6.00906	6.11179	6.3536	6.28075	5.78859	6.33298	6.36201	6.18594	5.55925	5.97897	5.47792	5.63473	6.77749	6.16096	6.15473	6.15797	6.15146	0.00407686	6.75835	5.63473	6.14511	6.30687	0.232489	0.198394	0.0755244	0.988976	0.0129291	0.110821	0.424078	Kruskal.test	0.190612
neg_4957	Monoethylhexyl phthalic acid	313.119	5.87968	neg	M+Cl	C16H22O4	-	56.4	-8.09619	C03343	HMDB0013248	4376-20-9	3.59753	3.87279	4.07404	3.57723	3.81046	3.84822	3.22046	3.28173	4.23464	3.22031	3.34932	3.95473	3.9047	3.93879	3.90799	4.31759	3.8366	3.89101	3.88899	3.87995	3.84472	0.0205553	4.47858	3.90799	3.82934	3.31553	0.0456685	0.204053	0.141059	0.526923	0.0358338	0.0196927	0.390085	Kruskal.test	0.190612
neg_2556	3-Hydroxy-N6,N6,N6-trimethyl-L-lysine	240.124	4.0687	neg	M+Cl	C9H21N2O3+	-	86.8	-4.62242	C01259	HMDB0001422	-	2.24371	2.9628	2.97538	2.89004	2.75697	2.5855	3.59338	3.22989	2.37743	3.28281	3.21545	3.18945	3.07615	2.69436	2.42154	2.36672	3.50532	3.71276	3.71074	3.70734	3.69918	0.00592087	4.30953	2.81282	2.73573	3.14807	0.478286	0.282103	0.40578	0.22301	0.05358	0.494932	0.630169	oneway_Anova	0.191534
pos_5524	16-Hydroxy hexadecanoic acid	290.269	5.78173	pos	M+NH4	C16H32O3	-	77.9	0.317424	C18218	HMDB0006294	-	4.42825	4.30343	3.69348	3.82112	4.76093	4.00613	4.62933	4.3575	3.35259	4.10293	4.51651	4.66791	4.57947	4.34288	4.82758	4.54572	4.77132	3.90865	3.91065	3.88905	3.90837	0.00990857	4.50629	4.61339	4.16889	4.27113	0.193469	0.402326	0.49506	0.845427	0.104094	0.717651	0.414347	oneway_Anova	0.193577
neg_6316	Dihydromyoporone	273.145	1.93925	neg	M+Na-2H	C15H24O3	-	76.1	-7.5179	-	HMDB0035729;LMFA05000650	72145-16-5	2.30963	2.87815	2.40233	2.35573	2.80139	2.38859	2.95465	2.59634	2.4332	2.94415	3.07808	2.3775	2.4279	2.4279	2.48758	2.43273	3.10559	3.18204	3.14192	3.15984	3.13857	0.0197182	3.75777	2.43273	2.39546	2.77025	0.00716096	0.0930769	0.364902	0.03937	0.267156	0.000918876	0.638713	Kruskal.test	0.197847
pos_2534	Indole-3-carboxylic acid	179.081	3.49798	pos	M+NH4	C9H7NO2	75.6	-	-0.0737533	C19837	HMDB0003320	771-50-6	3.70811	3.73036	3.72696	3.61091	3.68652	3.58911	3.67126	3.6495	3.75455	3.56892	3.62598	3.64048	3.58052	3.66448	3.49202	3.6048	3.66834	3.8495	3.85572	3.8747	3.84612	0.0127142	4.45867	3.60203	3.67533	3.65178	0.0722336	0.0607905	0.0609989	0.156682	0.730355	0.440066	0.894758	oneway_Anova	0.19919
pos_2495	O-propanoyl-carnitine	218.139	3.1852	pos	M+H	C10H19NO4	60.2	-	0.0407907	C03017	HMDB0062514;LMFA07070005	20064-19-1	5.02037	4.90158	4.95764	4.86358	4.9032	4.88501	4.91312	4.84945	4.93579	4.89207	4.946	4.9447	4.79457	4.8635	4.83658	4.83291	5.075	4.93669	4.94944	4.92307	4.93438	0.0106922	5.53805	4.83658	4.90239	4.92446	0.039919	0.0416559	0.0309804	0.331297	0.256345	0.0334497	0.663502	Kruskal.test	0.20045
neg_4765	VALSARTAN	434.219	6.07308	neg	M-H	C24H29N5O3	56.0	-	-1.35836	-	HMDB0014323	137862-53-4	2.65719	2.6467	2.75011	2.70341	3.15965	2.73634	2.69198	2.61899	2.78105	2.61174	3.31737	2.72524	2.77574	2.77575	2.8403	2.78058	3.0807	3.81704	3.76703	3.78394	3.76462	0.0239417	4.38567	2.78058	2.71988	2.70861	0.00717578	0.068886	0.120137	0.00532826	0.00869979	0.00729311	0.785543	Kruskal.test	0.20045
neg_5943	2-Acetylpyrrolidine	158.081	2.62637	neg	M+FA-H	C6H11NO	-	52.6	-7.64524	-	HMDB0037293	60026-20-2	6.02892	5.98601	5.69552	5.89149	5.82012	5.92925	6.1809	5.93382	5.87906	5.94437	5.944	5.99783	5.56818	5.8581	5.46409	5.5907	6.27637	6.12951	6.12453	6.12099	6.11649	0.00547762	6.72497	5.75149	5.89189	5.98	0.32746	0.120619	0.105419	0.820013	0.0713141	0.254887	0.278055	oneway_Anova	0.201349
pos_1827	N,N-Diacetyl-O-methylhydroxylamine	132.066	0.632233	pos	M+H	C5H9NO3	89.6	-	3.87087	-	-	-	4.45726	4.13433	4.72412	4.23168	4.90612	4.95985	4.23295	4.5487	4.85693	4.46069	4.70088	5.09448	4.4565	4.5364	4.42732	4.44343	4.09834	4.71219	4.67072	4.66645	4.66867	0.0218358	5.28198	4.44343	4.59069	4.62479	0.0238802	0.499958	0.293733	0.456907	0.997388	0.0472378	0.110016	Kruskal.test	0.204821
neg_6514	Xanthosine	283.068	1.51688	neg	M-H	C10H12N4O6	92.1	-	-1.12377	C01762	HMDB0000299	146-80-5	4.31907	4.82014	4.59301	4.51906	4.47208	4.54999	4.70309	4.3693	4.69612	4.20151	5.11438	4.72216	4.00372	4.83446	3.86014	3.97823	4.70152	4.70361	4.66234	4.64669	4.6435	0.027413	5.26676	4.27561	4.54556	4.63443	0.455161	0.164356	0.31758	0.767866	0.618253	0.108042	0.368319	oneway_Anova	0.205359
neg_4696	Furanofukinin	293.175	6.13533	neg	M+FA-H	C16H24O2	-	68.8	-1.38408	-	HMDB0036640	34335-93-8	5.28916	5.25015	5.42857	5.27156	5.19669	5.36317	5.27934	5.16916	5.48797	5.16929	5.212	5.24643	5.31761	5.29281	5.40701	5.41379	5.38883	5.14125	5.13925	5.13926	5.1193	0.0101128	5.73692	5.36401	5.29988	5.2607	0.0551503	0.0831924	0.119424	0.828234	0.0593602	0.210662	0.693839	oneway_Anova	0.21149
neg_4417	Stearaldehyde	313.274	6.58488	neg	M+FA-H	C18H36O	-	65.3	-1.55167	C01838	LMFA06000098;HMDB0002384	638-66-4	4.84337	3.72691	2.99621	3.20197	4.1868	3.13635	3.1099	3.4147	3.05022	3.38508	2.8807	3.44372	3.02185	3.3874	4.05342	4.40796	3.97049	4.52606	4.5411	4.55739	4.54936	0.0131128	5.14569	3.76822	3.68194	3.21406	0.555341	0.721677	0.232839	0.359991	0.272362	0.730363	0.194782	oneway_Anova	0.212169
neg_2519	Petasitin	377.196	3.86503	neg	M+FA-H	C20H28O4	-	58.4	-2.09927	-	HMDB0035637	19887-90-2	3.49057	3.94324	2.79532	2.69713	2.58698	3.39096	4.01868	2.5153	4.35502	3.62096	3.94941	2.9136	2.67197	2.67198	2.73174	2.67681	3.87248	3.81348	3.7813	3.78087	3.77827	0.0167132	4.39073	2.67681	3.09314	3.78518	0.00717282	0.588176	0.595505	0.417692	0.535414	0.000413483	0.502243	Kruskal.test	0.216805
pos_6314	Succinoadenosine	384.115	1.97862	pos	M+H	C14H17N5O8	55.4	-	0.128343	-	-	-	4.7684	5.10238	5.29628	5.02069	4.97953	5.20586	5.07743	4.88421	4.75156	5.07411	5.15353	5.35333	4.51056	5.08176	4.40224	4.82035	5.23361	5.00367	5.00301	4.9989	4.98549	0.00830415	5.59988	4.80971	5.06219	5.04903	0.356841	0.185429	0.21005	0.943906	0.898697	0.637117	0.209812	oneway_Anova	0.225361
pos_7614	1-[(5-Amino-5-carboxypentyl)amino]-1-deoxyfructose	353.129	0.4307	pos	M+2Na-H	C12H24N2O7	-	59.7	-0.164695	-	HMDB0034879	21291-40-7	5.12843	5.2209	5.4683	4.97039	5.39116	5.13545	5.23646	4.96061	5.05842	5.11986	5.22746	5.47343	4.96297	4.84356	5.3279	5.0874	4.90222	5.19835	5.19425	5.19286	5.20447	0.00519028	5.79956	5.02481	5.2191	5.17937	0.19202	0.183731	0.177803	0.778727	0.806612	0.475302	0.991723	oneway_Anova	0.226453
pos_6312	3,4,5-trihydroxy-6-(2,4,6-trihydroxyphenoxy)oxane-2-carboxylic acid	382.077	1.98615	pos	M+ACN+Na	C12H14O10	-	89.3	7.83541	-	HMDB0125319	-	3.51098	4.38865	4.49997	4.18918	4.53531	4.56458	4.75956	4.5523	3.30191	4.78973	4.54263	4.6183	4.64933	5.36921	4.52016	4.9182	2.82445	4.59312	4.64596	4.57378	4.57575	0.0334056	5.2002	4.64933	4.44431	4.5853	0.398624	0.156617	0.160812	0.0268789	0.00262032	0.200051	0.549824	Kruskal.test	0.22964
neg_4420	N-Hexadecanoylpyrrolidine	354.301	6.57713	neg	M+FA-H	C20H39NO	-	71.5	-1.6676	-	HMDB0032740	70974-48-0	2.61327	3.08965	2.70618	2.65948	2.64678	3.19983	2.64806	3.50284	2.73711	3.45655	2.69816	3.11411	2.7318	2.7318	2.79159	3.39524	3.32051	3.62888	3.64557	3.59463	3.64242	0.0222713	4.23032	2.79159	2.68283	2.92561	0.0886432	0.0782813	0.374364	0.0371262	0.129157	0.0383497	0.532273	Kruskal.test	0.22964
pos_2848	Xestoaminol C	230.248	6.09183	pos	M+H	C14H31NO	58.0	-	-0.279714	-	LMSP01080033	-	5.55518	5.46955	5.42913	5.20931	5.85641	5.35206	5.54377	5.45778	5.40538	5.38053	5.68997	5.58619	5.53088	5.52123	5.73766	5.86611	5.60914	5.39772	5.40066	5.39092	5.3944	0.00418305	5.998	5.653	5.47861	5.5106	0.147298	0.218933	0.118124	0.72393	0.731779	0.397776	0.694055	oneway_Anova	0.233113
neg_6161	5-Sulfoxymethylfurfural	204.981	2.29953	neg	M-H	C6H6O6S	-	58.9	-3.42732	-	HMDB0059752	-	3.65606	3.96356	4.12273	4.16035	4.33408	4.32736	4.09322	4.30967	4.48177	4.31417	4.25493	4.59723	4.54796	4.47126	3.90526	4.0317	4.11144	4.15645	4.169	4.16986	4.17188	0.00689874	4.76888	4.21352	4.09402	4.34183	0.281416	0.255395	0.176617	0.36649	0.863782	0.397046	0.619426	oneway_Anova	0.233857
pos_6380	Benzaldehyde	107.049	1.775	pos	M+H	C7H6O	60.2	-	2.81836	C00261	HMDB0006115	100-52-7	5.64629	5.66485	5.74989	5.49612	5.55708	5.5766	5.60806	5.50011	5.85127	5.62266	5.76239	5.79702	5.48298	5.7778	5.41006	5.41957	5.65962	5.56781	5.56886	5.56472	5.56518	0.00200486	6.16871	5.55001	5.61514	5.69025	0.162014	0.0901338	0.134172	0.953881	0.674115	0.269176	0.492918	oneway_Anova	0.235065
neg_2068	Valyl-Valine	215.14	2.56395	neg	M-H	C10H20N2O3	-	54.7	-2.78411	-	HMDB0029140	-	2.82073	3.35335	3.51092	3.85512	3.75703	4.09414	3.45067	3.68018	3.70736	3.64895	3.53575	3.90384	3.81494	3.97647	3.79302	3.64347	4.22049	3.73094	3.72895	3.72892	3.7094	0.00991991	4.32664	3.88968	3.56522	3.65446	0.219385	0.447815	0.155758	0.823124	0.864203	0.741325	0.127055	oneway_Anova	0.237347
pos_2187	Clitocine	252.073	1.98615	pos	M+H-2H2O	C9H13N5O6	-	59.2	-0.319409	-	HMDB0033718	105798-74-1	4.7236	4.79477	4.87317	4.71791	4.66324	4.85838	4.74618	4.58516	4.58255	4.74427	4.81293	4.96743	4.45884	4.78203	4.42648	4.58342	4.8624	4.69774	4.69365	4.68108	4.68792	0.00716345	5.29219	4.62263	4.77184	4.73975	0.193481	0.0840399	0.145507	0.539042	0.483991	0.427302	0.281761	oneway_Anova	0.240518
neg_6669	N-a-Acetylcitrulline	216.098	0.95725	neg	M-H	C8H15N3O4	-	76.4	-2.93788	C15532	HMDB0000856	33965-42-3	3.87001	3.95479	3.73397	4.06841	3.51975	3.91706	3.85966	3.71289	3.66637	3.94653	3.85239	4.11802	3.50672	3.8105	2.97663	2.9808	3.97015	4.00334	4.00334	3.99766	3.98323	0.00931262	4.599	3.44896	3.844	3.85931	0.460423	0.19282	0.163247	0.691711	0.776099	0.280504	0.0386707	Welch's anova	0.245876
neg_6975	Uridine monophosphate (UMP)	323.028	0.682167	neg	M-H	C9H13N2O9P	88.6	-	-1.63269	-	-	-	3.25112	3.86563	4.00363	3.2561	3.55849	3.7204	3.8029	2.84047	3.703	3.17753	3.80279	3.234	3.78643	5.73888	3.88007	3.90349	3.01637	4.01674	4.00164	4.00214	4.03451	0.015367	4.61599	4.06505	3.60923	3.42678	1.00491	0.312785	0.400549	0.474102	0.228815	0.154403	0.514622	oneway_Anova	0.253106
pos_857	SM(d18:0/16:1(9Z))	725.557	7.27647	pos	M+H, M+Na	C39H79N2O6P	-	98.2	0.338215	C00550	HMDB0013464	-	5.67376	5.99542	5.56467	5.53446	5.67372	5.28283	5.66587	5.67564	5.82745	5.53705	5.68131	5.85057	6.07896	5.73183	5.61664	5.72744	5.9179	5.89172	5.8867	5.8925	5.89109	0.00258552	6.49257	5.81455	5.62081	5.70631	0.183163	0.232711	0.116049	0.731734	0.431665	0.595491	0.568913	oneway_Anova	0.253196
pos_4967	PA(20:5(5Z,8Z,11Z,14Z,17Z)/0:0)	457.231	6.4577	pos	M+H	C23H37O7P	54.1	-	-7.68987	-	LMGP10050033	-	5.42447	5.26179	5.26038	5.05723	5.44304	5.25655	5.38619	5.43861	5.26491	5.50557	5.32217	5.52451	5.30931	5.43192	5.33316	5.44301	5.12614	5.29818	5.34111	5.29195	5.29993	0.0224226	5.91029	5.32871	5.28391	5.40699	0.12762	0.140181	0.102315	0.306165	0.742479	0.335475	0.976704	oneway_Anova	0.25548
pos_5666	Deoxyvasicinone	187.087	4.43265	pos	M+H	C11H10N2O	65.0	-	-0.45335	C10659	-	-	4.62565	4.97232	5.18264	4.63361	4.46288	4.64965	4.74763	4.18508	5.09207	4.3062	4.79918	4.46373	5.18381	4.73284	4.97832	4.51772	5.12645	4.7913	4.79454	4.78306	4.78504	0.00532027	5.39056	4.90783	4.75446	4.59898	0.279165	0.267582	0.340776	0.272387	0.819888	0.579381	0.629888	oneway_Anova	0.265228
pos_2802	Fusarochromanone	315.134	5.94828	pos	M+Na	C15H20N2O4	-	71.6	7.76054	-	HMDB0033514	104653-89-6	4.89986	4.72388	5.30023	4.51657	4.59027	4.61174	4.54175	4.27923	5.60021	4.08251	4.3574	4.62337	4.58139	4.66738	4.62798	4.99221	4.57637	4.6608	4.66116	4.66158	4.67513	0.00698261	5.26676	4.62798	4.66781	4.44957	0.0690788	0.169597	0.255108	0.175077	0.103174	0.0207273	0.40498	Kruskal.test	0.271288
neg_300	Glutathione	611.144	0.804283	neg	M-H, M+Na-2H	C20H32N6O12S2	73.8	-	-1.72645	C00051;C02471	HMDB0000125	70-18-8	5.13864	5.79527	5.11303	5.26786	5.76446	5.65506	5.25625	5.2332	5.14402	5.74544	5.18361	5.42267	5.528	6.07137	5.22314	5.4932	5.824	5.36988	5.35938	5.35935	5.378	0.00897827	5.96878	5.62794	5.45572	5.33087	0.326755	0.317368	0.224499	0.118623	0.0965827	0.874802	0.375727	oneway_Anova	0.27289
neg_6185	Isopropyl apiosylglucoside	335.134	2.23685	neg	M-H2O-H	C14H26O10	-	54.6	-0.883815	-	HMDB0041513	147742-24-3	3.8006	3.91099	3.6544	3.47728	3.84532	3.42493	4.33704	4.55665	3.5732	4.5172	4.05971	4.4133	5.0872	4.30166	3.74912	4.0365	2.44327	4.11384	4.11585	4.10526	4.07852	0.0165943	4.70565	3.92355	3.68559	4.24285	0.965849	0.200926	0.372461	0.440532	0.155061	0.793441	0.155688	oneway_Anova	0.27487
pos_2862	Pelargonidin 3-sophoroside	616.177	6.11442	pos	M+Na	C28H33O14+	-	95.5	1.29916	C16305	LMPK12010018;HMDB0033679	54542-60-8	5.694	5.07935	4.4617	4.88726	4.95827	5.10435	3.38805	3.88664	5.62408	4.01305	4.77891	5.0687	5.07346	4.99559	4.48042	5.63143	4.37528	4.97252	4.96476	4.94031	4.95005	0.0142131	5.55915	4.91123	5.03082	4.4599	0.506203	0.399332	0.837242	0.628291	0.842058	0.618566	0.0761499	oneway_Anova	0.27619
neg_3058	12-Oxo-2,3-dinor-10,15-phytodienoic acid	309.17	6.13533	neg	M+FA-H	C16H24O3	-	52.4	-1.35399	-	HMDB0032090	197247-23-7	5.01857	4.95927	5.17464	5.07651	4.97168	5.10966	5.17254	4.95087	5.22083	4.99777	5.0191	5.00402	5.14424	5.08975	5.1963	5.14147	5.08932	4.91335	4.90342	4.90677	4.90121	0.00527682	5.50827	5.13222	5.05172	5.06086	0.044666	0.0838267	0.108734	0.709178	0.153171	0.354777	0.447502	oneway_Anova	0.276702
pos_2535	N2-(2-Carboxymethyl-2-hydroxysuccinoyl)arginine	412.144	3.49798	pos	M+ACN+Na	C12H20N4O8	-	81.7	0.209915	-	HMDB0032766	87605-91-2	5.55316	4.78627	3.79073	4.61142	4.36648	4.09737	5.25661	4.37118	3.89238	3.99348	4.07339	2.90285	4.58729	2.86902	4.03482	4.58384	2.86259	4.40598	4.43241	4.43787	4.43973	0.0151368	5.03125	3.78751	4.53424	4.08165	0.870924	0.613102	0.761263	0.872324	0.700601	0.0845883	0.684314	oneway_Anova	0.277373
pos_7208	Betaine	118.086	0.535217	pos	M+H	C5H11NO2	60.4	-	1.20562	C00719	HMDB0000043	107-43-7	6.3594	6.15761	6.77785	6.1926	6.45095	6.33194	6.11591	6.21131	6.7599	6.29585	6.37826	6.42332	6.50694	6.79746	6.43359	6.37646	6.67768	6.45082	6.44755	6.46574	6.44987	0.00827327	7.05561	6.55842	6.37839	6.36409	0.175147	0.223882	0.223592	0.348166	0.542121	0.631187	0.960299	oneway_Anova	0.280088
pos_1818	4-Pyrimidine Methanamine (hydrochloride)	110.071	0.624783	pos	M+H	C5H7N3	91.1	-	1.85008	-	-	-	4.73969	4.60314	4.87763	4.55072	4.7711	4.66581	4.58988	4.68084	4.98513	4.79855	4.87852	4.94367	4.74128	5.03026	4.68414	4.82534	4.81762	4.76892	4.75543	4.75768	4.7786	0.010638	5.36731	4.81973	4.70135	4.81276	0.131241	0.11917	0.153916	0.954086	0.717988	0.464919	0.699008	oneway_Anova	0.282684
pos_784	ETHOXYQUIN	218.154	6.51738	pos	M+H, 2M+H	C14H19NO	60.0	-	-1.69717	C07475	HMDB0039531	91-53-2	4.26847	4.65479	5.12639	3.7908	4.14161	4.07414	3.7897	5.12676	5.12831	4.8548	4.58035	5.37368	4.86641	5.27452	4.83355	5.43668	3.75251	4.76283	4.70722	4.70806	4.7272	0.0257591	5.32897	4.83273	4.3427	4.80893	0.657257	0.476286	0.568356	0.664738	0.297926	0.264719	0.935677	oneway_Anova	0.282884
neg_830	10-hydroxy-2E-decenoic acid	185.118	6.09647	neg	M-H2O-H, M-H	C10H18O3	68.5	-	-4.5559	-	LMFA01050157	-	4.94602	5.02257	5.66277	5.04135	4.85851	5.4239	5.22595	5.24574	5.72916	5.26037	5.33038	5.62822	5.47816	5.43498	5.2107	5.11174	4.89192	5.25881	5.25711	5.24766	5.22881	0.013406	5.85032	5.2255	5.15919	5.40331	0.240912	0.313707	0.218539	0.212071	0.058838	0.680474	0.876917	oneway_Anova	0.283946
pos_4587	PC(20:4(5Z,8Z,11Z,14Z)/P-18:1(11Z))	814.572	7.11102	pos	M+Na	C46H82NO7P	-	83.2	0.320434	-	HMDB0008457	-	6.44511	6.35752	6.1665	6.08964	6.16522	5.77621	6.13673	6.18246	6.53167	6.14599	6.14925	5.9461	6.14334	6.00192	5.88529	5.97452	6.04332	6.2431	6.23334	6.22605	6.22798	0.0076124	6.83473	6.00968	6.1667	6.18203	0.0945604	0.233388	0.190965	0.641925	0.113009	0.977608	0.55709	oneway_Anova	0.28466
neg_6067	Hydroxyphenylacetylglycine	208.061	2.40065	neg	M-H	C10H11NO4	-	58.6	-3.31995	C05596	HMDB0000735	28116-23-6	5.23192	5.5852	5.98009	4.98168	5.12654	5.11815	5.22955	4.67065	6.02221	4.60875	5.41943	5.01253	5.71957	5.46176	5.67241	5.23213	5.70446	5.37142	5.35422	5.35415	5.35197	0.00904133	5.96007	5.55807	5.33726	5.16052	0.209823	0.375408	0.525477	0.220792	0.645274	0.141622	0.33581	oneway_Anova	0.294822
neg_4686	8(R)-Hydroperoxylinoleic acid	311.222	6.1431	neg	M-H	C18H32O4	-	55.0	-1.1194	C14831	HMDB0004706	143343-95-7	4.50341	4.63764	5.17376	4.4329	4.69191	4.86692	4.60267	4.973	5.15846	4.67251	4.77709	4.94101	4.62307	4.54117	4.78184	4.87059	4.30828	4.83389	4.823	4.83242	4.79268	0.0184149	5.42287	4.62499	4.71776	4.85412	0.219233	0.269951	0.208064	0.606721	0.830541	0.874627	0.920306	oneway_Anova	0.295174
pos_3428	PS(DiMe(11,3)/DiMe(13,5))	968.557	7.32155	pos	M+2Na-H	C50H86NO12P	-	80.6	-3.04929	-	HMDB0061554	-	6.09967	6.11089	5.91627	5.96936	6.02147	5.79152	6.00699	6.12782	5.76316	6.13414	5.8685	5.96401	6.09424	6.09445	5.95348	6.13567	6.14815	6.13888	6.13474	6.13895	6.13624	0.0020641	6.73926	6.0852	5.98487	5.97744	0.0775047	0.120608	0.145606	0.656716	0.632953	0.0950487	0.314743	oneway_Anova	0.297233
pos_1937	Hydroxyprolyl-Hydroxyproline	227.103	0.8197	pos	M+H-H2O	C10H16N2O5	-	63.6	-0.355467	-	HMDB0028864	-	4.07815	3.99764	3.94259	4.08166	3.42136	4.03832	3.9417	3.95159	3.66138	3.98489	3.49921	3.95205	3.54878	3.3071	3.88996	3.92791	4.53029	4.93413	4.93083	4.92361	4.92003	0.00642048	5.52924	3.88996	4.01798	3.94665	0.505835	0.0918196	0.03236	0.00369137	0.027162	0.781759	0.366906	Kruskal.test	0.298451
pos_6734	Pyrrolidine	72.0814	0.75985	pos	M+H	C4H9N	79.0	-	8.53364	-	HMDB0031641	123-75-1	6.20406	6.41595	6.3479	6.41616	6.36537	6.53723	6.32312	6.404	6.48055	6.42721	6.5617	6.72904	6.22399	6.53477	6.15324	6.17331	6.6136	6.46009	6.45692	6.45025	6.45694	0.00411142	7.05813	6.33978	6.38111	6.48761	0.217321	0.109099	0.142494	0.744638	0.711071	0.113575	0.463476	oneway_Anova	0.30042
neg_3101	12(S)-HPETE	381.225	6.19728	neg	M+FA-H	C20H32O4	-	52.6	-8.30165	C05965	HMDB0004243	71774-10-2	3.65093	4.07823	4.49288	4.07651	4.29358	4.5199	4.10456	4.73771	4.42281	4.35686	4.11369	4.5034	4.13515	3.80552	4.39955	4.33953	3.86808	4.46195	4.45281	4.45207	4.43886	0.00936894	5.05355	4.10957	4.18534	4.37317	0.268509	0.324695	0.241689	0.472075	0.612047	0.393422	0.733299	oneway_Anova	0.300638
pos_1693	Choline	104.107	0.498017	pos	M+H	C5H13NO	80.8	-	3.00819	C00114	HMDB0000097	62-49-7	6.90946	7.1234	7.05776	6.77712	6.84293	6.76135	6.8111	6.74331	7.12378	6.79486	6.91441	6.77596	6.75324	7.02954	6.71982	6.76442	6.79011	6.80326	6.81256	6.81216	6.81408	0.00485208	7.41259	6.76442	6.8762	6.80298	0.0380895	0.15858	0.064264	0.391457	0.0767639	0.0259781	0.745828	Kruskal.test	0.303169
pos_4563	PC(14:0/22:0)	834.6	7.1937	pos	M+2Na-H	C44H88NO8P	-	50.3	4.55744	C00157	LMGP01010511;HMDB0007886	-	6.37051	6.52481	6.38822	6.36588	6.33711	6.05153	6.47507	6.53063	6.31197	6.51767	6.28671	6.19489	6.60462	6.42952	6.31198	6.50551	6.5119	6.55532	6.56066	6.55482	6.56211	0.00368661	7.1603	6.47271	6.33968	6.38616	0.109216	0.15576	0.140036	0.128417	0.308526	0.830695	0.677994	oneway_Anova	0.307365
pos_1390	Glycerophosphocholine	280.092	0.617333	pos	M+Na, M+K	C8H20NO6P	-	69.8	-0.260175	C00670	HMDB0000086	28319-77-9	5.85036	5.60361	5.8148	5.84366	5.90192	6.07296	5.72817	5.678	5.57359	5.90092	5.60321	6.13245	5.87359	6.01115	6.18105	6.00575	5.67466	5.83163	5.82455	5.82264	5.82537	0.00388565	6.42812	5.94924	5.84788	5.76939	0.188334	0.151239	0.212185	0.611034	0.312407	0.833478	0.761117	oneway_Anova	0.30776
neg_4471	Ptelatoside B	427.157	6.45283	neg	M-H	C20H28O10	-	58.6	-8.22033	-	HMDB0034447	90852-99-6	3.73529	3.9977	4.27094	4.41818	4.0059	4.1594	4.42843	4.52272	4.03735	4.6617	4.41552	4.12263	3.97955	3.57989	4.07155	4.18927	4.8158	3.88232	3.88031	3.8804	3.90752	0.0132813	4.48981	4.12721	4.0979	4.36473	0.447903	0.239289	0.238988	0.944746	0.56724	0.720538	0.617947	oneway_Anova	0.307955
pos_5651	N-Acetyl-DL-tryptophan	247.108	4.54628	pos	M+H	C13H14N2O3	87.9	-	0.0765843	-	-	-	4.61489	4.87146	4.94598	4.88729	4.56883	5.01373	4.89351	4.43398	4.86576	4.51347	5.02773	4.903	4.54829	4.84231	4.22346	4.19343	5.04143	4.74032	4.74912	4.73209	4.73634	0.00722253	5.34157	4.56979	4.81703	4.77291	0.373754	0.182033	0.239668	0.239972	0.152126	0.466134	0.294926	oneway_Anova	0.308977
neg_4483	5-(2-Heptadecenyl)-1,3-benzenediol	391.285	6.42955	neg	M+FA-H	C23H38O2	-	94.5	-1.62094	-	HMDB0038531	94751-34-5	4.39435	4.40781	5.08414	4.66158	4.46434	4.64874	4.86788	4.53669	5.212	4.6162	4.53095	4.68747	4.49111	4.47157	4.52326	4.38433	4.74665	4.56992	4.56824	4.55792	4.55544	0.00719928	5.16497	4.52338	4.61016	4.74186	0.135009	0.259836	0.261625	0.119206	0.13821	0.308932	0.527637	oneway_Anova	0.316993
pos_264	Adenosine 3'-monophosphate	348.07	0.69205	pos	M+Na, M+2Na-H, M+H	C10H14N5O7P	97.0	-	0.021838	C01367	-	-	1.48881	1.36145	1.69738	1.20443	1.98288	2.02336	1.73822	1.9094	1.31313	1.29851	1.50441	2.37568	1.21989	6.50594	1.21352	1.21502	1.26434	4.87786	4.86812	4.86832	4.85976	0.0073443	5.47062	1.21989	1.5931	1.62131	0.00944861	0.45984	0.442018	0.575038	0.449203	0.000165591	0.535797	Kruskal.test	0.317362
neg_5165	3-Oxodecanoic acid	231.123	4.8781	neg	M+FA-H	C10H18O3	-	80.2	-2.76762	-	HMDB0010724	-	3.298	3.49181	3.48699	3.21567	2.84649	3.00765	3.63784	3.51342	2.49786	3.6491	3.54458	3.4566	3.68203	2.23175	2.29131	2.23657	3.61048	3.67667	3.66169	3.66169	3.65961	0.00789532	4.26696	2.29131	3.25683	3.529	0.0883007	0.344809	0.13435	0.528707	0.00181439	0.0150699	0.38342	Kruskal.test	0.317777
neg_6169	(R)-S-lactoylglutathionate(1-)	360.085	2.2682	neg	M-H2O-H	C13H21N3O8S	-	53.9	-5.22943	-	HMDB0062624	-	4.88556	5.33953	5.75728	5.53754	5.63795	5.70464	5.69969	5.54747	5.19147	5.50163	5.33588	5.64521	5.01781	5.18401	5.57949	5.19475	5.37397	5.46843	5.4556	5.4602	5.45035	0.0076117	6.06075	5.27	5.47708	5.48689	0.214037	0.325162	0.191996	0.168975	0.710936	0.799508	0.720748	oneway_Anova	0.319018
neg_5323	N-Methoxyspirobrassinol methyl ether	341.063	4.11568	neg	M+FA-H	C13H16N2O2S2	-	80.2	-1.47753	-	HMDB0041059	113866-41-4	3.82311	4.27607	3.67322	4.76277	4.40398	4.61157	4.53581	4.7509	3.72208	4.7101	4.56014	4.59319	4.37063	4.48946	4.49529	4.49006	4.30939	4.54745	4.52394	4.50099	4.51089	0.0198212	5.12322	4.48946	4.34003	4.57666	0.00864652	0.514678	0.129204	0.609753	0.00676193	0.0643033	0.224328	Kruskal.test	0.320908
neg_1871	Gallic acid	169.013	2.18203	neg	M-H	C7H6O5	58.0	-	-4.72272	C01424	HMDB0005807	149-91-7	3.26649	3.4898	3.56149	3.56063	3.69257	3.69346	3.68973	3.45591	2.98412	3.62883	3.35414	3.53911	3.10201	3.67535	2.20099	2.03684	3.8135	3.45739	3.45291	3.46521	3.45077	0.0063683	4.05855	2.96574	3.54407	3.44197	0.819833	0.158078	0.254274	0.267581	0.349776	0.301847	0.00645013	Welch's anova	0.321647
pos_7189	Phenylenediamine	109.076	0.542667	pos	M+H	C6H8N2	62.0	-	1.93246	C02454	-	-	4.70936	4.45971	4.47354	4.23019	4.39869	4.319	4.42886	4.37466	4.57604	4.29748	4.56158	4.69218	4.28894	4.53081	4.23438	4.25342	4.43452	4.44554	4.45983	4.46274	4.46465	0.0085078	5.0603	4.34841	4.43175	4.48847	0.128694	0.163726	0.146623	0.741627	0.855093	0.286302	0.883602	oneway_Anova	0.324508
neg_2577	Baicalin	445.077	4.17055	neg	M-H	C21H18O11	72.4	-	-1.4378	C10025	LMPK12111081;HMDB0041832	21967-41-9	3.83217	4.18515	4.74306	3.76012	4.49616	4.70629	3.95341	4.41072	4.48738	4.50845	4.55327	5.22512	4.46375	4.87099	3.91683	3.59677	3.61096	4.52526	4.49782	4.48413	4.48188	0.0197879	5.09967	4.09186	4.28716	4.52306	0.559545	0.429511	0.408022	0.305789	0.305654	0.332184	0.557773	oneway_Anova	0.331841
neg_7006	N-Acetylgalactosamine	220.082	0.666933	neg	M-H	C8H15NO6	-	61.8	-2.72417	C01074	HMDB0000212	1811-31-0	3.16066	3.52139	3.1917	3.89146	3.74391	3.75859	3.87488	3.62607	2.8913	3.71889	3.68109	3.79008	2.88599	3.48738	2.94581	2.89083	4.08168	3.73489	3.72095	3.71844	3.78537	0.0309661	4.34277	2.94581	3.63265	3.69999	0.0886891	0.285207	0.121581	0.26747	0.0131109	0.0806856	0.728773	Kruskal.test	0.334398
neg_6640	L-Tyrosine	180.066	1.05013	neg	M-H	C9H11NO3	72.4	-	-4.3595	C00082	HMDB0000158	60-18-4	4.60416	4.66362	5.09794	4.71369	4.78726	4.85968	4.64553	4.56538	5.1777	4.56013	4.68073	4.87323	4.90443	5.04341	4.94811	4.89963	4.78157	4.75797	4.74927	4.7354	4.73231	0.0118828	5.34591	4.91543	4.78773	4.75045	0.0945198	0.17663	0.238312	0.511926	0.115878	0.844277	0.504111	oneway_Anova	0.337886
pos_4498	PE(18:0/20:4(8Z,11Z,14Z,17Z))	809.587	7.43477	pos	M+ACN+H	C43H78NO8P	-	74.7	8.31391	-	HMDB0009004	-	7.1497	7.21308	7.14498	6.98932	7.10672	6.78591	7.09043	7.26829	7.24172	7.18729	7.04022	7.00216	7.37176	7.15795	7.02816	7.28673	7.09892	7.32253	7.31148	7.31573	7.31429	0.00468308	7.91808	7.1887	7.06495	7.13835	0.139553	0.155472	0.109945	0.201615	0.529327	0.819374	0.969681	oneway_Anova	0.34221
pos_6469	Tyramine	120.081	1.42155	pos	M+H-H2O	C8H11NO	56.4	-	0.60602	C00483	HMDB0000306	51-67-2	7.27033	7.30236	7.4003	7.13261	7.1665	7.21781	7.20104	7.14841	7.56323	7.27524	7.45867	7.50848	7.17238	7.49172	7.01932	7.06989	7.36719	7.21972	7.2323	7.22809	7.23008	0.00543641	7.82963	7.2241	7.24832	7.35918	0.200303	0.097486	0.173379	0.904345	0.41653	0.57688	0.182622	oneway_Anova	0.342534
pos_2092	2-Methylguanosine	298.115	1.54955	pos	M+H	C11H15N5O5	95.9	-	0.175871	-	HMDB0005862	2140-77-4	3.56043	3.80119	3.47662	3.56624	3.57289	3.67844	3.31318	3.47141	3.86856	3.37881	4.07524	3.9206	3.01147	3.21976	3.36734	3.42907	4.04277	3.96568	3.925	3.97731	3.94875	0.0219616	4.55665	3.41408	3.6093	3.6713	0.386498	0.11382	0.321867	0.417814	0.293515	0.446758	0.0993162	oneway_Anova	0.347911
pos_652	P-CHLOROPHENYLALANINE	200.047	5.30413	pos	M+H-H2O, M+H	C9H10ClNO2	91.1	-	-0.326027	-	-	-	6.04436	6.14806	6.02006	5.50093	5.60413	5.49889	5.77199	5.31438	6.0407	5.39136	5.83231	5.37182	6.09283	5.61012	6.0079	5.64834	5.93053	5.75892	5.73984	5.73574	5.73769	0.0107012	6.34521	5.85794	5.80274	5.62043	0.216955	0.299239	0.300809	0.0918502	0.254937	0.320581	0.232763	oneway_Anova	0.351545
neg_7160	Citrulline	174.088	0.613617	neg	M-H	C6H13N3O3	84.3	-	-4.61062	C00327	HMDB0000904	372-75-8	4.79107	4.73147	4.9755	4.9576	4.86172	4.95783	4.76186	4.90076	5.22431	4.85592	4.86359	5.11328	4.93469	5.07835	4.91145	4.94764	5.08659	4.70848	4.70645	4.70643	4.72286	0.00792472	5.31316	4.99175	4.8792	4.95329	0.0838802	0.101489	0.176625	0.243302	0.325196	0.0993789	0.53923	oneway_Anova	0.364074
neg_6448	Gamma-Glutamylvaline	267.096	1.64953	neg	M+Na-2H	C10H18N2O5	-	87.5	-1.29257	-	HMDB0011172	2746-34-1	3.4401	3.93528	3.90538	4.44885	4.19761	4.60608	3.76887	4.17104	4.21556	4.11794	3.95781	4.39044	4.27639	4.38697	4.21701	4.18232	4.56941	4.19188	4.19572	4.18986	4.18775	0.00338539	4.79335	4.32642	4.08888	4.10361	0.156484	0.421207	0.215808	0.860096	0.929026	0.458325	0.101434	oneway_Anova	0.366754
pos_2132	2-Methylpyridine	94.0656	1.73763	pos	M+H	C6H7N	51.6	-	5.2847	C14447	HMDB0061888	109-06-8	4.96123	5.08186	5.1534	4.97107	4.91348	4.98799	5.04265	4.93843	5.26825	5.07442	5.09806	5.20138	4.9459	5.2473	4.96572	5.10006	5.03539	5.01423	5.01154	5.0182	5.01268	0.00290747	5.61623	5.05888	5.0115	5.10387	0.121646	0.0887788	0.117086	0.452097	0.932275	0.499215	0.818001	oneway_Anova	0.3688
neg_3064	N-Decanoylglycine	228.16	6.1431	neg	M-H	C12H23NO3	-	63.8	-2.11333	-	HMDB0013267	-	3.73643	3.9475	4.5675	4.16177	3.59257	4.08056	4.46437	4.2578	4.12547	4.21497	4.24193	4.4058	3.88134	4.43369	3.76793	3.72627	4.77905	4.22948	4.20646	4.20083	4.19794	0.01427	4.81089	4.11766	4.01439	4.28506	0.466011	0.344005	0.126264	0.899264	0.611811	0.201688	0.232934	oneway_Anova	0.387423
pos_259	(R)-(+)-2-Pyrrolidone-5-carboxylic acid	130.05	0.632233	pos	M+H, M+Na, M+NH4	C5H7NO3	82.3	-	0.732358	C02237	-	-	6.28066	6.24713	6.44886	6.1694	6.38298	6.19329	6.36419	6.29811	6.45307	6.34462	6.4494	6.42718	6.35639	6.51148	6.12674	6.12292	6.49423	6.31306	6.31262	6.30866	6.30937	0.0022272	6.91299	6.32235	6.28705	6.38943	0.190069	0.109226	0.0633311	0.602125	0.394641	0.146492	0.0752335	oneway_Anova	0.389479
pos_5166	Alpha-Methylstyrene	119.086	6.24157	pos	M+H	C9H10	55.3	-	1.00868	C14395	HMDB0059899	-	6.5507	6.40564	6.49755	6.36343	6.58063	6.30509	6.50576	6.43993	6.6943	6.6248	6.50228	6.37597	6.27155	6.51746	6.42635	6.44077	6.54959	5.6623	5.67885	5.68247	5.68439	0.00985354	6.27915	6.44114	6.45051	6.52384	0.107896	0.109477	0.117428	0.691684	0.79681	0.518995	0.890157	oneway_Anova	0.413191
pos_1	Enantio-PAF C-16	546.353	6.68905	pos	M+Na, 2M+H, M+K, M+H, M+H-H2O	C26H54NO7P	57.8	-	-0.466208	-	-	-	8.677	8.70081	8.66913	8.80314	8.72997	8.78639	8.71464	8.77003	8.67797	8.72823	8.69314	8.67684	8.72442	8.70738	8.77325	8.77426	8.74788	8.76056	8.76398	8.75985	8.76182	0.0018107	9.36362	8.74544	8.72774	8.71014	0.0295812	0.0563308	0.0356851	0.369668	0.406489	0.429447	0.252237	oneway_Anova	0.418788
pos_4880	LysoPC(20:2(11Z,14Z))	570.353	6.5622	pos	M+Na	C28H54NO7P	-	90.1	0.332563	C04230	HMDB0010392	-	6.24206	6.27807	6.26894	6.19011	6.36079	6.25738	6.21502	6.23835	6.29939	6.2664	6.15669	6.31222	6.12177	6.18542	6.28936	6.35531	6.05381	6.24639	6.23437	6.23815	6.24013	0.00500462	6.84184	6.20113	6.26623	6.24801	0.122276	0.0557604	0.0576588	0.6576	0.80074	0.874561	0.124072	oneway_Anova	0.422186
pos_1302	Acetylcarnitine	204.123	0.7823	pos	M+H, 2M+H	C9H17NO4	55.3	-	-0.759271	C02571	LMFA07070060	-	7.54532	7.61101	7.64173	7.43751	7.54396	7.47459	7.60737	7.53556	7.44165	7.60548	7.70657	7.6557	7.40571	7.67882	7.28154	7.40705	7.69298	7.51386	7.50988	7.50685	7.51037	0.0028633	8.1123	7.49322	7.54235	7.59206	0.183193	0.0776971	0.0931574	0.775081	0.829009	0.221045	0.294102	oneway_Anova	0.428703
neg_4589	Medicagenic acid	501.32	6.24363	neg	M-H	C30H46O6	84.3	-	-4.45528	-	LMPR0106150034;HMDB0034551	599-07-5	3.45847	3.84277	4.752	3.98263	5.43059	4.06088	3.98638	3.69509	4.42454	3.708	3.65929	3.8544	4.10792	3.93281	4.35962	4.0568	3.65739	4.03345	4.00396	3.98597	3.98014	0.0236584	4.60341	4.02291	4.25456	3.88795	0.256649	0.713483	0.290039	0.504543	0.0855546	0.951519	0.273531	oneway_Anova	0.431944
neg_1676	Corticrocin	283.037	1.64173	neg	M+K-2H	C14H14O4	-	60.7	-4.67187	-	HMDB0034384;LMFA01031041	505-53-3	3.19813	3.89847	4.93206	3.70948	4.51386	3.85725	4.78243	4.03145	2.33961	2.80919	4.2812	4.05964	4.81105	4.57234	5.00179	2.33914	4.48188	4.45322	4.44746	4.45126	4.42917	0.0107471	5.04743	4.57235	3.87786	4.04555	0.353901	0.596284	0.720945	0.794248	0.365486	0.0189194	0.844864	Kruskal.test	0.437734
neg_4943	Cytidine 2',3'-cyclic phosphate	341.991	5.90297	neg	M+K-2H	C9H12N3O7P	-	50.9	4.22597	-	HMDB0011691	15718-51-1	3.14459	4.40271	4.78461	3.78844	4.31466	3.75599	4.93554	3.8298	3.26861	3.09907	4.29109	3.7958	4.75443	4.35538	4.80332	3.26814	4.62952	4.41696	4.41069	4.42611	4.41063	0.00727855	5.01819	4.62952	4.05155	3.8128	0.257676	0.479413	0.757964	0.847462	0.744863	0.0462031	0.924797	Kruskal.test	0.437734
pos_3076	(17alpha,23S)-17,23-Epoxy-29-hydroxy-27-norlanosta-1,8-diene-3,15,24-trione	507.249	6.41293	pos	M+K	C29H40O5	-	64.8	-4.73165	-	HMDB0035971	-	6.54472	6.51574	6.56562	6.4297	6.44015	6.41097	6.48984	6.48475	6.20781	6.51705	6.40815	6.46613	6.33507	6.40425	6.37859	6.45654	6.61601	6.43463	6.42129	6.43201	6.43064	0.00574268	7.03173	6.40425	6.47794	6.47544	0.0775148	0.0852577	0.0415202	0.309746	0.0274046	0.373675	0.94687	Kruskal.test	0.453459
neg_2021	Acetyl-L-tyrosine	222.077	2.47042	neg	M-H	C11H13NO4	83.9	-	-2.48552	C01657	-	-	4.39211	4.63836	5.13405	4.665	4.60463	4.74519	4.64606	4.57118	5.11022	4.62142	4.74809	4.85719	4.85498	4.99215	4.67112	4.95505	4.78282	4.71434	4.71152	4.71237	4.69496	0.00879418	5.31042	4.85122	4.69656	4.75903	0.130166	0.244658	0.200039	0.370995	0.313698	0.801124	0.806581	oneway_Anova	0.465411
pos_3533	PE-NMe2(14:0/22:4(7Z,10Z,13Z,16Z))	809.587	7.99288	pos	M+ACN+H	C43H78NO8P	-	77.2	8.50845	-	HMDB0113893	-	6.77812	6.89516	7.01789	6.57476	6.65661	6.37645	6.82212	6.90289	7.09626	6.87527	6.84323	6.58355	6.99736	6.66952	6.56694	6.90293	6.64239	6.9648	6.96072	6.95196	6.95394	0.00592516	7.55995	6.75583	6.7165	6.85389	0.184371	0.230593	0.164809	0.9897	0.570765	0.385837	0.582984	oneway_Anova	0.478685
neg_4444	2-hydroxyhexadecanoic acid	271.227	6.51503	neg	M-H	C16H32O3	73.7	-	-1.3664	-	HMDB0031057	16452-51-0	5.40542	5.40867	5.46916	5.44937	5.19897	5.37319	5.32241	5.13307	5.58972	5.29204	5.18109	5.10189	5.27983	5.01967	5.46463	5.44909	5.50234	5.27857	5.29846	5.29871	5.29632	0.00948152	5.89515	5.34311	5.38413	5.27004	0.199982	0.0968993	0.179092	0.0771145	0.289823	0.150681	0.524079	oneway_Anova	0.485358
pos_188	LysoPC(20:4(8Z,11Z,14Z,17Z))	566.321	6.41293	pos	M+Na, M+K, M+H-H2O	C28H50NO7P	-	96.2	-0.402037	C04230	HMDB0010396;LMGP01050140	-	8.17168	8.13449	8.16016	8.04591	8.05982	8.03023	8.09332	8.07253	7.84695	8.12456	8.01298	8.07153	7.96119	8.03239	8.0127	8.0599	8.23668	8.05076	8.05726	8.05312	8.0551	0.0027636	8.65613	8.06057	8.10038	8.03698	0.104854	0.0622167	0.0999906	0.218242	0.071092	0.228885	0.973631	oneway_Anova	0.486316
pos_177	Armillarin	415.211	6.24157	pos	M+H, M+NH4, M+H-H2O	C24H30O6	-	56.7	-0.159611	-	HMDB0039380	83329-14-0	7.8047	7.66307	7.74828	7.61973	7.83056	7.55317	7.74368	7.68228	7.93082	7.86747	7.731	7.59735	7.5032	7.7495	7.66797	7.67322	7.79527	6.86043	6.87545	6.87128	6.87322	0.00657182	7.4722	7.67783	7.70325	7.75877	0.111289	0.109218	0.12192	0.725052	0.841705	0.547132	0.909728	oneway_Anova	0.497822
pos_2296	Indole	118.065	2.42405	pos	M+H	C8H7N	85.0	-	1.3875	C19907;C00463	HMDB0000738	120-72-9	7.01921	6.92168	6.92974	6.81494	6.89051	6.89875	6.87131	6.82358	6.95988	6.91434	6.93133	6.93667	6.82786	6.94257	6.85876	6.86139	6.88292	6.82956	6.83043	6.82032	6.825	0.00462482	7.42841	6.8747	6.91247	6.90619	0.0427164	0.0662712	0.0501005	0.734065	0.50883	0.548227	0.778496	oneway_Anova	0.500059
pos_2866	Cyclo	175.123	6.12945	pos	M+H-2H2O	C11H18N2O2	64.9	-	-0.526874	-	-	-	6.87857	6.78835	6.78577	6.65875	6.73567	6.68147	6.7282	6.65838	6.78369	6.7348	6.76449	6.73481	6.68115	6.75445	6.71072	6.7109	6.71169	6.70133	6.69022	6.69309	6.69433	0.00470601	7.29682	6.71378	6.75476	6.73406	0.0261784	0.0804641	0.042785	0.774649	0.373939	0.284396	0.0717986	oneway_Anova	0.500781
neg_6524	2-Amino-5,6-dichloro-3,4,-dihydroquinazoline	259.998	1.47787	neg	M+FA-H	C8H7Cl2N3	-	50.7	-6.88352	-	HMDB0060712	-	4.75947	4.75104	5.19257	5.40528	4.94914	5.18431	4.66856	4.84972	4.60699	4.75405	4.77885	5.1417	4.46635	4.78155	4.44267	5.20651	5.7088	5.02881	5.02394	5.01826	5.00381	0.0106202	5.62087	4.92118	5.0403	4.79998	0.537844	0.26381	0.187788	0.441955	0.335228	0.406762	0.119066	oneway_Anova	0.503302
pos_4978	Leukotriene D5	517.232	6.44278	pos	M+Na	C25H38N2O6S	-	53.3	-5.15313	-	LMFA03020073;HMDB0012994	-	3.86928	4.55642	4.39472	4.43588	3.85711	3.88393	4.37396	4.40403	4.46182	3.77242	4.49964	4.69765	4.59942	4.6937	4.38705	3.68405	4.65382	4.50807	4.57351	4.51952	4.60531	0.043824	5.15547	4.59942	4.13933	4.43292	0.139784	0.409394	0.0931614	0.048325	0.0921921	0.044416	0.748599	Kruskal.test	0.508741
neg_4861	4-Quinolinecarboxylic acid	208.016	5.99563	neg	M+Cl	C10H7NO2	55.2	-	-3.54895	C06414	-	-	4.03099	4.92191	5.50503	4.41583	4.89135	4.35512	5.57531	4.49085	3.1197	3.84965	4.82141	4.14591	5.31744	4.65729	5.47939	3.60121	5.04121	5.01565	5.00744	4.99945	4.99396	0.00938396	5.60626	4.81931	4.6867	4.33381	0.748846	0.525385	0.842323	0.790799	0.999889	0.324824	0.716058	oneway_Anova	0.516063
pos_270	N-Acetylasparagine	197.053	0.744617	pos	M+H-2H2O, M+Na, M+2Na-H	C6H10N2O4	-	52.2	-0.441981	-	HMDB0006028	4033-40-3	5.87768	5.90035	6.00655	5.31521	5.81005	5.44044	5.77275	5.34648	5.93922	5.56776	5.85764	5.58735	5.70054	5.50895	5.49031	5.2731	5.8207	5.64413	5.63892	5.63707	5.63847	0.00308767	6.24172	5.55872	5.72505	5.67853	0.210642	0.27909	0.218981	0.197921	0.791372	0.868605	0.86646	oneway_Anova	0.521066
neg_6326	Penmacric acid	183.04	1.93145	neg	M-H2O-H	C7H10N2O5	-	60.2	-3.65562	-	HMDB0029436	55297-13-7	4.28983	5.01818	5.85865	4.66613	5.10442	4.62064	5.8135	4.70203	4.19162	4.28394	5.03237	4.58763	5.55414	5.11681	5.48056	4.24781	5.41221	5.11744	5.11558	5.10994	5.09719	0.00898125	5.71217	5.16231	4.92631	4.76852	0.537504	0.543257	0.594366	0.631329	0.392528	0.0681737	0.94228	oneway_Anova	0.524511
neg_257	Citric acid	191.019	0.811867	neg	M-H2O-H, M-H	C6H8O7	66.9	-	-4.36472	C00158	HMDB0000094	77-92-9	6.77153	6.91167	7.1051	6.67351	7.02146	7.0049	6.83522	6.74683	6.87623	6.76397	6.76779	6.91637	6.78326	7.24894	6.56591	6.93203	7.13422	6.89965	6.90284	6.89219	6.89328	0.00507718	7.49907	6.93287	6.9147	6.81773	0.272714	0.163991	0.0690927	0.67465	0.367197	0.908744	0.0750406	oneway_Anova	0.525476
neg_1373	Pyro-L-glutaminyl-L-glutamine	302.099	0.781467	neg	M+FA-H	C10H15N3O5	-	92.7	-1.64616	-	HMDB0039229	109481-23-4	4.20659	4.19309	4.50116	3.50201	2.97587	3.26893	4.03256	2.90407	4.45128	3.31721	4.09709	3.01043	4.73203	3.52325	4.44694	3.199	4.45127	3.90523	3.90325	3.84122	3.90091	0.0289171	4.49048	4.0705	3.77461	3.63544	0.667702	0.609528	0.642374	0.481684	0.37625	0.251586	0.95274	oneway_Anova	0.537185
neg_3166	Kinetensin 4-7	592.265	6.26682	neg	M+Na-2H	C26H37N9O6	-	64.0	6.17881	-	HMDB0012986	138482-56-1	4.81385	5.0029	5.09581	5.3312	5.24635	5.2363	5.34407	5.29728	4.41325	5.32144	5.12261	5.34318	4.8833	5.0394	5.03178	5.12901	5.37357	5.08358	5.08156	5.0823	5.1083	0.0129335	5.69113	5.0394	5.16605	5.30936	0.13286	0.18047	0.050802	0.645746	0.00206051	0.62634	0.85244	Kruskal.test	0.542747
pos_4599	PE-NMe2(20:3(8Z,11Z,14Z)/22:6(4Z,7Z,10Z,13Z,16Z,19Z))	842.566	7.06547	pos	M+H	C49H80NO8P	-	98.3	-4.42485	-	HMDB0114321	-	5.85079	6.03732	5.70877	5.91325	5.93837	5.53565	5.94827	5.95248	5.5887	5.94683	5.69406	5.64617	6.02294	5.90755	5.73627	5.91113	5.93523	6.00721	5.98943	5.99901	6.00098	0.00728408	6.60127	5.90262	5.83069	5.79609	0.104054	0.18079	0.171019	0.6817	0.0532051	0.399106	0.246084	oneway_Anova	0.547741
neg_1558	4-Hydroxybutyric acid	103.039	1.18247	neg	M-H	C4H8O3	-	63.2	-9.97281	C00989;C01991	HMDB0000710	591-81-1	5.73112	5.92445	6.10647	6.31256	5.98491	6.09951	6.07582	6.26968	5.99046	5.89257	6.14495	6.12828	5.84098	5.9614	5.83439	6.00275	7.14634	6.2837	6.3008	6.2818	6.2858	0.00866112	6.89015	5.9614	6.04221	6.10205	0.178535	0.13493	0.114526	0.956227	0.975367	0.0041596	0.504804	Kruskal.test	0.553856
pos_271	5-L-Glutamyl-L-alanine	219.097	0.752117	pos	M+H, M+2Na-H, M+Na	C8H14N2O5	59.3	-	-0.30587	C03740	-	-	4.97226	5.23818	5.57778	5.17608	5.53326	5.51673	5.17414	5.08559	5.53095	5.30877	5.36266	5.47896	5.20047	5.56105	4.94171	4.85786	5.38817	5.32229	5.31612	5.30961	5.31154	0.00561409	5.91697	5.18985	5.33572	5.32351	0.295392	0.243919	0.171967	0.311574	0.816428	0.720722	0.35345	oneway_Anova	0.556439
neg_6813	Glutaminylglycine	202.083	0.7967	neg	M-H	C7H13N3O4	-	75.4	-3.44406	-	HMDB0028797	2650-65-9	4.6663	4.52229	4.75793	4.19109	4.06172	4.13094	4.38914	3.70566	4.95901	3.80504	4.34186	4.01795	4.88008	3.75079	4.83424	4.22478	4.66229	4.25682	4.28545	4.26121	4.26422	0.0126829	4.86911	4.47043	4.38838	4.20311	0.478334	0.297874	0.461617	0.300618	0.624063	0.311453	0.749462	oneway_Anova	0.558043
pos_2204	3-Hydroxysuberic acid	232.118	2.03115	pos	M+ACN+H	C8H14O5	-	69.9	-0.681704	-	HMDB0000325	73141-47-6	2.9767	2.9459	2.90448	2.78041	2.88137	2.82827	2.88109	2.78963	2.8953	3.27785	2.92493	2.88419	2.79686	2.85037	2.79008	2.79168	3.24496	2.99329	2.84317	2.92056	3.00211	0.0659443	3.54608	2.79685	2.89292	2.88975	0.0100431	0.0871984	0.0324979	0.927465	0.0143528	0.0021992	0.845739	Kruskal.test	0.558948
neg_1178	L-glycyl-L-hydroxyproline	187.072	0.62125	neg	M-H	C7H12N2O4	-	66.1	-3.72837	-	HMDB0011173	-	4.61086	4.62957	5.09579	4.7221	4.89402	4.71037	5.07607	4.86675	4.76937	4.77571	4.82225	4.91984	4.71453	4.68982	4.98674	4.50917	4.98099	4.70225	4.71646	4.72258	4.7206	0.00900517	5.3176	4.77625	4.77712	4.87167	0.205449	0.185534	0.1151	0.228106	0.274177	0.358277	0.611157	oneway_Anova	0.561478
pos_110	L-3-Cyanoalanine	132.077	0.512933	pos	M+NH4, M+CH3OH+H, M+H	C4H6N2O2	-	52.3	-0.240141	C02512	HMDB0060245	-	6.8687	6.92067	7.03708	6.7082	6.92397	6.88662	6.72003	6.69733	6.73972	7.0941	6.82044	6.9637	6.85859	7.40903	6.70414	6.85064	6.97575	6.89591	6.89332	6.89333	6.89527	0.00132892	7.49652	6.95963	6.89087	6.83922	0.269065	0.106994	0.158147	0.534988	0.243492	0.224007	0.556132	oneway_Anova	0.569058
neg_4429	LysoPE(18:0/0:0)	480.309	6.55392	neg	M-H	C23H48NO7P	-	58.0	-1.75585	-	HMDB0011130	-	5.83614	5.86023	5.9988	6.0565	5.84407	6.13298	5.80627	6.08674	5.71432	6.18481	5.83868	6.03719	5.78539	5.76595	5.90169	6.11135	5.73786	6.22912	6.22759	6.23951	6.25257	0.0114576	6.83938	5.86044	5.95479	5.94467	0.153496	0.125946	0.184315	0.227299	0.628203	0.158991	0.492592	oneway_Anova	0.572938
pos_3128	Phosphocholine	184.073	6.50243	pos	M+H	C5H14NO4P	91.6	-	-1.47242	C00588	-	-	6.53328	6.5323	6.60258	6.59552	6.53703	6.60837	6.53691	6.54095	6.56234	6.54025	6.5286	6.57075	6.54907	6.52463	6.57938	6.55006	6.52791	6.54731	6.54326	6.54238	6.54433	0.00214472	7.14639	6.54907	6.56627	6.5406	0.0313703	0.0496419	0.0116295	0.0310169	0.321255	0.440478	0.00691323	Kruskal.test	0.577893
pos_844	PC(15:0/18:2(9Z,12Z))	766.536	7.02792	pos	M+H, M+Na	C41H78NO8P	-	74.9	-0.0268527	C00157	LMGP01010543;HMDB0007940	-	6.00054	6.08001	5.73824	5.82406	6.21069	5.72029	5.88977	6.12632	6.17199	5.99505	5.90675	5.97523	6.19423	6.06113	6.05456	6.11221	5.71154	6.1839	6.17941	6.18066	6.17953	0.00209084	6.78294	6.02673	5.92897	6.01085	0.184844	0.199116	0.115167	0.498354	0.398097	0.116415	0.372934	oneway_Anova	0.589081
pos_3005	Diphenylamine	170.096	6.29372	pos	M+H	C12H11N	82.5	-	-1.65666	C11016	HMDB0032562	122-39-4	5.04456	4.93008	4.95965	4.757	4.90109	4.80258	4.90065	4.81199	4.95442	4.89285	4.95894	4.90359	4.82546	4.90412	4.8696	4.85347	4.86005	4.89695	4.90696	4.86666	4.84977	0.025618	5.48275	4.86254	4.89916	4.90374	0.0284691	0.105163	0.0532204	0.88924	0.298642	0.895846	0.0989435	oneway_Anova	0.605238
pos_6624	P-Tolualdehyde	121.065	0.864567	pos	M+H	C8H8O	83.3	-	1.05576	C06758	-	-	4.86771	4.89586	5.14511	4.70451	4.89891	4.8355	4.78972	4.73303	5.16603	4.76218	4.98607	4.97953	4.71934	5.06304	4.69148	4.73101	4.8624	4.83115	4.8296	4.81935	4.82131	0.00584897	5.42744	4.81345	4.89127	4.90276	0.154289	0.143568	0.169406	0.341023	0.335269	0.144215	0.686666	oneway_Anova	0.60962
pos_6877	AMINOHYDROXYBUTYRIC ACID	120.066	0.6397	pos	M+H	C4H9NO3	71.4	-	0.268481	-	-	-	4.87484	4.81293	5.12552	4.72255	5.17201	5.08385	4.81298	4.88224	5.12019	4.91325	4.98679	5.37814	4.85584	5.17158	4.74422	4.68115	5.02052	5.04103	5.02793	5.0271	5.03063	0.0064081	5.63376	4.89466	4.96528	5.0156	0.2014	0.185894	0.206165	0.397207	0.357772	0.738614	0.971412	oneway_Anova	0.610646
pos_2995	Jasmolone	222.149	6.27883	pos	M+ACN+H	C11H16O2	-	60.4	-1.49729	-	HMDB0030039	54383-66-3	3.18676	3.15594	3.12914	2.99037	3.09139	3.03825	3.0911	2.99959	3.10532	3.08995	3.13496	3.09421	3.00682	3.06037	3.00005	3.00164	3.4881	3.96346	3.94194	3.70073	3.8935	0.0946051	4.48833	3.00682	3.11026	3.09266	0.0100505	0.0872429	0.0113945	0.860232	0.0743943	0.0018681	0.507842	Kruskal.test	0.612106
neg_6445	Semilepidinoside B	365.135	1.67293	neg	M-H	C17H22N2O7	-	84.4	-1.58853	-	HMDB0033108	-	4.34556	4.53899	4.58774	4.68858	4.48566	4.67595	4.41767	4.43982	4.55722	4.60896	4.51299	4.63096	4.56317	4.78859	4.50167	4.65243	4.47676	4.53089	4.52771	4.52604	4.50374	0.0120678	5.12428	4.59652	4.55374	4.52794	0.126952	0.128426	0.0873856	0.651195	0.586425	0.53507	0.777656	oneway_Anova	0.623133
neg_1225	6-ethoxy-3,4,5-trihydroxyoxane-2-carboxylic acid	267.072	0.644083	neg	M+FA-H	C8H14O7	-	72.7	-1.22341	-	HMDB0131286	-	4.09424	3.86143	4.36176	4.06258	4.05402	4.0932	4.64749	4.09815	3.75576	4.04987	4.20763	3.95475	3.47486	4.23502	3.61742	4.04277	4.39486	4.17636	4.15057	4.15599	4.14831	0.0127492	4.75999	3.95298	4.08787	4.11894	0.394989	0.16009	0.300431	0.2662	0.597064	0.574995	0.209447	oneway_Anova	0.627812
pos_2149	Ethyl-2-amino-4-methyl-Thiazole-5-Carboxylate	187.054	1.82743	pos	M+H	C7H10N2O2S	90.2	-	-0.0269309	-	-	-	2.54998	3.55957	4.15753	2.35413	3.00302	2.61997	4.18725	2.99226	2.46874	2.45341	2.4983	2.45765	3.79813	2.42391	3.42105	2.36536	2.41749	3.75721	3.91238	3.87943	3.91985	0.0646788	4.4739	2.42391	2.81149	2.48352	0.0868003	0.532909	0.0414958	0.410331	0.00314067	0.058421	0.906982	Kruskal.test	0.631201
pos_6714	2,4-Dihydroxy-2,5-dimethyl-3(2H)-furanone	145.05	0.7823	pos	M+H	C6H8O4	75.2	-	-0.184967	-	-	-	7.07875	7.03693	7.02686	6.8802	6.98526	6.92192	6.99857	6.93153	7.04237	6.99705	7.03483	6.99859	6.96268	7.03835	6.9781	6.96509	6.96555	6.92545	6.93018	6.93394	6.93584	0.00455433	7.53343	6.96555	7.00606	6.99858	0.00425803	0.0767653	0.0280078	0.75275	0.225155	0.00806673	0.134223	Kruskal.test	0.631201
pos_5304	Eicosanoyl-EA	356.352	6.15197	pos	M+H	C22H45NO2	55.9	-	-0.246988	-	LMFA08040038	-	5.67901	5.633	5.72046	5.60003	5.75228	5.50574	5.70189	5.6324	5.61169	5.60922	5.5781	5.62728	5.35589	5.65268	5.76767	5.60377	5.57434	5.02166	5.02613	5.022	5.02398	0.00205865	5.6255	5.59087	5.64842	5.62676	0.15061	0.0892733	0.0414217	0.877525	0.328623	0.691103	0.227723	oneway_Anova	0.641487
neg_5389	Acetyl-DL-Leucine	172.097	3.81813	neg	M-H	C8H15NO3	83.4	-	-4.69505	C02710	-	-	5.38451	5.63186	5.54645	5.98986	5.74834	6.08779	5.62073	5.78461	5.55691	5.63847	5.69925	6.04366	5.69042	6.06302	5.5635	5.7116	6.21563	5.96186	5.95391	5.95774	5.94724	0.0061605	6.55728	5.84884	5.73147	5.72394	0.276475	0.267789	0.174564	0.825951	0.230907	0.387286	0.575456	oneway_Anova	0.649371
neg_5266	Pseudomonine	375.129	4.31952	neg	M+FA-H	C16H18N4O4	-	50.6	-5.35763	-	HMDB0041438	172923-94-3	2.82739	3.7037	3.68906	3.76361	3.29908	3.04519	3.67483	3.94201	2.9056	3.83816	3.26789	3.24929	3.486	2.90029	2.96011	2.90513	3.95672	3.88683	3.88478	3.85982	3.87655	0.0120013	4.47914	3.24165	3.38801	3.47963	0.469063	0.39271	0.401956	0.245284	0.593874	0.0909998	0.997483	oneway_Anova	0.650978
pos_5165	2,5-Dimethylbenzaldehyde	135.08	6.24157	pos	M+H	C9H10O	92.7	-	-0.735369	-	-	-	5.82195	5.61367	5.68764	5.57147	5.78131	5.53082	5.61846	5.56005	5.82825	5.81129	5.65933	5.55189	5.45793	5.68276	5.5723	5.61053	5.73725	4.83741	4.82222	4.82672	4.80309	0.0140158	5.42459	5.61215	5.66781	5.67155	0.107251	0.116629	0.121492	0.645503	0.186708	0.932824	0.877995	oneway_Anova	0.654606
neg_5315	N-lactoyl-Leucine	202.108	4.15487	neg	M-H	C9H17NO4	-	67.1	-3.45413	-	HMDB0062176	-	4.6044	5.10772	5.17926	5.30364	5.21287	5.4775	4.9275	5.08768	5.45922	5.00171	5.29278	5.56309	4.85706	5.66982	4.48343	4.81841	5.31869	5.25623	5.2511	5.25434	5.23811	0.00803259	5.85206	5.02948	5.14757	5.222	0.46533	0.294994	0.257266	0.276478	0.591419	0.769667	0.536261	oneway_Anova	0.654888
neg_4753	Tetranor-12(R)-HETE	265.181	6.08867	neg	M-H	C16H26O3	68.2	-	-1.41506	-	-	-	4.60031	4.63339	4.91769	4.81173	4.55881	4.87561	5.02066	4.68913	4.98054	4.76419	4.78306	4.69139	4.8375	4.74858	4.80069	4.72943	4.38897	4.63219	4.62205	4.61473	4.61229	0.00888704	5.22244	4.74858	4.72256	4.77363	0.0772509	0.204084	0.123601	0.290264	0.133041	0.0457209	0.845615	Kruskal.test	0.660319
neg_333	N-(1-Deoxy-1-fructosyl)leucine	292.14	1.57958	neg	M-H, 2M-H	C12H23NO7	-	54.7	-1.06451	-	HMDB0037840	34393-18-5	5.28042	5.56235	5.8116	5.84609	5.72565	5.91158	5.95862	5.67841	5.68371	5.43717	5.72664	5.9671	5.40666	5.2969	5.85542	5.52589	5.96252	5.75729	5.75534	5.75109	5.7422	0.00662553	6.35358	5.60948	5.68962	5.74194	0.287644	0.233909	0.199093	0.311078	0.395373	0.506947	0.697228	oneway_Anova	0.665415
neg_6200	4-Hydroxycitrulline	212.067	2.18987	neg	M+Na-2H	C6H13N3O4	-	65.3	9.65582	-	HMDB0029384	3618-90-4	2.02737	3.79405	4.69228	3.13547	3.84856	3.22729	4.6274	3.37726	0.376196	2.33335	3.75967	3.14029	4.08667	3.49576	4.13131	0.375922	4.06868	3.86504	3.84711	3.84705	3.84493	0.00939221	4.45312	4.06868	3.51067	3.25878	0.0928449	0.528617	1.05734	0.86259	0.586655	0.00399694	0.874273	Kruskal.test	0.66726
neg_4565	Lysyl-Lysine	309.168	6.27457	neg	M+Cl	C12H26N4O3	-	65.9	-7.05054	-	HMDB0028956	-	3.69763	4.28357	4.54184	4.34172	3.78321	3.33096	4.21508	3.83295	4.44724	3.7434	4.25273	3.96132	3.3857	3.21562	3.71829	4.05524	4.75709	3.96185	3.95286	3.92768	3.95498	0.0144941	4.55156	3.82639	3.99649	4.07545	0.611864	0.464058	0.272484	0.621483	0.712079	0.662289	0.320132	oneway_Anova	0.669543
pos_343	L-Lysine	147.113	0.415633	pos	M+H-H2O, M+H	C6H14N2O2	81.6	-	-0.140221	C00047	HMDB0000182	56-87-1	5.66372	5.51251	5.64651	5.33759	5.60246	5.44595	5.15435	5.3203	5.79937	5.51874	5.57188	5.92697	5.57415	6.01525	5.45479	5.65402	5.54045	5.56358	5.55949	5.56305	5.55837	0.0025758	6.16319	5.64773	5.53479	5.5486	0.21752	0.127248	0.288109	0.556012	0.920747	0.179312	0.375058	oneway_Anova	0.670581
pos_2192	4-formyl Indole	146.06	2.0012	pos	M+H	C9H7NO	98.4	-	-0.784502	-	-	-	6.07481	6.15329	6.46658	6.22239	6.025	6.27312	6.17674	5.9437	6.34601	6.03385	6.22482	6.31999	6.2797	6.41401	6.16821	6.04583	6.39021	6.15443	6.1562	6.15761	6.15048	0.00306935	6.75675	6.25959	6.20253	6.17419	0.154399	0.158337	0.158852	0.766995	0.60946	0.617685	0.994704	oneway_Anova	0.671341
neg_5290	Dehydrocyanaropicrin	381.076	4.26468	neg	M+K-2H	C19H20O6	-	86.7	3.18264	-	HMDB0035029	35821-02-4	3.67122	3.58106	4.66947	4.00028	3.04646	3.66306	3.96362	3.34712	4.94333	2.84878	3.69421	3.16286	2.90056	2.90056	4.10902	3.58528	3.73158	3.85522	3.80931	3.85328	3.84264	0.0203567	4.44251	3.4454	3.77192	3.65999	0.532812	0.537113	0.74073	0.62711	0.624423	0.343561	0.697633	oneway_Anova	0.684641
neg_2632	[3-(7-hydroxy-4-oxo-4H-chromen-2-yl)phenyl]oxidanesulfonic acid	333.007	4.51615	neg	M-H	C15H10O7S	-	67.6	-1.28851	-	HMDB0133344	-	4.33198	4.82786	5.19645	4.58601	4.57496	4.87312	4.41766	4.70591	5.23393	4.68509	5.12426	5.50228	5.14016	5.37383	4.7394	4.58526	0.276133	4.49412	4.47596	4.48965	4.48999	0.00778409	5.08953	4.7394	4.70694	4.91508	0.594156	0.22103	0.406857	0.884398	0.756484	0.00777243	0.320152	Kruskal.test	0.688526
pos_7633	D-Pipecolic acid	130.086	0.408033	pos	M+H	C6H11NO2	84.7	-	0.0550501	-	HMDB0005960	1723-00-8	5.79242	5.64863	5.75636	5.48672	5.71477	5.59507	5.3681	5.49626	5.90297	5.65605	5.71391	6.0104	5.7	6.09529	5.59376	5.76418	5.66261	5.68589	5.68179	5.68118	5.68169	0.00218211	6.2847	5.76317	5.66566	5.69128	0.195646	0.113137	0.241197	0.807817	0.917677	0.155178	0.404658	oneway_Anova	0.69333
pos_6623	4-Hydroxybenzaldehyde	123.044	0.864567	pos	M+H	C7H6O2	78.4	-	1.24642	C00633	HMDB0011718	123-08-0	5.9845	6.09983	6.37553	5.85743	6.08702	6.05976	6.02859	5.9217	6.41321	5.9637	6.2507	6.26011	5.95366	6.31114	5.9008	5.94893	6.12728	6.05013	6.04738	6.04612	6.04809	0.00167542	6.64999	6.04836	6.07734	6.13967	0.170229	0.17135	0.196202	0.51981	0.445735	0.229184	0.653083	oneway_Anova	0.693635
pos_341	Acrylic acid	145.05	0.3474	pos	M+NH4, 2M+H	C3H4O2	-	53.1	7.85244	C00511;C19501	HMDB0031647;LMFA01030193	79-10-7	6.61471	6.56315	6.54325	6.42935	6.51696	6.4545	6.54833	6.48401	6.58703	6.54795	6.58308	6.51011	6.50617	6.56908	6.53497	6.51686	6.50574	6.45607	6.47277	6.46151	6.4751	0.00896387	7.06849	6.52656	6.52032	6.54342	0.0265608	0.0691212	0.0403954	0.87293	0.523985	0.202857	0.161745	oneway_Anova	0.716642
pos_4453	PC(18:0/22:6(4Z,7Z,10Z,13Z,16Z,19Z))	856.583	7.58555	pos	M+Na	C48H84NO8P	-	86.7	0.572464	-	HMDB0008057;LMGP01010821	-	6.8432	6.98877	6.85992	6.83275	6.71448	6.47838	6.9094	6.98851	6.68223	6.98514	6.74877	6.58643	6.97447	6.80611	6.6635	6.93794	6.94901	6.98441	6.98032	6.97353	6.974	0.00521604	7.58015	6.86621	6.78625	6.81675	0.130792	0.17423	0.168645	0.383141	0.373425	0.194695	0.714689	oneway_Anova	0.71794
pos_5243	Styrene	105.07	6.19682	pos	M+H	C8H8	54.0	-	2.11736	C19506;C07083	HMDB0034240	100-42-5	5.28415	5.20291	5.28908	5.0688	5.22758	5.07851	5.225	5.11886	5.35722	5.26813	5.21193	5.11432	5.0761	5.18002	5.07113	5.1035	5.39175	5.01807	5.02204	5.01319	5.01185	0.00465674	5.61836	5.1645	5.19184	5.21591	0.134291	0.0973241	0.0922313	0.181173	0.605443	0.062501	0.935993	oneway_Anova	0.737295
pos_5665	Indoleacrylic acid	188.07	4.43265	pos	M+H	C11H9NO2	60.3	-	-0.789064	-	HMDB0000734	1204-06-4	5.06283	5.2294	5.35302	4.96304	4.85114	4.98768	5.08665	4.70084	5.27653	4.81167	5.10278	4.90367	5.28363	4.90234	5.06548	4.70745	5.32274	5.0236	5.01231	5.00522	5.00719	0.00821148	5.6142	5.05633	5.07452	4.98036	0.258918	0.18523	0.212825	0.755276	0.873142	0.63738	0.696155	oneway_Anova	0.738039
pos_6620	Benzofuran	119.049	0.864567	pos	M+H	C8H6O	74.8	-	1.52837	C14512	HMDB0032929	271-89-6	5.5943	5.7731	6.11062	5.50878	5.75758	5.7359	5.65688	5.54367	6.13663	5.57589	5.94471	5.95047	5.58895	6.02537	5.50193	5.58161	5.81377	5.72209	5.71799	5.71784	5.71741	0.00218659	6.3209	5.70233	5.74671	5.80137	0.214686	0.206494	0.2422	0.399563	0.334714	0.332673	0.628856	oneway_Anova	0.763771
pos_7604	Inosinic acid	313.036	0.438183	pos	M+H-2H2O	C10H13N4O8P	-	51.5	6.60941	C00130	HMDB0000175	131-99-7	5.10438	5.10093	5.37226	4.75495	5.03619	4.92505	4.89404	4.75254	5.6293	5.02768	4.90527	5.14336	5.01367	5.24144	4.74988	4.82099	4.96424	4.95044	4.96238	4.95836	4.96032	0.00516947	5.55995	4.95804	5.04896	5.0587	0.190761	0.206037	0.309224	0.86933	0.221736	0.786326	0.743321	oneway_Anova	0.764636
pos_2251	Aminoadipic acid	144.065	2.2084	pos	M+H-H2O	C6H11NO4	-	52.6	-0.608397	C00956	HMDB0000510;LMFA01170098	542-32-5	5.15154	5.12108	5.09197	5.03613	5.15157	5.24219	5.13473	5.03966	5.02601	5.17949	5.22214	5.41308	5.14218	5.40485	5.06768	5.07459	5.22433	5.13395	5.15268	5.16014	5.16189	0.0124638	5.75436	5.18273	5.13241	5.16918	0.139321	0.0690195	0.142026	0.884717	0.481176	0.275656	0.462928	oneway_Anova	0.771089
pos_337	L-Ornithine	133.097	0.408033	pos	M+H-H2O, M+H	C5H12N2O2	59.6	-	0.936567	C00077	-	-	4.6561	4.6064	4.89639	4.2576	4.51789	4.39687	4.3512	4.23816	5.16133	4.56337	4.41607	4.66282	4.50533	4.78521	4.20736	4.321	4.48348	4.47435	4.46525	4.46489	4.45395	0.0082533	5.06672	4.46048	4.55521	4.56549	0.218811	0.221013	0.328603	0.984598	0.329939	0.800802	0.718045	oneway_Anova	0.77854
pos_1083	Sphinganine	302.305	6.11442	pos	M+H, M+Na	C18H39NO2	83.9	-	0.269693	C00836	LMSP01020001;HMDB0000269	764-22-7	6.32366	6.27173	6.36847	6.19143	6.46448	6.17762	6.32387	6.24638	6.23228	6.22213	6.26787	6.31312	6.06336	6.26522	6.44489	6.25656	6.27693	5.84666	5.84552	5.83858	5.8404	0.00389248	6.44486	6.26139	6.29957	6.26761	0.135246	0.109422	0.0424354	0.756266	0.372266	0.487351	0.350407	oneway_Anova	0.792328
pos_3019	27-Norcholestanehexol	487.36	6.31605	pos	M+CH3OH+H	C26H46O6	-	51.0	-5.88299	-	HMDB0002157;LMST04020029	91999-66-5	6.41655	6.2902	6.32217	6.16307	6.28971	6.23146	6.28726	6.27992	6.3797	6.32476	6.31419	6.25147	6.26965	6.32451	6.30717	6.3195	6.30552	6.26288	6.28152	6.28041	6.28254	0.00914942	6.87897	6.30527	6.28553	6.30621	0.0214749	0.085404	0.0443959	0.919399	0.841332	0.228759	0.209355	oneway_Anova	0.795997
neg_255	2,5-Furandicarboxylic acid	154.998	0.811867	neg	M-H, M+Cl	C6H4O5	-	68.0	-6.13564	C20450	HMDB0004812	3238-40-2	4.22285	4.27872	4.59259	4.03929	4.4834	4.49653	4.30768	4.20542	4.39409	4.25327	4.20931	4.40711	4.19023	4.77446	3.93543	4.4123	4.60218	4.40964	4.419	4.41238	4.40556	0.00562545	5.01372	4.38292	4.35223	4.29615	0.331517	0.207786	0.089048	0.665148	0.250516	0.945606	0.0667775	oneway_Anova	0.807099
neg_442	Hydroxyphenyllactic acid	181.05	2.4316	neg	M-H2O-H, M-H	C9H10O4	81.1	-	-4.7755	C03672	HMDB0000755	306-23-0	5.72044	5.69739	5.92211	5.82666	5.64672	5.84792	5.63778	5.54745	5.98194	5.63426	5.67772	5.81897	5.53797	5.97564	5.47215	5.75415	5.92499	5.6952	5.68281	5.68844	5.67955	0.00682667	6.2886	5.73298	5.77687	5.71635	0.22487	0.10494	0.15748	0.739291	0.395848	0.443314	0.305322	oneway_Anova	0.810131
neg_3254	Palmitoyl glucuronide	463.291	6.45283	neg	M+FA-H	C22H42O7	-	64.0	-1.009	C03033	HMDB0010331	-	3.95395	3.96146	3.91362	4.05586	3.6748	4.06042	3.90737	3.9316	3.70833	4.0779	3.841	3.84674	4.25195	1.77928	4.52369	4.47216	3.52152	4.36259	4.39307	4.37419	4.40458	0.0183954	4.98596	3.70972	3.93669	3.88549	1.15108	0.141097	0.122061	0.121581	0.87235	0.0746357	0.114575	oneway_Anova	0.826587
neg_4487	LPE(16:0)	452.277	6.42182	neg	M-H	C21H44NO7P	74.7	-	-1.70673	-	-	-	5.62674	5.62207	5.94025	5.88628	5.67511	5.95311	5.70733	5.90163	5.48772	5.98887	5.68007	6.01324	5.6347	5.74703	5.77878	5.96651	5.5363	6.00852	6.02224	6.03208	6.02949	0.0103603	6.62524	5.73267	5.78393	5.79648	0.162149	0.158923	0.205861	0.0697017	0.511688	0.923424	0.48479	oneway_Anova	0.827504
pos_851	PE(O-18:1(1Z)/20:4(5Z,8Z,11Z,14Z))	784.583	7.12605	pos	M+CH3OH+H, M+2Na-H	C43H78NO7P	-	72.0	-3.26849	C00350	HMDB0005779	103597-60-0	7.14597	7.18209	7.04819	6.92566	7.1805	6.86407	6.95841	7.11328	7.23733	7.01789	6.99583	6.97663	7.2394	7.11504	7.03063	7.13373	6.94397	7.2143	7.21338	7.20836	7.21123	0.00262616	7.81388	7.09255	7.05775	7.0499	0.111442	0.136649	0.106615	0.217681	0.154072	0.96081	0.662958	oneway_Anova	0.827521
neg_1927	Hydroxysuberic acid	189.076	2.31518	neg	M-H	C8H14O5	52.1	-	-3.89214	-	-	-	3.95199	4.04243	4.15078	4.19535	3.92424	3.98337	4.20536	4.08246	3.97709	4.15039	4.05721	4.0338	4.01866	4.09097	3.85074	3.98311	4.52894	4.32886	4.33438	4.32759	4.32474	0.00403232	4.93095	4.09448	4.04136	4.08439	0.258035	0.110231	0.0822234	0.446763	0.935316	0.206062	0.429641	oneway_Anova	0.840343
neg_6857	3-(6,7-dimethoxy-2H-1,3-benzodioxol-5-yl)prop-2-en-1-ol	259.057	0.766133	neg	M+Na-2H	C12H14O5	-	54.4	-8.41401	-	HMDB0128659	-	3.4487	3.64069	2.78764	3.69822	3.11039	3.30492	3.69535	2.84319	2.95107	3.2383	3.60238	2.87721	3.2153	3.00478	3.02831	2.81811	4.0695	3.55771	3.557	3.41171	3.55339	0.0615437	4.12616	3.2272	3.33176	3.20125	0.491422	0.343277	0.374756	0.717057	0.18702	0.0910908	0.959262	oneway_Anova	0.840967
neg_5745	Tyrosine methylester	176.071	2.99222	neg	M-H2O-H	C10H13NO3	-	66.5	-3.83316	C03404	HMDB0029217	1080-06-4	2.68572	2.42734	2.32371	1.98171	2.32532	2.55295	2.54397	1.89808	3.14634	1.89091	2.95949	2.13908	2.05348	2.48597	2.11288	2.05828	2.75366	3.53324	3.49905	3.51134	3.48022	0.0217367	4.10835	2.29285	2.38279	2.42964	0.313987	0.240982	0.541236	0.763708	0.311313	0.116408	0.103657	oneway_Anova	0.84607
pos_2065	O-Adipoylcarnitine	290.16	1.39147	pos	M+H	C13H23NO6	-	65.0	-0.0407813	-	HMDB0061677;LMFA07070087	-	4.88547	5.26321	5.8974	5.42194	4.99234	5.22377	5.19163	5.18609	4.92458	5.4335	5.0677	5.19323	5.00927	5.20492	4.79071	5.11031	6.01678	5.44625	5.46593	5.46185	5.45827	0.00834637	6.06019	5.2264	5.28069	5.16612	0.46787	0.358657	0.16811	0.604752	0.597588	0.190853	0.479275	oneway_Anova	0.848546
pos_1116	Coumarin	188.074	3.12487	pos	M+H, M+ACN+H	C9H6O2	68.7	-	-0.581966	C05851	HMDB0001218	91-64-5	5.51755	5.4036	5.39237	5.40784	5.67668	5.25005	5.65841	5.60637	5.1533	5.5124	5.38503	5.56147	5.4344	5.61032	5.20809	5.457	5.80012	5.63928	5.62147	5.6121	5.6139	0.0123598	6.22388	5.50198	5.44135	5.4795	0.219991	0.143337	0.185061	0.614576	0.338939	0.943639	0.738288	oneway_Anova	0.856502
pos_2211	4-Chlorobenzaldehyde	141.01	2.06025	pos	M+H	C7H5ClO	53.0	-	-0.762353	C06648	-	-	6.19763	6.10563	6.061	5.97915	6.07145	6.06251	6.01784	6.02904	6.13723	6.09683	6.1236	6.10858	6.0153	6.13113	6.05553	6.07891	6.05211	6.00819	6.00409	6.00292	6.00426	0.00229399	6.60693	6.0666	6.07956	6.08552	0.0426612	0.0712768	0.0501082	0.588416	0.21552	0.784873	0.799063	oneway_Anova	0.857604
neg_4668	Spirotaccagenin	445.295	6.16637	neg	M-H	C27H42O5	-	60.9	-1.45051	-	HMDB0034424	-	4.40203	4.39198	5.11317	4.33897	4.02381	4.26148	4.51185	3.99374	5.37479	4.41171	4.53143	4.27512	4.47354	4.3954	4.40942	4.15475	4.60212	4.4976	4.4662	4.482	4.45583	0.0179782	5.07775	4.40705	4.42191	4.51644	0.162996	0.366125	0.464634	0.101618	0.223989	0.671827	0.554904	oneway_Anova	0.859968
pos_2601	3-Methyloxindole	148.076	4.11423	pos	M+H	C9H9NO	51.5	-	-0.988025	C02366	-	-	5.20695	5.32153	5.30222	4.90918	4.99528	4.96299	5.10859	4.88538	5.43972	4.95485	5.25449	4.987	5.13451	5.05224	5.05129	4.90653	5.16975	5.05178	5.04791	5.04346	5.04345	0.00400121	5.64872	5.06286	5.11636	5.105	0.101545	0.182179	0.209331	0.209677	0.575912	0.544488	0.185811	oneway_Anova	0.871523
neg_2572	2,6-Dimethyl-7-octene-1,6-diol 8-O-glucoside	379.197	4.14707	neg	M+FA-H	C16H30O7	-	90.1	-1.20981	-	HMDB0033218	219814-33-2	3.19969	3.03176	2.99373	2.48792	2.47524	2.52081	3.52921	3.23556	2.56547	2.78238	2.41932	2.50972	2.56017	2.56017	2.6199	2.565	2.57916	3.21795	3.2177	3.07667	3.1908	0.0584453	3.78135	2.565	2.75727	2.67393	0.00716837	0.40315	0.31047	0.091321	0.270922	0.0427587	0.0282901	Kruskal.test	0.878038
pos_6360	N-Acetyl-L-phenylalanine	208.097	1.84253	pos	M+H	C11H13NO3	58.5	-	-0.533605	C03519	HMDB0000512	2018-61-3	4.58038	4.49596	4.48129	4.41326	4.49814	4.45753	4.49245	4.39933	4.52463	4.51574	4.50323	4.41472	4.41182	4.48508	4.46469	4.4358	4.56334	4.49798	4.49444	4.53392	4.49695	0.0187736	5.10818	4.47215	4.48776	4.47501	0.0580933	0.0552446	0.054008	0.707857	0.10296	0.660258	0.989987	oneway_Anova	0.881404
pos_5010	LysoPC(0:0/18:0)	524.37	6.4055	pos	M+H	C26H54NO7P	59.4	-	-1.86068	-	HMDB0011128	4421-58-3	8.02136	8.02275	8.11294	8.09714	8.03032	8.08211	8.05978	8.04314	8.09777	8.04783	8.0449	8.01859	8.05133	8.04739	8.07641	8.07436	8.03791	8.05775	8.05555	8.05642	8.0584	0.00128527	8.65909	8.05748	8.0611	8.052	0.0170704	0.0410491	0.0261448	0.141157	0.451407	0.326594	0.0419416	Welch's anova	0.884229
pos_3207	Glaucarubol 15-O-beta-D-glucopyranoside	576.269	6.64425	pos	M+NH4	C26H38O13	-	73.0	6.73948	-	HMDB0035909	89202-77-7	6.29904	5.29298	6.5776	5.9001	6.41458	5.73933	6.05179	6.10606	6.45366	5.76701	6.0817	6.16234	5.73922	6.26741	5.76531	6.20519	6.05695	4.78144	4.77927	4.79751	4.84126	0.0285421	5.40265	6.00681	6.03727	6.10376	0.244799	0.482575	0.220209	0.725418	0.574887	0.275135	0.0669054	oneway_Anova	0.890213
pos_5277	2-Undecen-1-ol	358.368	6.16693	pos	2M+NH4	C11H22O	-	62.3	-0.0724974	-	LMFA05000622;HMDB0034856	37617-03-1	6.04102	6.12517	6.16024	6.10898	6.25927	5.99884	6.15956	6.15039	6.08384	6.06151	5.97684	6.14814	5.95933	6.17058	6.26272	6.06577	5.9958	5.72296	5.72308	5.71471	5.71818	0.00402416	6.32181	6.09084	6.11559	6.09671	0.125357	0.0916134	0.0710648	0.928081	0.22125	0.707433	0.509018	oneway_Anova	0.903658
pos_53	Glutathione, oxidized	307.083	0.8272	pos	M+2H, M+H, M+2Na-H, M+Na	C20H32N6O12S2	64.1	-	-0.328111	-	-	-	5.69141	6.41947	5.55096	5.39125	6.2275	5.88484	5.90379	5.726	4.29988	6.2772	5.91379	5.91052	5.56706	6.31025	5.15225	5.53622	6.07567	5.90209	5.90063	5.89625	5.89288	0.00417532	6.50004	5.56706	5.78812	5.90715	0.615005	0.470009	0.139212	0.749312	0.0111675	0.723654	0.983349	Kruskal.test	0.908987
pos_5506	Daidzein	255.065	5.83475	pos	M+H	C15H10O4	68.3	-	0.00692568	C10208	HMDB0003312;LMPK12050038	486-66-8	3.47826	4.38887	4.69057	3.59953	3.92285	3.94195	3.41284	3.71154	4.42399	3.92609	4.24991	4.59933	4.44607	4.87409	4.12339	3.87643	3.34539	4.0591	4.0459	4.0735	4.05385	0.0115251	4.66024	4.13308	4.00367	4.05395	0.577383	0.462587	0.451084	0.657325	0.865858	0.998633	0.885647	oneway_Anova	0.910823
pos_6766	Nalpha-Acetyl-L-arginine	217.129	0.714517	pos	M+H	C8H16N4O3	69.8	-	-0.184937	-	-	-	4.23013	4.1506	4.41211	4.04927	4.54068	4.44621	4.24041	4.32854	4.28734	4.29239	4.34546	4.69844	4.35404	4.54707	4.36165	4.29184	4.14713	4.49013	4.47628	4.4679	4.46995	0.00999447	5.0782	4.35404	4.32112	4.31047	0.0922133	0.219137	0.0430836	0.718777	0.00709401	0.821385	0.496648	Kruskal.test	0.913155
pos_4946	Guggulsterone	375.25	6.48005	pos	M+CH3OH+H	C22H30O3	-	57.7	-8.10447	-	HMDB0002726	95975-55-6	4.48216	4.0852	4.29704	3.64017	4.22331	3.68809	4.01425	3.74439	4.2708	4.24254	4.01743	3.79594	3.65664	4.16236	3.80672	4.20298	4.28063	4.22842	4.21197	4.18979	4.1911	0.0181817	4.80766	4.02186	4.06933	4.01423	0.273484	0.339341	0.21837	0.447468	0.394526	0.26906	0.632337	oneway_Anova	0.936357
neg_6411	L-Phenylalanine	164.071	1.7356	neg	M-H	C9H11NO2	87.2	-	-5.19627	C00079	HMDB0000159	63-91-2	5.16301	5.29007	5.58716	5.33756	5.30912	5.40258	5.32742	5.21856	5.58634	5.24371	5.34437	5.52931	5.29752	5.52784	5.30716	5.227	5.41844	5.27787	5.26721	5.26322	5.26109	0.00744181	5.86945	5.35559	5.34825	5.37495	0.118185	0.140979	0.150594	0.717939	0.332112	0.663721	0.891426	oneway_Anova	0.942884
pos_6421	Glutamate, gamma-methyl ester	144.065	1.64002	pos	M+H-H2O	C6H11NO4	-	64.0	-0.280305	-	HMDB0061715	-	6.176	6.23113	6.54787	5.81396	6.11934	6.02166	6.09648	5.86064	6.42198	6.02579	6.21271	6.17574	6.26552	6.12405	6.13133	5.86696	6.1636	6.09501	6.09319	6.09114	6.08878	0.00267427	6.6941	6.11029	6.15166	6.13222	0.147293	0.243261	0.189047	0.891471	0.986606	0.258202	0.620673	oneway_Anova	0.94366
pos_703	N,N-dimethyl-Safingol	330.337	6.14447	pos	M+H, M+Na	C20H43NO2	83.0	-	0.226463	-	LMSP01080056	-	6.17642	6.29524	6.34772	6.32055	6.51894	6.11582	6.3685	6.37629	6.26607	6.24825	6.16096	6.33017	6.10885	6.34561	6.52459	6.22443	6.14823	5.67227	5.67195	5.66843	5.67042	0.00175057	6.27283	6.27034	6.29578	6.29171	0.168378	0.14124	0.0826696	0.823138	0.547985	0.565468	0.545388	oneway_Anova	0.945625
neg_5831	N-Methylcalystegine C1	226.069	2.86017	neg	M+Na-2H	C8H15NO5	-	61.3	-2.48337	-	HMDB0036394	197449-07-3	3.52713	3.5208	3.09321	3.50838	2.98654	3.65868	3.59315	3.54556	2.60503	3.15708	3.97587	3.82866	3.05701	3.6967	2.92762	3.38277	3.90275	3.93138	3.91675	3.92083	3.91464	0.00742439	4.52297	3.39337	3.38246	3.45089	0.412811	0.272999	0.499864	0.100994	0.530991	0.699949	0.559398	oneway_Anova	0.952799
pos_486	L-Proline	116.071	0.520383	pos	M+H, M+Na	C5H9NO2	94.4	-	1.93471	C00148	HMDB0000162	147-85-3	5.97569	5.93162	6.2545	5.79453	6.20515	6.12272	5.82808	5.92413	6.28433	6.02395	6.04705	6.38726	6.07381	6.47354	5.87604	5.90023	6.01764	6.12864	6.12901	6.12906	6.13323	0.0021727	6.73205	6.06825	6.04737	6.08247	0.240849	0.176602	0.213592	0.764806	0.647097	0.140723	0.990421	oneway_Anova	0.958577
neg_4435	6,8-Heneicosanedione	369.3	6.54618	neg	M+FA-H	C21H40O2	-	53.1	-2.21617	-	HMDB0035570	-	2.71438	3.59638	4.07136	3.72928	3.16092	3.86031	3.33674	3.51044	3.53429	3.7499	3.39706	3.96464	3.53862	3.14028	3.54581	3.64006	3.8859	3.73666	3.71285	3.71886	3.72484	0.0100888	4.32539	3.55013	3.52211	3.58218	0.268772	0.499474	0.2351	0.627499	0.52243	0.637567	0.317652	oneway_Anova	0.959123
neg_3174	Australigenin	429.3	6.27457	neg	M-H	C27H42O4	-	90.1	-1.81294	-	HMDB0030066	90865-22-8	4.70246	4.62133	5.13009	4.66148	4.51257	4.50431	4.66686	4.27023	5.51086	4.55009	4.65921	4.64757	4.77501	4.75331	4.72707	4.61027	4.82127	4.61812	4.59243	4.58914	4.58698	0.0144586	5.1989	4.73738	4.68871	4.71747	0.079011	0.230355	0.416737	0.0527423	0.0543147	0.549004	0.471853	oneway_Anova	0.960827
neg_947	Glutamylserine	269.054	0.651683	neg	M-H, M+Cl	C8H14N2O6	-	73.8	-2.31588	-	HMDB0028828	5875-38-7	3.97222	4.02107	4.33429	4.32506	4.3521	4.47286	4.07422	4.48574	4.25053	4.24373	4.21626	4.20216	4.29142	4.23071	4.22937	4.21192	4.3599	4.48262	4.48063	4.48063	4.46688	0.00715047	5.07979	4.26466	4.24627	4.24544	0.0611674	0.201152	0.134028	0.169123	0.254064	0.221816	0.393277	oneway_Anova	0.97195
pos_5980	1-Deoxynojirimycin	390.187	2.90528	pos	2M+ACN+Na	C6H13NO4	-	53.3	7.93202	C16843	HMDB0035359	19130-96-2	3.05191	4.17603	4.13042	4.37655	4.41908	4.78544	4.10755	4.12316	4.03814	4.33803	4.22992	4.28689	4.17475	4.30697	3.99695	3.21596	4.94192	4.4491	4.46832	4.43948	4.4096	0.02362	5.04419	4.12731	4.15657	4.18728	0.621624	0.588919	0.115911	0.154365	0.73808	0.849385	0.296576	oneway_Anova	0.979631
neg_4451	13'-Carboxy-gamma-tocopherol	445.332	6.49162	neg	M-H	C28H46O4	-	76.6	-1.11278	-	HMDB0012557	-	4.49221	4.37264	5.19628	4.789	4.60563	4.75594	4.9175	4.4782	5.16475	4.53746	4.48184	4.59056	4.7801	4.70384	4.73087	4.62575	4.77861	4.71378	4.71182	4.71209	4.67187	0.0194438	5.3048	4.72383	4.70195	4.69505	0.0637113	0.28864	0.282256	0.66879	0.0738051	0.389652	0.266347	oneway_Anova	0.979955
neg_1422	2-Methyl-4-oxopentanedioic acid	205.035	0.819433	neg	M+FA-H	C6H8O5	-	73.9	-4.77296	-	HMDB0039447	55601-64-4	4.3654	4.35868	4.47446	3.96835	4.39751	4.24237	4.39248	4.33627	4.14904	4.28099	4.21404	4.58687	4.15377	4.66993	4.04897	3.966	4.7132	4.2379	4.23632	4.24587	4.26983	0.0154148	4.84973	4.31037	4.30113	4.32661	0.354613	0.179426	0.153916	0.152868	0.787051	0.141367	0.23675	oneway_Anova	0.982361
pos_2256	2-Methylfuran	83.0497	2.23085	pos	M+H	C5H6O	71.6	-	6.58693	-	HMDB0013749	534-22-5	5.09578	5.01145	4.92901	4.94465	4.98378	4.90308	5.07416	4.91536	4.90265	4.98779	5.018	4.97034	4.82693	5.17366	4.807	4.87386	5.27177	5.11536	5.1085	5.11483	5.10635	0.00449493	5.71334	4.99064	4.97796	4.97805	0.21604	0.0694975	0.0641883	0.64204	0.818895	0.128798	0.143958	oneway_Anova	0.983111
neg_2557	N-Acetyl-D-phenylalanine	206.082	4.07653	neg	M-H	C11H13NO3	93.0	-	-3.22466	C05620	-	-	5.40746	5.44754	5.62171	5.60766	5.38379	5.67194	5.4259	5.37264	5.73234	5.38805	5.53673	5.72189	5.48821	5.72381	5.2684	5.38891	5.68975	5.47537	5.47162	5.46603	5.45693	0.00791461	6.06961	5.51182	5.52335	5.52959	0.194624	0.124511	0.163436	0.222389	0.128229	0.593465	0.686248	oneway_Anova	0.983271
neg_1287	[4-(2-hydroxy-2-phenylacetyl)phenyl]oxidanesulfonic acid	329.011	0.689783	neg	M+Na-2H	C14H12O6S	-	62.7	4.29214	-	HMDB0135196	-	4.41948	4.51228	5.13371	4.36179	4.88456	4.85781	4.33003	4.87	5.04258	4.21261	4.802	4.91181	4.32336	4.85075	4.73975	4.44936	5.14521	4.59346	4.59315	4.5988	4.59674	0.00270922	5.1976	4.70169	4.69494	4.69484	0.326796	0.308297	0.339351	0.431863	0.18311	0.863533	0.983162	oneway_Anova	0.999228
[truncated: 2 more columns]

## Sheet: DIFF-INFO
ID	Metabolite	m/z	Retention time	Mode	Adducts	Formula	Fragmentation Score	Theoretical Fragmentation Score	Mass Error (ppm)	KEGG Compound ID	Library ID	CAS ID	DKD1	DKD2	DKD3	DKD4	DKD5	DKD6	Roxa1	Roxa2	Roxa3	Roxa4	Roxa5	Roxa6	CON1	CON2	CON3	CON4	CON5	QC01	QC02	QC03	QC04	rsd	sum	Mean_CON	Mean_DKD	Mean_Roxa	SD_CON	SD_DKD	SD_Roxa	shapiroP_CON	shapiroP_DKD	shapiroP_Roxa	var_Pvalue	Test_method	group_Pvalue	diff_group_note	diff_pvalue_after
neg_104	Cholic acid	407.28	6.16637	neg	M-H, 2M-H, M+Cl	C24H40O5	77.4	-	-1.51951	C00695	LMST04010001;HMDB0000619	81-25-4	5.92899	6.24854	6.85015	6.18261	5.76296	5.87992	6.52355	5.57974	6.55784	6.21675	6.40477	6.00668	4.31285	4.23257	4.2992	3.89812	5.63314	5.92663	5.91676	5.91934	5.90586	0.00849927	6.51927	4.2992	6.0558	6.31076	0.0987708	0.273254	0.340896	0.274461	0.364412	0.0433603	0.919511	Kruskal.test	0.00863193	DKD - CON;Roxa - CON	0.0043;0.0087
neg_1384	4-Fumarylacetoacetic acid	245.03	0.7891	neg	M+FA-H	C8H8O6	-	76.4	-0.714841	C01036;C01061	HMDB0001268;LMFA01170066	28613-33-4	3.00083	2.77217	3.21348	3.58694	3.39359	3.5591	2.81678	3.08989	3.94935	2.968	2.75948	3.29688	4.17626	3.76631	4.14269	4.03643	3.91947	3.82401	3.81267	3.80492	3.80286	0.00952818	4.4132	4.00823	3.25435	3.14673	0.168458	0.322899	0.438349	0.583982	0.199804	0.653457	0.432798	oneway_Anova	0.00180934	CON - DKD;CON - Roxa	0.0064;0.0022
neg_1423	Ethyl glucuronide	221.066	0.819433	neg	M-H	C8H14O7	-	63.5	-2.93281	-	HMDB0010325	17685-04-0	4.81838	4.80181	4.74794	4.97219	5.30853	5.52883	4.8037	4.50255	4.88076	4.39339	4.57727	4.50465	4.75884	4.53309	4.56665	4.41292	4.73087	4.6862	4.6842	4.67953	4.67071	0.0068059	5.28225	4.60047	5.02961	4.61039	0.144	0.318173	0.190509	0.173093	0.378743	0.592295	0.408509	oneway_Anova	0.0109849	CON - DKD;Roxa - DKD	0.0232;0.02
neg_1614	Asparaginyl-Valine	230.114	1.41557	neg	M-H	C9H17N3O4	-	57.2	-2.40096	-	HMDB0028744	-	3.7776	3.90485	3.62662	3.95466	3.70274	3.71304	3.7507	3.59917	2.36028	3.60268	3.57978	3.53442	2.3206	2.42466	2.38023	2.32543	3.61067	3.79755	3.74844	3.76117	3.74582	0.0236858	4.36575	2.38023	3.74532	3.58948	0.0812465	0.119559	0.0506004	0.604392	0.000957373	0.00113827	0.737592	Kruskal.test	0.0056516	DKD - Roxa;DKD - CON	0.0152;0.0043
neg_1738	O-methoxycatechol-O-sulphate	203.001	1.8062	neg	M-H	C7H8O5S	-	67.7	-3.70246	-	HMDB0060013	-	4.56098	4.62229	4.31632	4.42522	4.66086	4.37989	4.29966	4.34245	4.36022	4.49321	4.5317	4.47888	3.82559	3.82515	2.83562	3.57886	3.19933	4.1535	4.15012	4.14409	4.13875	0.00647473	4.74869	4.49426	4.41769	3.45291	0.140078	0.0952252	0.429728	0.556268	0.373024	0.33776	0.0426626	Welch's anova	0.00417329	CON - DKD;CON - Roxa	0.0094;0.0143
neg_1784	2-Methoxyacetaminophen sulfate	260.023	1.95485	neg	M-H	C9H11NO6S	-	61.5	-1.24603	-	HMDB0062550	53446-13-2	4.72185	4.73801	4.2071	4.29058	4.66047	3.78628	4.35391	4.04733	4.00005	4.15126	4.08256	3.5463	3.28009	3.2801	3.33996	3.28494	3.29913	3.9115	3.91487	3.90567	3.9035	0.00520355	4.51093	3.28494	4.47552	4.06495	0.00718468	0.377181	0.112093	0.247263	0.330259	0.0427743	0.0376831	Kruskal.test	0.00305538	DKD - CON;Roxa - CON	0.0043;0.0043
neg_1844	2-Hydroxyacetaminophen sulfate	227.997	2.1115	neg	M-H2O-H	C8H9NO6S	-	74.0	-2.17847	-	HMDB0062547	53446-14-3	3.89248	4.43862	3.53962	3.95521	4.29196	3.45815	4.07587	3.83659	3.77202	3.84029	4.00821	3.1583	2.35623	2.35624	2.41588	2.36106	3.54942	3.63994	3.63199	3.62124	3.6139	0.0113594	4.22887	2.36106	3.92385	3.83844	0.00715651	0.557711	0.175088	0.626461	0.070485	0.00041528	0.867679	Kruskal.test	0.0160818	DKD - CON;Roxa - CON	0.0173;0.0087
neg_1856	Aminohippuric acid	193.061	2.13502	neg	M-H	C9H10N2O3	74.9	-	-3.66099	D06890	-	-	4.47438	4.54637	4.20687	3.97861	4.3369	3.84281	4.69105	4.3334	4.32707	4.44986	4.32578	4.39953	3.56351	3.79013	3.45887	3.86798	3.34898	4.21359	4.20252	4.20775	4.19866	0.00644395	4.80771	3.56351	4.27189	4.36647	0.318061	0.353581	0.0593618	0.697794	0.0242492	0.666434	0.238936	Kruskal.test	0.00767387	DKD - CON;Roxa - CON	0.0087;0.0043
neg_2009	Indole-3-carboxilic acid-O-sulphate	286.002	2.43937	neg	M+FA-H	C9H7NO5S	-	64.0	-1.3115	-	HMDB0060002	-	5.00516	5.46827	5.10781	5.41359	5.18794	5.24978	5.14935	5.01315	4.88782	5.58692	5.42974	5.28143	4.2774	4.48298	3.13249	3.41023	3.09167	5.06293	5.05198	5.05613	5.04468	0.00756988	5.65604	3.67895	5.23876	5.22473	0.655808	0.177571	0.260915	0.82033	0.960299	0.160869	0.0766971	oneway_Anova	1.61561e-05	CON - DKD;CON - Roxa	0;1e-04
neg_2030	Xanthurenic acid	204.03	2.50935	neg	M-H	C10H7NO4	85.9	-	-3.34801	C02470	HMDB0000881	59-00-7	4.57252	4.70055	4.6312	4.45972	4.43405	4.59569	5.03287	4.82314	4.90777	4.89211	4.82936	5.00874	4.8039	4.8621	4.60886	4.74448	4.59421	4.72389	4.71505	4.71842	4.70115	0.00952766	5.31676	4.72271	4.56562	4.91566	0.118288	0.101965	0.0883462	0.692111	0.329114	0.441182	0.776736	oneway_Anova	0.000152749	Roxa - DKD;CON - Roxa	1e-04;0.0196
neg_206	Adenosine monophosphate	346.055	0.674567	neg	M-H, 2M-H	C10H14N5O7P	81.7	-	-1.56825	C00946;C01367;C00020	HMDB0000045	61-19-8	1.01999	1.9525	1.84978	1.06209	1.05048	1.09233	1.05165	0.985509	2.07555	0.978998	1.60492	1.08211	3.95217	6.67702	4.04269	3.67274	1.14639	4.92324	4.91713	4.92484	4.92523	0.00372016	5.52468	3.95217	1.07721	1.06688	0.414284	0.0622255	0.125463	0.00823294	0.0331461	0.545615	0.181721	Kruskal.test	0.0220514	DKD - CON;Roxa - CON	0.0173;0.0173
neg_2094	Chlorogenic Acid	399.093	2.63415	neg	M+FA-H	C16H18O9	54.8	-	-1.64146	C00852	HMDB0003164	327-97-9	3.9337	3.88837	3.82183	3.48545	4.15802	3.42743	3.96482	4.29248	4.33939	4.83333	4.22459	4.9248	3.46688	3.46689	3.52675	3.47173	3.48592	3.93272	3.91294	3.90819	3.8988	0.0141829	4.51536	3.47173	3.8551	4.31593	0.00718616	0.282826	0.327994	0.545507	0.407237	0.0427795	0.108587	Kruskal.test	0.00339442	DKD - Roxa;Roxa - CON	0.0043;0.0043
neg_2122	5-(4-Chloro-3-hydroxy-1-butynyl)-2,2'-bithiophene	302.949	2.71198	neg	M+Cl	C12H9ClOS2	-	55.2	4.64144	-	HMDB0033269	1020-03-7	4.83178	4.70708	4.37239	4.70246	4.66616	4.35232	4.86454	4.74617	4.71037	4.69807	4.83282	4.65885	2.69384	3.72001	2.88594	4.10187	4.41515	4.33815	4.33435	4.33879	4.33099	0.00360914	4.93763	4.60537	4.7518	3.56336	0.196491	0.0806865	0.750839	0.161857	0.520059	0.506896	0.00560457	Welch's anova	0.024751
neg_2133	Carbamazepine-O-quinone	303.018	2.74298	neg	M+K-2H	C15H10N2O3	-	51.5	-0.596889	C16606	HMDB0060566	-	3.90534	4.12274	4.06653	3.78012	4.19487	3.55599	3.9831	4.14127	3.78947	4.84398	4.28042	4.97866	3.59544	3.59545	3.65532	3.60029	3.61448	3.92086	3.93139	3.927	3.90713	0.0103725	4.52371	3.60029	3.98593	4.21084	0.00718616	0.25398	0.48119	0.670213	0.461972	0.0427744	0.0308332	Kruskal.test	0.0111818	Roxa - CON	0.0043
neg_2157	8-Hydroxy-5,6-octadienoic acid	201.076	2.81333	neg	M+FA-H	C8H12O3	-	90.7	-4.51431	-	LMFA01031076;HMDB0031101	-	4.27491	4.2403	4.28718	4.25258	4.29481	4.30376	4.11053	4.03684	4.14036	4.07414	4.07803	4.127	4.05103	4.04491	4.11284	4.08514	4.14502	4.09636	4.0956	4.07651	4.0547	0.0190331	4.68316	4.08779	4.27559	4.09448	0.0421321	0.0247889	0.0385394	0.6586	0.789202	0.62779	0.410931	oneway_Anova	3.15139e-07	CON - DKD;Roxa - DKD	0;0
neg_2282	(R)-Shinanolone	237.076	3.08502	neg	M+FA-H	C11H12O3	-	55.3	-2.4843	-	HMDB0030580	-	4.27011	4.202	4.17704	4.3618	4.21064	4.4199	4.06238	3.96382	4.12922	3.97999	4.11068	4.02535	3.77264	3.89105	3.79404	3.87387	4.36509	4.2181	4.21618	4.20553	4.2031	0.00744665	4.81282	3.87386	4.24037	4.04387	0.118349	0.075388	0.0968775	0.337237	0.613126	0.0214942	0.498131	Kruskal.test	0.0143719	DKD - Roxa	0.0022
neg_2351	1-Nitro-5-hydroxy-6-glutathionyl-5,6-dihydronaphthalene	495.119	3.34303	neg	M-H	C20H24N4O9S	-	81.7	-1.2188	C14805	HMDB0060327	-	5.27031	5.12697	4.94066	4.92046	5.11457	4.90024	4.9009	4.58468	4.98726	4.82622	4.70875	4.32652	4.2383	4.33786	4.34199	4.51054	4.79485	4.71952	4.71753	4.70031	4.71544	0.00858717	5.31532	4.44471	5.04554	4.72239	0.218808	0.148106	0.240277	0.284901	0.749048	0.330557	0.763855	oneway_Anova	0.000992451	CON - DKD;Roxa - DKD	7e-04;0.0407
neg_2366	Sebacic acid	201.113	3.40543	neg	M-H	C10H18O4	85.8	-	-3.41654	C08277	LMFA01170006;HMDB0000792	111-20-6	4.00752	3.81624	3.90569	3.58195	3.87275	3.89642	4.11483	4.09304	4.15811	4.16785	3.95332	4.20553	3.90511	4.00518	3.5063	3.4654	3.6836	3.98407	3.98202	3.95251	3.97414	0.0140224	4.57539	3.71312	3.84676	4.11545	0.238313	0.143884	0.0888457	0.243673	0.296953	0.475931	0.130979	oneway_Anova	0.00322108	Roxa - DKD;CON - Roxa	0.0316;0.003
neg_2378	[(1-oxo-3-phenylpropan-2-yl)oxy]sulfonic acid	275.023	3.42102	neg	M+FA-H	C9H10O5S	-	60.3	-1.53567	-	HMDB0135295	-	3.93025	4.4427	3.71464	4.01939	4.10219	4.19207	4.11386	5.05411	4.12727	4.51054	4.73246	5.1266	2.37727	3.36077	2.43693	2.3821	2.39624	4.19866	4.19707	4.19729	4.15014	0.0225278	4.78831	2.39624	4.06079	4.6215	0.0281175	0.194082	0.687064	0.996576	0.345799	0.000592356	0.480949	Kruskal.test	0.00187144	DKD - Roxa;DKD - CON;Roxa - CON	0.026;0.0043;0.0043
neg_2446	Ketoleucine	259.118	3.56793	neg	2M-H	C6H10O3	60.8	-	-1.31245	C00233	HMDB0000695	816-66-0	3.93799	4.0796	4.19711	3.90666	3.7231	4.00656	4.15366	4.03593	4.1179	4.11506	4.04769	3.75907	3.01988	2.77246	2.67703	3.06327	3.77621	3.86691	3.83977	3.83983	3.83768	0.0139395	4.44823	3.01988	3.97228	4.08138	0.366828	0.1282	0.0607577	0.982673	0.0318823	0.235277	0.239366	Kruskal.test	0.0101442	DKD - CON;Roxa - CON	0.0087;0.0087
neg_2498	Saponarioside B	849.354	3.77132	neg	M-2H	C77H120O41	-	83.3	-4.43351	-	HMDB0033407	214552-00-8	4.53205	4.7269	5.86191	3.85069	3.92377	4.15222	5.75429	5.58734	5.48722	4.63028	5.42985	5.75356	3.92314	4.20546	3.98303	3.92799	4.93791	4.78419	4.77503	4.82081	4.77297	0.0221591	5.39074	3.98303	4.34213	5.53728	0.0887885	0.595362	0.239968	0.211117	0.0320157	0.0243495	0.449777	Kruskal.test	0.0364756	Roxa - CON	0.0087
neg_2615	1-Octen-3-yl glucoside	335.171	4.38227	neg	M+FA-H	C14H26O6	-	81.5	-1.30061	-	HMDB0032959	209863-00-3	3.05588	2.27425	2.47158	2.3308	2.31813	2.36365	3.93368	3.98532	2.92463	3.8302	3.30099	3.85037	3.85738	2.40296	2.46262	2.40778	2.42192	3.54417	3.53268	3.49828	3.52179	0.0189702	4.12652	2.42192	2.34722	3.84029	0.0281131	0.07566	0.17675	0.00498712	0.0767705	0.000370278	0.837177	Kruskal.test	0.0110294	DKD - Roxa	0.0043
neg_2646	4-Hydroxy-5-(phenyl)-valeric acid-O-sulphate	273.044	4.59497	neg	M-H	C11H14O6S	-	51.7	-1.0561	-	HMDB0059981	-	2.39132	4.74598	2.249	4.38813	4.34347	4.13104	4.50908	4.16254	4.84237	3.97676	5.11956	4.15641	2.27453	2.27454	2.33413	2.27936	2.29348	4.0929	4.09095	4.07455	4.08512	0.00812664	4.68797	2.27935	4.23726	4.33581	0.00715058	0.488953	0.39915	0.0558141	0.502855	0.0427481	0.104194	Kruskal.test	0.017213	Roxa - CON	0.0043
neg_2694	2,6-Dimethoxy-4-propylphenol	241.108	4.933	neg	M+FA-H	C11H16O3	-	83.3	-2.2605	-	HMDB0036226	6766-82-1	3.18096	3.44321	3.71391	3.02925	2.96575	3.10658	3.80218	3.62081	3.55327	3.67912	3.75523	3.84042	3.15955	3.43577	2.64873	2.56063	3.66925	3.58998	3.61608	3.61603	3.60472	0.0121007	4.20881	3.09479	3.23994	3.7085	0.483417	0.285236	0.110464	0.35218	0.834482	0.522811	0.0588399	oneway_Anova	0.0144446	CON - Roxa	0.0164
neg_2721	Alkhanin	285.113	5.06608	neg	M+Na-2H	C15H20O4	-	79.8	7.84545	-	HMDB0036202	71327-31-6	4.6574	4.74173	4.13449	4.53863	4.12632	4.21243	4.92968	4.49858	4.55464	4.82552	4.91796	4.54542	2.41349	3.15209	2.47317	2.41832	3.96452	4.29223	4.27689	4.27792	4.27466	0.00797842	4.88252	2.88432	4.40183	4.71197	0.679413	0.276699	0.200375	0.164862	0.0878212	0.0673815	0.416278	oneway_Anova	9.96558e-06	CON - DKD;CON - Roxa	2e-04;0
neg_2734	5-Hydroxyindoleacetylglycine	229.061	5.17622	neg	M-H2O-H	C12H12N2O4	-	55.1	-1.99395	C05832	HMDB0004185	-	4.12609	4.16587	3.50618	3.59144	3.86396	2.90085	4.60551	4.11979	3.81405	4.16295	4.17512	3.96421	2.94026	2.94027	3.00009	2.94511	2.95928	3.86079	3.85911	3.83935	3.84789	0.00992913	4.45389	2.94511	3.7277	4.14137	0.00718023	0.459536	0.156346	0.498548	0.496072	0.0427731	0.0333635	Kruskal.test	0.0111818	Roxa - CON	0.0043
neg_2747	7,8-Dihydro-3b,6a-dihydroxy-alpha-ionol 9-glucoside	435.223	5.24718	neg	M+FA-H	C19H34O8	-	68.9	-1.57155	-	HMDB0041578	177261-75-5	3.63146	3.55948	3.4851	3.43166	3.44096	3.46464	4.28246	4.08065	3.50942	4.03547	3.74126	3.97162	3.5041	3.5041	3.56397	3.50894	3.52313	3.79131	3.78168	3.76758	3.76508	0.0121994	4.37855	3.50894	3.47487	4.00354	0.00718616	0.0571742	0.251589	0.265742	0.828232	0.0427832	0.0473636	Kruskal.test	0.0108649	DKD - Roxa;Roxa - CON	0.0087;0.0173
neg_2754	11-Hydroxy-12-methoxydihydrokawain	259.097	5.31812	neg	M-H2O-H	C15H18O5	-	53.7	-1.37079	-	HMDB0030766	38146-59-7	4.20021	4.1514	4.04389	3.51731	4.26107	4.05459	4.52633	4.31853	4.2288	4.4071	4.35069	4.60956	3.86594	3.96114	2.34463	2.28985	2.30398	4.09721	4.09536	4.0871	4.06476	0.0144564	4.68833	2.34463	4.103	4.37889	0.0812153	0.115882	0.154037	0.0397081	0.882773	0.0147955	0.159565	Kruskal.test	0.00154427	DKD - Roxa;DKD - CON;Roxa - CON	0.0043;0.0173;0.0043
neg_2774	7-Hydroxybutylidenephthalide 7-(6-malonylglucoside)	433.113	5.46805	neg	M-H2O-H	C21H24O11	-	76.6	-1.60793	-	HMDB0034753	240823-20-5	6.04832	6.19192	5.73557	5.58569	5.70103	5.62593	5.51057	5.44799	5.74214	5.81625	5.66804	5.50867	4.47354	3.77195	3.84757	4.52893	4.07836	5.40685	5.40091	5.39262	5.38471	0.00954741	5.99841	4.14007	5.81474	5.61561	0.349029	0.246632	0.148042	0.18893	0.45304	0.301628	0.279118	oneway_Anova	5.64763e-08	CON - DKD;CON - Roxa	0;0
neg_2775	2-octenoylglycine	198.113	5.47595	neg	M-H	C10H17NO3	-	56.8	-3.6305	-	HMDB0094801	-	4.32778	4.2499	4.2265	4.08193	4.05436	4.17875	4.46835	4.26195	4.36587	4.28961	4.24916	4.26848	3.6728	3.75623	3.32331	3.49566	3.73993	4.18209	4.16499	4.16764	4.16262	0.0087312	4.77144	3.59759	4.18654	4.31724	0.184869	0.103956	0.0848902	0.780591	0.0895923	0.305912	0.37561	oneway_Anova	5.25874e-07	CON - DKD;CON - Roxa	1e-04;0
neg_2776	Jasmolone glucoside	387.166	5.48387	neg	M+FA-H	C17H26O7	-	84.7	-1.31491	-	HMDB0032870	-	4.68112	4.6977	4.06237	4.25398	4.36977	4.0842	4.65816	4.64303	4.24682	4.64045	4.74662	4.6345	3.0084	2.51994	2.57966	2.52477	2.53892	4.30258	4.28514	4.28412	4.2819	0.00952114	4.89056	2.53892	4.31187	4.64174	0.0281397	0.353739	0.0175355	0.244076	0.00602137	0.00230048	0.341886	Kruskal.test	0.00532526	DKD - CON;Roxa - CON	0.0043;0.0043
neg_2807	4-Methyl-2-pentyl-1,3-dioxolane	203.128	5.72178	neg	M+FA-H	C9H18O2	-	85.3	-4.33834	-	HMDB0037288	1599-49-1	3.97563	3.8837	4.24842	3.57189	3.68008	3.75701	4.06036	4.06748	4.39245	4.05587	3.99661	4.18618	3.272	3.55641	3.0147	2.87341	3.57979	3.94894	3.94689	3.94711	3.92071	0.0130959	4.54309	3.25926	3.85279	4.12649	0.316184	0.241027	0.144229	0.849092	0.0851647	0.415186	0.184938	oneway_Anova	0.000115182	CON - DKD;CON - Roxa	0.003;1e-04
neg_2882	D-Linalool 3-(6''-malonylglucoside)	423.166	5.91077	neg	M+Na-2H	C19H30O9	-	85.7	4.74773	-	HMDB0040729	-	4.07254	4.21279	3.80325	4.05608	4.35729	4.53966	4.20916	4.20289	3.96385	4.48287	4.69694	4.50307	3.29477	3.29478	3.35464	3.29962	3.3138	4.06688	4.02441	4.06339	4.05322	0.0185431	4.65432	3.29962	4.14267	4.34601	0.00718468	0.223285	0.222524	0.972112	0.785282	0.042777	0.0199137	Kruskal.test	0.00572222	DKD - CON;Roxa - CON	0.0043;0.0043
neg_2916	Moschamine	387.112	5.96487	neg	M+Cl	C20H20N2O4	-	68.2	-0.487335	-	HMDB0032759	68573-23-9	4.51435	4.77301	2.85468	4.23885	4.52501	4.07207	3.66786	4.47353	2.88563	4.38746	4.56914	4.2329	3.1395	3.41447	2.94013	3.39669	2.94723	4.26423	4.2626	4.24999	4.24761	0.00843604	4.85821	3.1676	4.163	4.03609	0.23158	0.685906	0.647589	0.0803691	0.115725	0.156882	0.582974	oneway_Anova	0.0278806	CON - DKD	0.0325
neg_2933	Carnosol	329.175	5.98795	neg	M-H	C20H26O4	55.2	-	-1.47787	C09069	HMDB0002121	5957-80-2	4.75802	4.6853	4.94676	4.56087	4.43082	4.55703	4.69901	4.2046	5.60272	4.73275	4.65192	4.55329	0.363262	0.551989	0.398213	0.366016	4.50325	4.53701	4.52446	4.53542	4.46422	0.0320033	5.11833	0.398213	4.62308	4.67547	0.0518189	0.148996	0.13304	0.845758	0.144628	0.000394163	0.467924	Kruskal.test	0.0128353	DKD - CON;Roxa - CON	0.0087;0.0087
neg_2934	MG(0:0/14:1(9Z)/0:0)	345.228	5.98795	neg	M+FA-H	C17H32O4	-	56.3	-1.6414	-	HMDB0011531	-	4.14568	4.41992	5.02581	3.75607	4.35083	4.77184	4.58556	4.36015	5.42355	4.32335	5.08703	4.98493	3.97984	4.26407	3.44601	3.88138	3.58725	4.52909	4.5128	4.51521	4.51062	0.00831017	5.11904	3.83171	4.41169	4.7941	0.323989	0.449715	0.440871	0.975384	0.521253	0.88088	0.621331	oneway_Anova	0.0064371	CON - Roxa	0.0051
neg_2992	Atractyligenin	363.217	6.04967	neg	M+FA-H	C20H30O3	-	82.2	-1.27228	-	HMDB0061114	-	5.51861	5.37906	5.58303	5.40023	5.27041	5.13554	5.66676	5.37606	5.36222	5.70791	5.51269	5.58246	3.93021	3.82257	4.14857	4.50121	5.09558	5.24746	5.23132	5.22303	5.22061	0.0120713	5.83279	4.29963	5.38115	5.53468	0.515036	0.162852	0.144997	0.914033	0.465526	0.482026	0.0993466	oneway_Anova	1.97289e-05	CON - DKD;CON - Roxa	2e-04;0
neg_3007	2-(3-carboxy-3-(trimethylammonio)propyl)-L-histidine	298.166	6.07308	neg	M-H	C13H23N4O4+	-	74.2	3.456	-	HMDB0059617	-	4.78453	4.56625	4.79408	4.55776	4.18414	4.70326	4.28306	3.81953	4.58866	4.39598	4.33748	4.56586	3.45949	3.65363	3.57978	3.53139	4.31422	4.23686	4.23161	4.21433	4.22122	0.0100149	4.82814	3.57978	4.63476	4.36673	0.10949	0.168106	0.209642	0.151364	0.190759	0.026292	0.967005	Kruskal.test	0.00847539	DKD - CON;Roxa - CON	0.0087;0.0173
neg_3009	3,4,5-trihydroxy-6-{[1-(4-methoxyphenyl)pentan-3-yl]oxy}oxane-2-carboxylic acid	369.155	6.07308	neg	M-H	C18H26O8	-	50.7	-1.43754	-	HMDB0133009	-	4.67159	4.77194	4.63755	4.46878	4.34474	4.34025	4.92056	4.73519	4.5222	4.82364	4.84141	4.67246	3.6839	3.62829	2.71729	3.68833	4.16875	4.52551	4.52283	4.5145	4.51235	0.00631719	5.12088	3.57731	4.53914	4.75258	0.528139	0.180957	0.142096	0.383656	0.82226	0.22596	0.397465	oneway_Anova	5.91127e-05	CON - DKD;CON - Roxa	6e-04;1e-04
neg_3010	Dolichosterone	507.332	6.07308	neg	M+FA-H	C28H46O5	-	92.3	-1.1599	-	HMDB0034336	85797-15-5	4.14753	3.88538	4.98337	3.92046	4.02642	3.62521	4.16864	3.57857	5.45416	3.81451	3.79528	3.2999	2.9016	2.97829	3.43683	2.81526	3.67597	4.05687	4.06721	4.04705	4.01904	0.0199674	4.64994	3.16159	4.09806	4.01851	0.374662	0.46727	0.759609	0.124288	0.119356	0.290689	0.751306	oneway_Anova	0.0327796	CON - DKD	0.0418
neg_3019	2-(2-Phenylacetoxy)propionylglycine	310.093	6.08867	neg	M+FA-H	C13H15NO5	-	55.2	-0.567703	-	HMDB0059732	-	4.36834	4.14094	4.08635	3.94166	3.79182	3.67115	4.1792	3.34907	4.42209	3.69332	4.13911	3.41873	2.03037	1.64027	1.69888	2.04233	3.77546	3.75376	3.75255	3.52734	3.72432	0.0864698	4.3009	2.03037	4.01401	3.91621	0.491466	0.258807	0.563739	0.966206	0.422198	0.0189625	0.485072	Kruskal.test	0.0220514	DKD - CON;Roxa - CON	0.0087;0.0303
neg_3027	2-Chloro-5-methyl-cis-dienelactone	168.969	6.09647	neg	M-H2O-H	C7H5ClO4	-	60.7	-4.42105	C18304	HMDB0060345	-	2.6274	3.19643	3.05794	3.54007	2.66091	3.05879	2.67921	3.40099	3.07876	3.32584	3.46391	2.95621	3.32552	3.49137	3.53673	3.64789	4.64013	2.74151	2.87735	2.86615	2.87359	0.0568344	3.44477	3.53674	3.05836	3.2023	0.164795	0.396982	0.329713	0.542315	0.568476	0.0368889	0.948744	Kruskal.test	0.0346174	DKD - CON;Roxa - CON	0.0303;0.0303
neg_3049	{4-[(1E)-3-(4-hydroxy-2-methoxyphenyl)prop-1-en-1-yl]phenyl}oxidanesulfonic acid	335.059	6.1198	neg	M-H	C16H16O6S	-	84.3	-1.00821	-	HMDB0130353	-	4.12703	4.18186	3.6431	3.95718	3.72927	3.57806	4.67337	4.77727	4.74748	4.41771	5.02588	4.90215	3.66247	2.55356	2.69241	2.55839	2.57255	3.2498	3.23968	3.31027	3.34937	0.0494585	3.89151	2.57255	3.84323	4.76238	0.0281457	0.344923	0.169592	0.400643	0.897416	0.00198063	0.804182	Kruskal.test	0.00121255	DKD - Roxa;DKD - CON;Roxa - CON	0.0022;0.0173;0.0043
neg_3054	3-Oxohexadecanoic acid	315.217	6.12757	neg	M+FA-H	C16H30O3	-	89.6	-1.90247	-	HMDB0010733	-	4.24434	4.1271	4.52428	4.07989	3.69458	4.35782	4.77415	3.89243	4.66291	4.21918	4.3773	4.1616	2.89179	2.8918	2.95161	2.89663	3.50181	4.00817	3.95323	4.00653	3.99402	0.024302	4.59307	2.89663	4.18572	4.29824	0.00717875	0.206031	0.371617	0.828946	0.845175	0.00111827	0.624486	Kruskal.test	0.00532526	DKD - CON;Roxa - CON	0.0043;0.0043
neg_3055	Valerylcarnitine	491.337	6.12757	neg	2M-H	C12H24NO4+	-	97.4	7.24085	-	LMFA07070111;HMDB0013128	40225-14-7	4.42982	4.51016	5.19355	4.55399	4.71354	4.35077	4.75946	4.37403	5.63226	4.33245	4.4095	4.23677	3.83638	3.38809	3.80243	3.45126	4.37228	4.53985	4.51617	4.51287	4.51029	0.0135636	5.12201	3.80243	4.53208	4.39177	0.520648	0.210207	0.158867	0.144571	0.0223751	0.44729	0.842813	Kruskal.test	0.0142969	DKD - CON;Roxa - CON	0.0087;0.0173
neg_3075	Gibberellin A120	351.098	6.15863	neg	M+K-2H	C19H22O4	-	67.0	-6.99495	-	HMDB0038013	59102-35-1	3.29089	3.28038	3.38396	3.33718	3.32447	3.37017	3.85396	3.86769	3.83284	3.74523	4.36144	4.67446	3.40962	3.40963	3.46949	3.41447	3.42865	3.30305	3.25909	3.25112	3.24815	0.0254798	3.86781	3.41446	3.33083	3.86082	0.00718468	0.0587688	0.106437	0.678214	0.0576489	0.0427731	0.134543	Kruskal.test	0.000810672	DKD - Roxa;DKD - CON;Roxa - CON	0.0022;0.0043;0.0043
neg_3080	Goshuyic acid	269.176	6.16637	neg	M+FA-H	C14H24O2	-	65.2	-1.34809	-	HMDB0000560;LMFA01030257	39039-37-7	5.24508	5.13815	5.36851	5.00282	4.77824	5.1891	5.45144	5.15137	5.53205	5.2599	5.33597	5.2587	4.79415	4.457	4.40015	4.39209	4.90168	4.98501	4.97252	4.96765	4.96529	0.00876255	5.57474	4.58901	5.12032	5.33157	0.240688	0.206416	0.139643	0.813023	0.802427	0.101281	0.706044	oneway_Anova	7.45445e-05	CON - DKD;CON - Roxa	0.0015;0
neg_3146	Hyocholic Acid	389.269	6.2359	neg	M-H2O-H	C24H40O5	72.7	-	-1.1633	C17726;C17727;C17649	HMDB0000760;LMST04010064	547-75-1	5.27172	5.11763	5.19675	4.55561	4.33985	4.34303	5.22916	4.22667	5.04576	4.56007	4.61777	3.97062	3.11432	3.11433	3.17417	3.11916	4.3644	4.56994	4.56813	4.55898	4.54595	0.0107653	5.1629	3.11917	4.83662	4.58892	0.0071832	0.589503	0.607194	0.09058	0.847432	0.000396532	0.817463	Kruskal.test	0.0210652	DKD - CON;Roxa - CON	0.0173;0.0173
neg_3158	15-deoxy-delta12,14-Prostaglandin J2-2-glycerol ester	411.215	6.25135	neg	M+Na-2H	C23H34O5	-	71.4	-1.16685	-	HMDB0013656	-	3.38104	3.97441	4.36926	3.92777	3.9323	4.02279	4.83998	4.86776	4.70616	4.5352	4.76609	4.46262	4.21364	3.35029	3.41016	3.35513	4.52272	4.21061	4.23881	4.21531	4.22071	0.0122878	4.82353	3.77039	3.9346	4.6963	0.557036	0.317734	0.164661	0.26074	0.43981	0.0596473	0.349461	oneway_Anova	0.00172144	Roxa - DKD;CON - Roxa	0.0076;0.003
neg_3165	LysoPC(14:0/0:0)	512.298	6.26682	neg	M+FA-H	C22H46NO7P	-	55.3	-2.2456	-	HMDB0010379	20559-16-4	4.53724	4.48676	4.47006	4.87103	4.85805	4.81531	4.19638	4.36206	4.01073	4.25026	4.24041	4.5913	5.15124	5.09358	5.1853	5.09631	4.77553	4.74241	4.77146	4.76206	4.76892	0.0128087	5.36342	5.09631	4.67628	4.24533	0.0814363	0.275239	0.122817	0.0528073	0.774149	0.0391386	0.481393	Kruskal.test	0.00293981	DKD - Roxa;DKD - CON;Roxa - CON	0.0152;0.0303;0.0043
neg_3172	(±)5,6-DHET	337.238	6.27457	neg	M-H	C20H34O4	53.8	-	-1.14673	-	-	-	4.52769	4.48257	4.9895	4.55262	4.2342	4.60576	4.84226	4.4751	5.19848	4.50974	4.67013	4.53742	3.7119	3.60724	3.7505	3.87846	4.55893	4.48585	4.48148	4.4692	4.46612	0.00939472	5.07779	3.90141	4.56539	4.70552	0.380161	0.2448	0.276636	0.442076	0.156224	0.0583277	0.877977	oneway_Anova	0.00140447	CON - DKD;CON - Roxa	0.0069;0.0016
neg_3182	LysoPC(16:1(9Z)/0:0)	538.314	6.28228	neg	M+FA-H	C24H48NO7P	-	80.5	-1.85797	C04230	HMDB0010383	76790-27-7	5.15482	5.08208	5.21345	5.37812	5.50451	5.3389	4.84191	4.92527	5.26936	4.8796	4.89071	5.17518	5.87001	5.77135	5.8946	5.86215	5.25211	5.29903	5.30577	5.29664	5.29804	0.00405305	5.90194	5.86215	5.27618	4.90799	0.0481148	0.165529	0.0700336	0.903094	0.076431	0.00764593	0.973819	Kruskal.test	0.00649579	DKD - Roxa;DKD - CON;Roxa - CON	0.0411;0.0303;0.0087
neg_319	Guanidylic acid (guanosine monophosphate)	362.05	0.7203	neg	M-H, M+Na-2H	C10H14N5O8P	89.5	-	-1.28442	-	-	-	3.0708	3.06029	3.71184	3.11708	3.59842	3.63923	4.04586	4.16698	3.19481	4.15916	3.65688	4.10097	4.53397	5.81168	4.41467	4.4831	3.63633	4.18391	4.19149	4.1982	4.17954	0.00818416	4.79038	4.4831	3.35775	4.07341	0.101451	0.421377	0.132934	0.0434458	0.044407	0.351539	0.647161	Kruskal.test	0.0110078	DKD - Roxa;DKD - CON	0.026;0.0173
neg_3194	Pyranomammea C	387.181	6.31315	neg	M-H	C22H28O6	-	58.5	-1.19102	-	HMDB0033688	30390-05-7	4.9413	4.93018	5.41806	5.15846	4.80449	5.04003	4.35266	4.44117	5.18642	4.08638	4.8023	4.25159	3.43391	3.16248	3.41638	3.72109	5.28866	4.21592	4.21423	4.2305	4.25445	0.0184534	4.83112	3.43391	4.99067	4.39691	0.402419	0.169222	0.337922	0.612349	0.53871	0.0364124	0.508279	Kruskal.test	0.0408956	DKD - Roxa	0.0411
neg_3213	LysoPE(0:0/20:1(11Z))	552.33	6.344	neg	M+FA-H	C25H50NO7P	-	50.7	-2.31197	-	HMDB0011482;LMGP02050046	-	4.22486	4.10618	4.14062	4.41611	4.57608	4.51926	3.80291	3.96424	4.20707	4.0541	3.98429	4.24572	4.53409	4.50875	4.74823	4.62494	4.01262	4.29816	4.30661	4.29895	4.31044	0.0059394	4.90562	4.48573	4.33052	4.04305	0.280617	0.200402	0.164579	0.378563	0.755293	0.189621	0.794015	oneway_Anova	0.0127415	CON - Roxa	0.0116
neg_3268	Daphniphylline	526.351	6.48385	neg	M-H	C32H49NO5	-	65.5	-5.90719	-	HMDB0030291	15007-67-7	5.17406	5.19014	5.12151	5.26698	5.16144	5.29294	4.89232	4.92507	5.2584	4.93388	4.94563	4.98327	5.10226	5.05326	5.18741	5.13742	5.12877	5.13308	5.1447	5.15138	5.1491	0.00801791	5.74668	5.12877	5.1821	4.93976	0.0393022	0.060224	0.0431407	0.555535	0.00654142	0.961025	0.718127	Kruskal.test	0.0231744	DKD - Roxa	0.026
neg_3361	Propylene glycol stearate	341.306	6.76233	neg	M-H	C21H42O3	-	90.7	-1.66433	-	LMFA07011008;HMDB0029764	1323-39-3	3.978	2.98367	2.86388	2.81715	3.29995	2.8501	2.80572	2.73269	2.89483	2.72543	2.74842	2.83899	2.88951	2.88952	2.94933	3.78479	2.90853	4.24036	4.33043	4.35124	4.34883	0.0468579	4.92204	2.90853	2.92377	2.77707	0.0281976	0.133653	0.0711744	0.0294059	0.41453	0.000694021	0.453368	Kruskal.test	0.0238662	DKD - Roxa;Roxa - CON	0.026;0.0173
neg_3383	1-arachidonoyl-2-hydroxy-sn-glycero-3-phosphate	457.235	6.90137	neg	M-H	C23H39O7P	86.6	-	-1.35934	-	-	-	5.60235	5.60573	5.82733	5.58	5.56011	5.71129	5.53758	5.58126	5.76625	5.53733	5.57753	5.45287	4.82073	4.77905	4.87514	5.04222	5.55472	5.57295	5.58206	5.57465	5.5686	0.00558451	6.17665	5.01437	5.6478	5.57547	0.318201	0.102356	0.104264	0.115317	0.222689	0.0801064	0.336562	oneway_Anova	0.000158275	CON - DKD;CON - Roxa	3e-04;7e-04
neg_3386	PE-NMe(18:1(11Z)/22:6(4Z,7Z,10Z,13Z,16Z,19Z))	848.543	6.90137	neg	M+FA-H	C46H78NO8P	-	77.1	-1.76143	-	HMDB0113134	-	4.0432	4.42734	4.1363	4.63338	4.86006	4.42638	4.15063	5.02208	4.63736	4.84838	4.65871	4.69843	5.46831	5.38603	5.31674	5.29193	4.4846	5.69325	5.70785	5.69291	5.72329	0.0143037	6.30657	5.31674	4.42686	4.67857	0.102731	0.368486	0.156431	0.798563	0.423544	0.0137232	0.971507	Kruskal.test	0.0222978	DKD - CON	0.0173
neg_3416	PE-NMe(16:0/22:5(4Z,7Z,10Z,13Z,16Z))	824.544	7.02525	neg	M+FA-H	C44H78NO8P	-	77.6	-1.48595	-	HMDB0113056	-	5.15228	5.37398	4.39825	5.17983	5.56876	5.38777	5.10274	5.75763	5.19593	5.61516	5.35935	5.62595	5.91853	5.9001	5.86378	5.78642	5.28472	6.1153	6.12475	6.1176	6.13652	0.00949559	6.72568	5.86378	5.2769	5.48725	0.0811679	0.174568	0.303249	0.103351	0.510817	0.0135618	0.714451	Kruskal.test	0.0366429	DKD - CON	0.0303
neg_3455	PE-NMe2(16:0/18:2(9Z,12Z))	742.538	7.28753	neg	M-H	C41H78NO8P	-	97.2	-1.17677	-	HMDB0113943	-	4.7711	4.99613	4.28901	5.02486	5.13265	5.06846	4.85547	5.33638	5.01489	5.14198	4.94652	5.12222	5.50248	5.41286	5.482	5.44032	5.04286	5.31584	5.31382	5.32334	5.3148	0.00433696	5.91902	5.44032	5.01049	5.06855	0.0617888	0.133519	0.144893	0.0563224	0.921965	0.0161314	0.729141	Kruskal.test	0.0235562	DKD - CON;Roxa - CON	0.0173;0.0303
neg_4213	PC(18:0/18:2(9Z,12Z))	830.591	7.63677	neg	M+FA-H	C44H84NO8P	-	86.8	-1.20298	-	HMDB0008039;LMGP01010768	-	5.97949	6.21248	6.08226	6.12486	6.20881	6.08948	6.08103	6.56716	6.47518	6.46951	6.12674	6.21484	6.58485	6.47562	6.53425	6.5696	6.09547	6.85249	6.87549	6.87466	6.8731	0.0107383	7.4711	6.53425	6.10717	6.34217	0.0750196	0.0938108	0.258298	0.527279	0.267387	0.0190891	0.211356	Kruskal.test	0.0359079	DKD - CON	0.0303
neg_4264	(Z)-22-Hentriacontene-2,4-dione	507.441	7.15193	neg	M+FA-H	C31H58O2	-	51.6	-1.91583	-	HMDB0035953	-	4.48934	4.4925	5.26358	4.83568	4.59414	4.73223	4.42653	4.13478	4.99612	4.13292	4.21939	4.1257	3.03078	3.01532	3.07516	3.02016	4.43996	4.43453	4.43253	4.44267	4.45782	0.0114332	5.04405	3.03078	4.66319	4.17709	0.022921	0.254401	0.0708327	0.182089	0.0107354	0.000370215	0.919511	Kruskal.test	0.00645769	DKD - Roxa;DKD - CON	0.0411;0.0043
neg_4281	PC(16:1(9Z)/18:2(9Z,12Z))	800.544	7.05597	neg	M+FA-H	C42H78NO8P	-	79.7	-1.03419	-	HMDB0008006;LMGP01010690	-	4.68329	5.04133	3.42943	5.08247	5.47933	5.22185	4.34408	5.45458	4.89932	5.13204	4.73784	5.38843	6.02135	5.95852	6.05913	6.03987	5.14067	5.74428	5.74244	5.75003	5.75866	0.0072604	6.35096	6.02135	5.0619	5.01568	0.0560082	0.399234	0.482281	0.0775454	0.755714	0.00182456	0.673083	Kruskal.test	0.0232351	DKD - CON;Roxa - CON	0.0173;0.0173
neg_4307	PC(18:2(9Z,12Z)/22:6(4Z,7Z,10Z,13Z,16Z,19Z))	874.559	6.90903	neg	M+FA-H	C48H80NO8P	-	89.0	-1.52522	-	LMGP01010947;HMDB0008156	-	4.48994	4.80371	4.50411	4.59419	4.8549	4.78307	4.81336	5.23798	4.82304	5.18444	4.89011	4.78453	5.45532	5.35113	5.28246	5.34858	4.54882	5.74817	5.77172	5.78293	5.78213	0.0156928	6.37352	5.34858	4.68863	4.85658	0.0980177	0.208568	0.0854422	0.196184	0.0506351	0.0117375	0.903885	Kruskal.test	0.0249019	DKD - Roxa	0.026
neg_4318	Notoginsenoside T1	673.392	6.90137	neg	M+Na-2H	C36H60O10	-	92.3	-1.53103	-	HMDB0039049	343962-53-8	4.41908	4.34196	4.23797	4.47992	4.52407	4.65494	4.68964	4.91462	4.82193	4.81693	4.63956	4.48676	4.76673	4.59333	4.78166	4.26849	4.38942	4.99481	5.00548	5.01625	5.01864	0.0107564	5.61095	4.55993	4.44299	4.72824	0.227516	0.145377	0.154303	0.999371	0.796139	0.42053	0.46273	oneway_Anova	0.0423919	Roxa - DKD	0.0346
neg_446	Pyrocatechol sulfate	188.986	2.46263	neg	M-H, M+Na-2H	C6H6O5S	-	59.1	-3.91811	-	HMDB0059724	4918-96-1	6.27689	6.38307	6.13207	6.29476	6.42541	6.09696	6.27082	6.0113	6.14212	6.07238	6.34693	6.22648	5.60613	5.25609	5.13221	5.16514	5.10298	5.82306	5.81343	5.82206	5.81711	0.00446012	6.42099	5.25251	6.26819	6.17834	0.205865	0.131565	0.12628	0.555964	0.929486	0.0583782	0.920073	oneway_Anova	5.20824e-08	CON - DKD;CON - Roxa	0;0
neg_4494	Ginsenoyne H	347.186	6.39072	neg	M+FA-H	C19H26O3	-	69.8	-1.87034	-	HMDB0039568	142465-54-1	2.09454	2.08411	2.18698	2.14051	2.12788	2.17327	2.12914	2.05658	2.21778	2.04937	2.0722	2.16222	4.60793	4.78294	4.2756	3.35087	2.23141	2.05623	2.05424	2.05424	2.05306	0.00132506	2.65362	2.13455	2.11455	3.84975	0.0411657	0.0671465	1.06006	0.678206	0.414204	0.353213	0.0219199	Welch's anova	0.0271691	CON - DKD;CON - Roxa	0.0476;0.0458
neg_4527	LPE(18:2)	476.277	6.32862	neg	M-H	C23H44NO7P	90.0	-	-1.9121	-	-	-	6.15282	6.12094	6.33011	6.4138	6.43261	6.74875	6.57572	6.82434	6.12582	6.74561	6.40662	6.72349	5.78904	5.95739	6.00342	6.04162	5.96677	6.5862	6.58632	6.58663	6.59278	0.00320528	7.19005	5.95165	6.36651	6.56693	0.096797	0.228038	0.261938	0.519129	0.407073	0.210073	0.267465	oneway_Anova	0.00108974	CON - DKD;CON - Roxa	0.0164;9e-04
neg_4579	(±)12(13)-EpOME	295.227	6.25912	neg	M-H	C18H32O3	67.4	-	-1.61013	-	-	-	4.26528	4.47188	4.94691	4.61804	4.67145	4.85528	4.90561	5.21932	4.99499	4.73948	4.92166	4.90618	4.54081	4.39279	4.84533	4.90839	4.6704	4.91344	4.89438	4.89407	4.89142	0.0101531	5.50047	4.67154	4.63814	4.94787	0.212776	0.249266	0.157191	0.929209	0.425174	0.783232	0.468412	oneway_Anova	0.0460303
neg_4590	12alpha-hydroxy-3-oxo-5beta-cholan-24-oic Acid	435.275	6.24363	neg	M+FA-H	C24H38O4	-	85.8	-1.55783	-	HMDB0062742;LMST04010168	4185-01-7	3.93156	4.34383	5.26146	3.88679	3.92965	3.66008	4.38609	3.67031	4.85714	4.36844	4.24741	4.20856	2.78751	2.78752	2.84731	2.79235	2.80652	4.28181	4.27966	4.26477	4.26855	0.00823385	4.8758	2.79235	3.93061	4.30792	0.00717578	0.233023	0.131606	0.0588742	0.579152	0.0427665	0.311569	Kruskal.test	0.00532526	DKD - CON;Roxa - CON	0.0043;0.0043
neg_4637	Glucosyl (2E,6E,10x)-10,11-dihydroxy-2,6-farnesadienoate	453.21	6.205	neg	M+Na-2H	C21H36O9	-	74.8	-1.25753	-	HMDB0037823	204927-92-4	1.83049	1.82013	1.92237	1.87616	1.86361	1.90874	1.86487	1.7928	1.953	1.78565	1.80831	1.89775	5.39803	4.50945	4.89464	4.57263	1.96657	4.01771	4.02595	4.0294	4.01322	0.00735582	4.62365	4.26826	1.87025	1.8504	1.33392	0.0409104	0.0667234	0.678182	0.413896	0.0691236	0.0989713	oneway_Anova	7.78831e-05	CON - DKD;CON - Roxa	1e-04;2e-04
neg_4729	1b-Hydroxycholic acid	405.264	6.09647	neg	M-H2O-H	C24H40O6	-	93.3	-1.26955	-	HMDB0000307	80875-94-1	5.41529	5.39129	6.11974	5.23214	5.04081	4.95041	5.63927	4.79675	6.16347	5.3362	5.41971	5.31812	3.78987	3.97135	4.19544	3.26835	4.61662	5.16621	5.16437	5.15806	5.15042	0.0070596	5.76186	3.96832	5.35828	5.44559	0.498422	0.416463	0.447824	0.246107	0.744487	0.992412	0.928685	oneway_Anova	0.000143245	CON - DKD;CON - Roxa	4e-04;3e-04
neg_4760	Glycocholic acid	464.301	6.08087	neg	M-H	C26H43NO6	-	57.6	-2.13981	C01921	HMDB0000138;LMST05030001	475-31-0	4.75034	4.74354	5.46042	4.72155	4.29896	4.18756	4.69505	3.75814	5.34995	4.48268	4.71516	4.35059	2.85726	3.92475	2.91707	2.8621	4.18695	4.60257	4.51913	4.55031	4.50161	0.0430701	5.14718	2.91707	4.73254	4.58887	0.0886817	0.334608	0.270259	0.325005	0.849084	0.0409165	0.77285	Kruskal.test	0.0101442	DKD - CON;Roxa - CON	0.0043;0.0173
neg_4907	17-beta-Estradiol-3-glucuronide	429.189	5.94177	neg	M-H2O-H	C24H32O8	-	86.8	-6.47141	C03033;C05503	HMDB0006224;LMST05010058	-	3.57067	3.7707	2.89977	3.63376	3.86958	2.88599	4.18854	3.95358	2.93072	4.13472	4.15072	4.24692	2.92541	2.92541	2.98523	2.93025	4.0617	4.03897	4.00446	4.02184	4.02019	0.013903	4.62356	2.93025	3.60221	4.14272	0.00717875	0.323099	0.111214	0.0919992	0.0025317	0.000440019	0.949115	Kruskal.test	0.0325759	DKD - Roxa;Roxa - CON	0.026;0.0303
neg_4922	5-Megastigmen-7-yne-3,9-diol 3-glucoside	415.197	5.9263	neg	M+FA-H	C19H30O7	-	53.6	-1.41175	-	HMDB0032842	62512-27-0	5.44692	5.29823	5.08405	5.02245	4.97373	4.95599	5.62503	5.46246	5.21313	5.45911	5.31491	5.32968	4.76458	4.55992	4.33532	4.48443	4.79972	5.19606	5.17994	5.1871	5.17217	0.0100763	5.78597	4.58879	5.13023	5.40072	0.19453	0.198553	0.145009	0.195748	0.819069	0.633491	0.849127	oneway_Anova	1.19962e-05	CON - DKD;CON - Roxa	6e-04;0
neg_4949	6-Dehydrotestosterone glucuronide	507.223	5.89522	neg	M+FA-H	C25H34O8	-	82.2	-1.63686	C03033	HMDB0010337	-	4.28026	4.27183	4.29967	3.81337	3.53761	3.59347	4.48808	3.96188	4.32774	4.50674	4.56136	4.29234	3.62278	3.62278	3.68266	3.62762	4.41509	4.19943	4.18603	4.1774	4.17509	0.010955	4.78663	3.62762	4.0426	4.40791	0.00718616	0.366749	0.158932	0.0660798	0.232966	0.000713831	0.407913	Kruskal.test	0.0325759	DKD - Roxa;Roxa - CON	0.026;0.0303
neg_4954	Cynaratriol	281.139	5.88747	neg	M-H	C15H22O5	-	63.3	-1.29357	-	HMDB0034983	70894-20-1	5.30723	5.25726	4.96096	5.0655	5.08352	5.0839	5.3774	5.25839	5.09377	5.24952	5.14727	5.18527	4.63811	4.37531	4.48653	4.59924	4.35327	4.99338	4.98766	4.98934	4.97478	0.00791174	5.5884	4.49049	5.1264	5.2186	0.128189	0.130035	0.0995387	0.399847	0.893685	0.415761	0.85195	oneway_Anova	1.60856e-07	CON - DKD;CON - Roxa	0;0
neg_5020	5-Carboxy-2'-deoxyuridine	307.031	5.73767	neg	M+Cl	C10H12N2O7	-	62.7	-9.67742	-	HMDB0060774	-	4.81652	4.84222	4.44859	4.54158	4.49114	4.11244	5.00305	4.6049	4.59324	4.56132	4.71605	4.45946	4.0281	2.25136	3.68827	2.25618	2.27029	4.35707	4.35514	4.35011	4.3342	0.0101573	4.95127	2.27029	4.51636	4.59907	0.0280686	0.272744	0.114701	0.514628	0.230496	0.0270412	0.200189	Kruskal.test	0.00532526	DKD - CON;Roxa - CON	0.0043;0.0043
neg_5025	(R)-2-Feruloyl-1-(4-Hydroxyphenyl)-1,2-ethanediol	329.103	5.71382	neg	M-H	C18H18O6	-	65.9	-1.07296	-	HMDB0032655	177795-29-8	4.30363	4.48455	4.53783	3.6685	3.568	3.91794	4.1866	4.16207	3.96788	4.24811	4.6282	4.49446	2.64795	2.47105	2.55015	2.47588	2.49003	4.03843	4.03172	4.04328	4.02909	0.00639952	4.6377	4.08008	4.28122	2.52701	0.419768	0.240123	0.0746261	0.330898	0.739296	0.125796	0.00529976	Welch's anova	6.58182e-07	CON - DKD;CON - Roxa	5e-04;0
neg_5039	3-amino-2-naphthoic acid	186.055	5.6185	neg	M-H	C11H9NO2	96.4	-	-4.01019	-	-	-	5.29859	5.19705	4.8784	4.78932	4.82446	4.73703	4.90781	4.62739	5.02128	4.79549	4.77566	4.81221	4.39513	4.03831	4.20113	4.0698	4.14293	4.63791	4.61078	4.61063	4.60819	0.014065	5.2191	4.16946	4.95414	4.82331	0.141215	0.23431	0.132579	0.131138	0.886073	0.445049	0.526269	oneway_Anova	9.14907e-06	CON - DKD;CON - Roxa	0;1e-04
neg_5100	4-ethylphenylsulfate	201.022	5.19203	neg	M-H	C8H10O4S	-	57.7	-3.51713	-	HMDB0062551	-	5.94904	5.82648	5.38532	5.57386	5.89637	5.30011	5.3444	5.12053	5.14622	5.18783	5.27354	5.15307	5.24626	4.42221	3.93806	4.24973	4.6073	4.8896	4.88469	4.88472	4.8924	0.00379544	5.48992	4.49271	5.6552	5.20426	0.488007	0.275457	0.0868445	0.350237	0.296018	0.80075	0.0894624	oneway_Anova	0.000103797	CON - DKD;CON - Roxa	1e-04;0.0056
neg_5178	P-Toluenesulfonic acid	217.017	4.87027	neg	M+FA-H	C7H8O3S	55.6	-	-3.42503	-	HMDB0059933	104-15-4	4.5324	4.5147	4.0873	4.1949	4.71782	3.91196	3.9677	3.85918	3.93458	3.79964	4.08222	3.73418	2.14819	2.1482	2.20769	2.15301	2.1671	3.44777	3.44373	3.46072	3.47944	0.015928	4.06009	2.15301	4.3548	3.89688	0.00713724	0.329953	0.124581	0.692718	0.978451	0.0427299	0.00059162	Kruskal.test	0.00154831	DKD - Roxa;DKD - CON;Roxa - CON	0.0152;0.0043;0.0043
neg_5198	Niazirin	260.092	4.73647	neg	M-H2O-H	C14H17NO5	-	80.6	-2.13907	-	HMDB0032807	122001-32-5	2.8079	2.88763	3.15711	3.54139	2.52803	3.36453	2.43784	2.40924	2.18704	2.28477	1.48701	1.89197	1.62437	1.62438	1.75988	2.28122	4.09199	3.23244	3.16084	3.15874	3.1804	0.0339967	3.78599	1.75988	3.02237	2.23591	0.200906	0.412628	0.278185	0.924335	0.248197	0.0205492	0.52245	Kruskal.test	0.0251637	DKD - Roxa	0.0022
neg_5209	Tyrosol 4-sulfate	199.006	4.68928	neg	M-H2O-H	C8H10O5S	-	68.2	-3.18732	-	HMDB0041785	-	6.6597	6.41607	6.00582	6.16052	6.49037	5.97591	6.12766	5.87679	5.98743	6.04399	6.05572	5.93042	5.25873	5.02713	5.27766	4.82598	5.5663	5.51381	5.51166	5.51581	5.52449	0.0056197	6.11853	5.19116	6.28473	6.00367	0.279749	0.278832	0.0910329	0.50996	0.949291	0.907344	0.0781306	oneway_Anova	5.56214e-06	CON - DKD;CON - Roxa	0;1e-04
neg_5215	5beta-1,3,7(11)-Eudesmatrien-8-one	237.124	4.65003	neg	M+Na-2H	C15H20O	-	51.1	-9.84705	-	HMDB0035965	120216-95-7	4.84056	4.71542	4.81677	4.38561	4.85813	4.74905	4.9051	4.7815	4.85727	4.80388	4.76483	4.9886	4.50967	4.67049	4.10623	4.03591	3.67421	4.68239	4.67014	4.66233	4.66003	0.010032	5.27086	4.10623	4.78291	4.83057	0.598148	0.0927655	0.0851109	0.02844	0.53181	0.793776	0.0785724	Kruskal.test	0.00755937	DKD - CON;Roxa - CON	0.0173;0.0043
neg_5250	6-(4-ethyl-5-hydroxy-2-methoxyphenoxy)-3,4,5-trihydroxyoxane-2-carboxylic acid	325.092	4.461	neg	M-H2O-H	C15H20O9	-	72.6	-1.15041	-	HMDB0128044	-	4.22942	3.979	3.60217	3.51203	3.81002	3.68852	3.49679	3.63642	3.81841	3.95361	4.00979	4.09169	3.40331	3.16558	3.04818	2.83531	2.84949	3.97623	3.99393	3.96376	3.9611	0.0148544	4.57597	3.06037	3.80353	3.83445	0.236614	0.264937	0.230045	0.74951	0.675023	0.527273	0.949217	oneway_Anova	0.000181656	CON - DKD;CON - Roxa	7e-04;5e-04
neg_5255	Dihydronaringenin-O-sulphate	335.023	4.42945	neg	M-H2O-H	C15H14O8S	-	74.4	-1.35047	-	HMDB0059996	-	4.37527	5.05919	4.93463	4.38331	3.98221	4.57926	4.05732	3.89955	5.19037	4.27836	4.80752	4.60797	4.17698	2.87519	3.17252	2.88003	2.8942	3.92945	3.92756	3.93481	3.96008	0.0150231	4.54019	2.8942	4.48129	4.44317	0.0281857	0.414651	0.556117	0.760798	0.865394	0.00888474	0.894902	Kruskal.test	0.016725	DKD - CON;Roxa - CON	0.0087;0.0173
neg_5373	P-Tolyl Sulfate	187.006	3.87283	neg	M-H	C7H8O4S	83.0	-	-4.00485	-	-	-	7.24268	7.05973	6.80271	6.88411	7.05335	6.35003	6.68161	6.47756	6.56706	6.70409	6.50358	6.48592	6.04254	6.57542	6.11367	6.69322	6.57177	6.47108	6.46198	6.46197	6.46095	0.00474743	7.06607	6.39932	6.89877	6.56997	0.298335	0.309398	0.100473	0.456006	0.136241	0.141524	0.366108	oneway_Anova	0.0154699	CON - DKD	0.0142
neg_5397	Isoswertisin 4'-glucoside	589.153	3.78693	neg	M-H2O-H	C28H32O15	-	68.1	-5.09122	-	HMDB0037416	35480-14-9	4.36608	3.79113	2.82487	2.77815	3.94732	2.8111	2.76672	2.6937	2.85582	2.68645	2.70943	2.79999	2.8505	2.85051	2.91032	2.85535	2.86952	3.44774	3.38115	3.35291	3.34497	0.0459059	3.98555	2.85535	3.308	2.73808	0.00717875	0.761134	0.0711626	0.10714	0.414525	0.042773	3.61024e-06	Kruskal.test	0.0328968	DKD - Roxa;Roxa - CON	0.026;0.0303
neg_5451	Gamma-Glutamyltryptophan	370.083	3.63843	neg	M+K-2H	C16H19N3O5	-	59.9	4.64706	-	HMDB0029160	66471-20-3	2.5931	2.58261	2.686	2.63931	2.62661	2.67223	2.62789	2.55492	3.73794	2.54767	2.81217	2.66113	3.4956	2.71163	2.7714	2.71646	4.13094	2.73135	2.79621	2.55256	2.79411	0.0918058	3.33052	2.7714	2.63296	2.64451	0.0886254	0.0586591	0.138197	0.678207	0.00319138	0.078085	0.281086	Kruskal.test	0.0463635	DKD - CON	0.0043
neg_5521	(S)-2,3-Dihydro-5-hydroxy-2-methyl-1,4-naphthoquinone	189.055	3.48248	neg	M-H	C11H10O3	-	74.7	-4.09839	-	HMDB0041122	76372-21-9	4.13694	4.20484	4.67302	4.05236	4.00521	4.25254	4.54028	3.75885	3.93986	3.69317	4.09468	3.70508	3.91625	3.44645	4.15937	3.56465	3.43002	3.80041	3.79963	3.77171	3.72648	0.0325909	4.37759	3.70335	4.22082	3.95532	0.321414	0.239852	0.326122	0.130486	0.141097	0.249901	0.756884	oneway_Anova	0.0380204	CON - DKD	0.0307
neg_5615	1,2,10-Trihydroxydihydro-trans-linalyl oxide 7-O-beta-D-glucopyranoside	363.166	3.3196	neg	M-H2O-H	C16H30O10	-	53.4	-1.11986	-	HMDB0033237	219814-37-6	4.49867	4.18666	4.01702	3.72452	4.24279	3.68962	4.71621	4.58559	4.1394	4.54439	4.18466	4.47282	3.72545	4.0637	3.41088	3.47245	3.51505	4.26589	4.25084	4.25399	4.24865	0.00766926	4.85694	3.63751	4.05988	4.44051	0.265978	0.314157	0.230226	0.649944	0.404272	0.249536	0.728281	oneway_Anova	0.000982465	CON - Roxa	8e-04
neg_5627	Salicyluric acid	194.045	3.27257	neg	M-H	C9H9NO4	79.6	-	-3.31582	C07588	HMDB0000840	487-54-7	2.65535	3.14098	3.01003	2.60473	2.51842	2.60885	3.31812	3.17251	2.53088	3.23824	3.18833	3.00731	2.23657	2.23658	2.29614	2.2479	2.25551	3.64887	3.63617	3.64704	3.62776	0.009741	4.24203	2.25454	2.75639	3.0759	0.0246024	0.2545	0.285918	0.105559	0.0606917	0.0896861	0.326398	oneway_Anova	0.000149794	CON - DKD;CON - Roxa	0.0073;2e-04
neg_5759	Hippuric acid	178.05	2.97678	neg	M-H	C9H9NO3	82.1	-	-4.47888	C01586	HMDB0000714	495-69-2	6.96471	6.89715	6.66369	6.56699	6.69871	6.61286	7.01022	6.79571	6.83137	6.8162	6.76802	6.92132	5.9801	5.8711	5.71305	5.64672	5.68026	6.6068	6.5958	6.59694	6.59358	0.0058406	7.20037	5.77825	6.73402	6.85714	0.141879	0.160375	0.091225	0.326641	0.312919	0.355169	0.598599	oneway_Anova	4.15909e-09	CON - DKD;CON - Roxa	0;0
neg_5868	3,4,5-trihydroxy-6-{[3-(3-hydroxyphenyl)propanoyl]oxy}oxane-2-carboxylic acid	341.087	2.76633	neg	M-H	C15H18O9	-	62.0	-1.44392	-	HMDB0124983	-	5.23414	5.19732	4.68181	4.93447	5.10062	5.0209	5.26128	5.18068	4.88898	5.3558	5.22776	5.20062	4.21318	4.18705	3.81544	4.16995	3.4191	4.88143	4.86217	4.87942	4.87424	0.00850315	5.47644	3.96095	5.02821	5.18585	0.343946	0.202524	0.157928	0.555069	0.151318	0.0901617	0.545315	oneway_Anova	1.38986e-06	CON - DKD;CON - Roxa	0;0
neg_5920	4-Hydroxy-5-(dihydroxyphenyl)-valeric acid-O-sulphate	305.033	2.66535	neg	M-H	C11H14O8S	-	74.1	-1.30382	-	HMDB0059978	-	3.86782	4.07313	3.58206	3.82985	3.63433	3.62971	3.92596	4.90986	3.73123	4.56084	4.47786	4.21577	3.7048	3.87567	2.5222	3.74275	3.49909	4.00911	3.97434	3.99941	3.99107	0.0144158	4.59569	3.7048	3.73209	4.34682	0.253327	0.176513	0.470634	0.35033	0.933659	0.044872	0.504582	Kruskal.test	0.0214403	DKD - Roxa;Roxa - CON	0.026;0.0173
neg_6018	3,4,5-trihydroxy-6-[2-(3-oxoprop-1-en-1-yl)phenoxy]oxane-2-carboxylic acid	369.082	2.47042	neg	M+FA-H	C15H16O8	-	58.5	-1.62991	-	HMDB0134044	-	4.04709	4.24989	4.17004	3.88299	4.48428	4.58268	4.31399	4.69444	4.65107	4.98626	4.60303	5.108	4.18906	4.5346	3.85763	3.50732	3.85401	4.46034	4.46171	4.46772	4.45621	0.00474572	5.06356	3.98853	4.23616	4.72613	0.388973	0.263317	0.284655	0.886971	0.778226	0.832517	0.821946	oneway_Anova	0.00453066	Roxa - DKD;CON - Roxa	0.0407;0.0041
neg_6024	Hydroquinone	109.029	2.46263	neg	M-H	C6H6O2	89.4	-	-9.00122	C15603;C00530	HMDB0002434	123-31-9	5.52661	5.54115	5.51639	5.5583	5.59503	5.48349	5.37608	5.23636	5.38091	5.23043	5.38765	5.35337	5.14288	5.06364	5.13846	5.08487	4.98463	5.22016	5.1822	5.15088	5.14456	0.0338707	5.77755	5.08487	5.53388	5.36473	0.0794496	0.0310694	0.0289878	0.995534	0.0238471	0.458944	0.578788	Kruskal.test	0.000810672	DKD - Roxa;DKD - CON;Roxa - CON	0.0022;0.0043;0.0043
neg_6077	3-Indole carboxylic acid glucuronide	382.077	2.3774	neg	M+FA-H	C15H15NO8	-	67.5	-1.64153	-	HMDB0013189	-	4.30911	4.79549	4.11237	4.69636	4.41401	4.55368	4.51914	4.47066	3.74815	4.87556	4.65464	4.52374	3.02219	3.36905	3.08203	3.02704	3.04122	4.25356	4.24451	4.29191	4.24229	0.0229935	4.86058	3.04122	4.48384	4.52144	0.0282065	0.287067	0.136387	0.948649	0.113566	0.00610154	0.514213	Kruskal.test	0.00669405	DKD - CON;Roxa - CON	0.0043;0.0043
neg_6095	L-beta-aspartyl-L-leucine	245.114	2.36183	neg	M-H	C10H18N2O5	-	82.3	-1.98929	-	HMDB0011166	-	4.07355	4.26387	3.90167	4.13107	4.16864	4.48126	4.43721	4.29341	4.50404	4.35149	4.48646	4.38611	3.32569	3.065	2.82099	2.40983	2.42397	4.10842	4.08404	4.09756	4.08976	0.0104656	4.69707	4.17001	4.40979	2.8091	0.194172	0.0812598	0.400071	0.94165	0.802293	0.469679	0.02455	Welch's anova	0.00020262	CON - DKD;CON - Roxa	0.0015;0.0015
neg_6429	DIMBOA-Glc	394.077	1.70425	neg	M+Na-2H	C15H19NO10	-	60.1	4.7134	-	HMDB0029710	113565-32-5	5.602	4.53349	4.19004	3.79418	4.5412	1.98728	4.01495	3.73289	4.62892	3.79057	3.89697	2.3475	2.02636	2.71518	2.15724	2.03116	2.04522	4.23508	4.23707	4.25312	4.21499	0.0153042	4.83732	2.04522	4.36176	3.84377	0.0279722	0.553766	0.209093	0.454786	0.170572	0.00609266	0.315435	Kruskal.test	0.0367148	Roxa - CON	0.0087
neg_6503	N-Acetylproline	202.071	1.54825	neg	M+FA-H	C7H11NO3	-	62.0	-4.41531	-	HMDB0094701	68-95-1	4.41925	4.54528	4.52963	4.44692	4.54896	4.5299	4.91149	4.81959	4.7331	5.18761	4.81672	5.29524	4.77697	4.83617	4.59685	4.6928	4.56165	4.77294	4.76985	4.77094	4.76293	0.00431084	5.37124	4.69289	4.50333	4.96063	0.116239	0.0556603	0.227274	0.0539334	0.221035	0.697595	0.134302	oneway_Anova	0.000539014	Roxa - DKD;CON - Roxa	4e-04;0.0297
neg_6519	1-Methyluric acid	181.036	1.49342	neg	M-H	C6H6N4O3	53.3	-	-4.17603	C16359	HMDB0003099	708-79-2	3.33407	3.90561	3.55509	3.73687	3.65889	3.55336	3.92935	3.71729	3.66397	3.80716	3.90838	3.75024	1.14171	2.16347	1.19755	1.14621	3.5262	3.85419	3.83983	3.85348	3.79462	0.0264686	4.43821	1.19755	3.60699	3.7787	0.0827839	0.136039	0.130579	0.951605	0.615876	0.0487214	0.181199	Kruskal.test	0.00336791	DKD - CON;Roxa - CON	0.0087;0.0043
neg_660	2-Hydroxy-2,6,6-trimethylcyclohexanone	201.113	3.74783	neg	M-H, M+FA-H	C9H16O2	-	71.4	-5.57671	-	HMDB0037023	7500-42-7	4.79091	4.70211	5.07841	4.81329	4.84242	4.9976	5.11077	5.11968	5.08921	5.01496	4.92887	5.23024	5.15764	5.30564	4.89379	4.92067	5.09337	5.13773	5.12926	5.12517	5.12301	0.00647712	5.73089	5.07422	4.87079	5.08229	0.171036	0.140094	0.102191	0.601402	0.893255	0.6371	0.548818	oneway_Anova	0.0330081	Roxa - DKD	0.0471
neg_6628	(3-Methoxy-4-hydroxyphenyl)ethylene glycol sulfate	263.023	1.08875	neg	M-H	C9H12O7S	61.5	-	-1.16669	-	-	-	4.02093	4.24416	3.99795	3.99666	3.7059	3.86423	3.88008	3.94918	4.15107	4.33085	4.08932	3.81841	2.53544	3.01861	2.59517	2.65495	3.49648	3.97033	3.96624	3.97106	3.96731	0.00231655	4.57077	2.86013	3.97164	4.03648	0.402428	0.178981	0.190899	0.744616	0.808415	0.186762	0.43677	oneway_Anova	5.2617e-06	CON - DKD;CON - Roxa	0;0
neg_709	Equol 4'-O-glucuronide	417.119	4.68143	neg	M-H, M+Na-2H	C21H22O9	-	76.2	-1.36564	-	HMDB0041731	-	5.85543	5.79243	5.21962	5.51245	5.77992	5.32266	5.7561	5.89084	5.59593	5.58491	6.14339	5.83825	5.13478	4.94065	4.90067	4.84204	4.29758	5.62518	5.62351	5.61496	5.60792	0.00792053	6.22	4.82314	5.58042	5.80157	0.313653	0.268931	0.208543	0.271521	0.561709	0.212767	0.755912	oneway_Anova	7.49952e-05	CON - DKD;CON - Roxa	9e-04;1e-04
neg_734	[4-(7-hydroxy-3,4-dihydro-2H-1-benzopyran-3-yl)phenyl]oxidanesulfonic acid	321.043	5.19203	neg	M-H, M+Na-2H	C15H14O6S	-	80.9	-1.56692	-	HMDB0141213	-	6.0018	5.97737	5.80436	5.92319	5.85029	5.64663	6.32145	6.32425	6.42961	5.93438	6.57925	6.27461	5.87515	5.2523	5.63817	5.13288	5.33596	5.47684	5.4747	5.48075	5.49061	0.00702983	6.08283	5.44689	5.86727	6.31059	0.30363	0.131359	0.214232	0.585396	0.474636	0.614944	0.405256	oneway_Anova	6.24713e-05	CON - DKD;Roxa - DKD;CON - Roxa	0.0184;0.0097;0
neg_737	Azelaic acid	187.097	5.2787	neg	M-H, M+Na-2H	C9H16O4	52.9	-	-3.98844	C08261	HMDB0000784;LMFA01170054	123-99-9	5.78829	5.81564	5.83983	5.53116	5.79424	5.78514	6.09949	6.01057	5.95906	6.05542	5.91085	6.09983	5.82071	5.89997	5.57517	5.53044	5.74974	5.74016	5.73817	5.73697	5.7349	0.00219752	6.33962	5.74974	5.79127	6.033	0.22274	0.0226111	0.098836	0.00283298	0.489297	0.579447	0.35416	Kruskal.test	0.00397092	DKD - Roxa;Roxa - CON	0.0022;0.0043
neg_771	2,2'-(3-methylcyclohexane-1,1-diyl)diacetic acid	213.113	5.89522	neg	M-H, M+Na-2H	C11H18O4	72.7	-	-2.97377	-	-	-	4.87897	4.81493	4.92075	4.71938	4.5677	4.75428	5.31877	5.36721	4.96883	5.42165	5.04316	5.17105	5.1612	4.59807	4.46187	4.63397	5.07977	4.88291	4.88166	4.88202	4.8787	0.00181723	5.48338	4.78698	4.776	5.21511	0.312476	0.126596	0.183686	0.808296	0.546411	0.24482	0.297562	oneway_Anova	0.00478934	Roxa - DKD;CON - Roxa	0.0082;0.0133
neg_799	Traumatic Acid	227.128	6.01103	neg	M-H, M+Na-2H	C12H20O4	79.0	-	-2.33773	C16308	HMDB0000933;LMFA01170002	6402-36-4	5.18849	5.13339	5.19572	4.9591	4.93909	5.05906	5.39102	5.39582	5.22031	5.34771	5.32134	5.35473	5.22145	4.82185	4.74345	4.80274	5.19704	5.08167	5.0797	5.07846	5.06424	0.00782373	5.67813	4.95731	5.07914	5.33849	0.23196	0.112178	0.0642728	0.292323	0.178312	0.0696732	0.187464	oneway_Anova	0.00204248	Roxa - DKD;CON - Roxa	0.021;0.0019
neg_86	2,8-Dihydroxyquinoline-beta-D-glucuronide	336.072	2.84457	neg	M-H, 2M-H, M+Na-2H	C15H15NO8	-	72.1	-1.16438	-	HMDB0011658	-	6.17755	6.02961	5.709	5.85664	6.08454	5.8349	6.24069	6.28108	6.25836	6.25067	6.52706	6.11199	4.97194	4.9475	4.90566	4.90294	4.24482	5.90297	5.901	5.89791	5.89142	0.00500832	6.50041	4.90566	5.94313	6.25451	0.0620335	0.185061	0.0299418	0.792821	0.141493	0.00204033	0.699644	Kruskal.test	0.00101905	DKD - Roxa;DKD - CON;Roxa - CON	0.0043;0.0043;0.0043
neg_868	12(R)-HETE	319.227	6.28228	neg	M-H2O-H, M-H	C20H32O3	73.4	-	-1.38043	C14822	-	-	5.88347	5.76208	6.39107	5.48482	5.88418	5.83469	6.31921	6.42781	6.25932	5.65515	6.03979	6.32173	4.99889	5.54673	4.86564	5.356	6.00205	5.89142	5.88947	5.88293	5.88076	0.00507728	6.48823	5.35386	5.87339	6.1705	0.453242	0.294307	0.283464	0.324723	0.132546	0.798287	0.486254	oneway_Anova	0.00535622	CON - Roxa	0.0042
neg_92	Uridine	243.062	0.811867	neg	M-H, M+FA-H, M+Cl	C9H12N2O6	89.0	-	-2.14124	C00299	HMDB0000296	58-96-8	5.11829	5.0862	5.09826	4.75267	4.38014	5.01799	5.21185	5.33479	5.55217	4.67872	5.46906	5.73023	5.18862	5.15508	5.16003	5.05194	5.66958	5.20558	5.2023	5.20142	5.20061	0.00218171	5.80454	5.16003	5.05209	5.40192	0.0423831	0.0832977	0.252276	0.0396951	0.507126	0.0252833	0.706	Kruskal.test	0.0346174	DKD - Roxa;DKD - CON	0.0411;0.0303
pos_1054	Macrophorin C	377.231	6.2341	pos	M+H-2H2O, M+H	C22H32O5	-	59.3	-6.50555	-	HMDB0030455	85764-11-0	4.82185	5.01899	5.33194	3.76804	4.15868	4.21327	5.35724	4.82729	5.32399	4.46841	5.01429	4.84272	3.8167	3.93348	3.34883	3.35043	4.54506	4.80114	4.79724	4.78356	4.75242	0.0211866	5.38606	3.7989	4.55213	4.97232	0.494688	0.597198	0.33626	0.730631	0.599251	0.380746	0.226122	oneway_Anova	0.00480977	CON - Roxa	0.0037
pos_1103	1-Nitro-5-glutathionyl-6-hydroxy-5,6-dihydronaphthalene	497.134	3.49798	pos	M+H, M+Na	C20H24N4O9S	-	58.6	1.0505	C14806	HMDB0060326	-	5.72261	5.60724	5.33562	5.11584	5.47576	5.06425	5.44208	4.94926	5.29945	5.20839	5.33482	4.78878	4.06061	4.18828	4.06475	4.4847	4.9026	5.0163	5.0125	5.00213	5.01036	0.00592738	5.61241	4.34019	5.38689	5.17046	0.358574	0.264329	0.250391	0.674084	0.48808	0.19293	0.863099	oneway_Anova	9.40896e-05	CON - DKD;CON - Roxa	1e-04;9e-04
pos_1305	Aspartyl-Proline	231.097	0.79715	pos	M+H, M+Na	C9H14N2O5	54.0	-	-0.299481	-	HMDB0028761	-	3.17393	2.87369	2.83228	2.72762	3.88573	4.07373	2.80889	2.71746	3.93922	2.80774	3.76807	4.26407	4.56475	4.8161	4.37586	4.26259	4.69638	4.26139	4.25732	4.24829	4.2319	0.012785	4.85191	4.54314	3.26116	3.38424	0.226468	0.579085	0.683725	0.133752	0.117498	0.85132	0.0604764	oneway_Anova	0.00335489	CON - DKD;CON - Roxa	0.0045;0.0096
pos_146	5-Hydroxyindoleacetic acid	192.066	3.70482	pos	M+H, M+Na, M+H-H2O	C10H9NO3	91.4	-	-0.0356779	C05635	HMDB0000763	54-16-0	5.33536	5.4388	5.22681	4.92038	5.15701	4.99301	5.47877	5.23364	5.12726	5.58992	5.38358	5.4983	4.41319	4.56602	4.31659	4.47862	4.39778	5.03401	5.02989	5.02321	5.02055	0.00610688	5.629	4.43444	5.17856	5.38525	0.093475	0.198086	0.174907	0.872595	0.698623	0.946922	0.288056	oneway_Anova	5.05765e-07	CON - DKD;CON - Roxa	0;0
pos_1488	Butyryl-L-carnitine	232.154	2.01622	pos	M+H-H2O, M+H	C11H21NO4	81.3	-	-0.576629	C02862	-	-	6.52722	6.85826	6.63661	5.87658	6.02904	6.63748	6.63549	6.77209	6.47871	6.24514	7.68688	7.43553	5.79391	6.27959	5.67272	5.69462	6.75852	6.66584	6.66482	6.65866	6.65958	0.0036173	7.2643	6.03987	6.42753	6.87564	0.471277	0.386161	0.564812	0.285691	0.465433	0.159546	0.79059	oneway_Anova	0.0379854	CON - Roxa	0.0307
pos_163	Porson	387.171	5.97098	pos	M+Na, M+K, M+H	C22H26O6	-	68.6	0.970947	-	HMDB0030810	56222-03-8	6.05112	6.39676	6.03612	6.32377	5.55773	5.80202	5.14474	5.1274	5.03592	5.02551	4.87142	5.13541	5.70415	5.35896	5.11375	5.30601	6.34474	6.04785	6.03999	6.03961	6.0406	0.00391192	6.64409	5.56552	6.02792	5.05673	0.484902	0.315052	0.104575	0.75416	0.137315	0.350806	0.266839	oneway_Anova	0.000581881	Roxa - DKD	4e-04
pos_199	1-(5Z,8Z,11Z,14Z,17Z-eicosapentaenoyl)-glycero-3-phosphate	479.215	6.80145	pos	M+Na, M+2Na-H, M+H	C23H37O7P	-	62.1	-4.23757	-	HMDB0062308;LMGP10050033	-	6.113	6.17573	6.24319	6.07766	6.21403	6.20342	6.28355	6.24977	6.5746	6.46341	6.50567	6.36	5.90469	5.94514	5.84363	5.90468	6.09367	5.92186	5.9454	6.09395	5.98018	0.0741427	6.59263	5.93836	6.17117	6.40617	0.0940895	0.0635812	0.128976	0.593677	0.698469	0.284357	0.188788	oneway_Anova	8.3565e-06	CON - DKD;Roxa - DKD;CON - Roxa	0.0044;0.0029;0
pos_2023	Dide-O-methylsimmondsin	312.111	1.18048	pos	M+H-2H2O	C14H21NO9	-	80.1	9.49839	-	HMDB0041207	135074-86-1	5.2684	5.43302	5.9645	4.83535	5.94739	5.909	5.63024	5.699	5.19436	5.68866	5.70744	6.44832	4.37201	4.46255	4.73728	4.16133	4.67336	5.68454	5.67545	5.66336	5.64055	0.0184541	6.26835	4.48131	5.55961	5.728	0.232966	0.460817	0.403982	0.208835	0.135139	0.779013	0.369371	oneway_Anova	0.000226133	CON - DKD;CON - Roxa	0.001;3e-04
pos_2035	(±)-Propionylcarnitine	218.139	1.24072	pos	M+H	C10H19NO4	72.5	-	0.317091	-	-	-	6.43005	6.58326	6.66859	5.91168	6.10584	6.23484	6.70779	6.44457	6.66127	6.40088	6.99153	6.8725	6.06142	6.28247	5.83923	5.77554	6.48073	6.30787	6.31555	6.30859	6.31339	0.00371012	6.91342	6.08788	6.32237	6.67976	0.296767	0.290771	0.23176	0.8397	0.706458	0.671177	0.710195	oneway_Anova	0.00951166	CON - Roxa	0.0078
pos_2240	N1-Methyl-2-pyridone-5-carboxamide	135.055	2.16363	pos	M+H-H2O	C7H8N2O2	-	58.6	-1.22406	C05842	HMDB0004193	701-44-0	4.74887	4.61866	4.3542	3.72994	4.36494	3.86929	4.94165	4.59685	4.47808	4.74627	4.58628	4.61984	3.16247	3.32125	3.3573	3.37162	3.42622	4.41543	4.46274	4.44885	4.46058	0.0208997	5.04935	3.32777	4.28098	4.66149	0.0998172	0.404596	0.161797	0.485518	0.432419	0.317175	0.091524	oneway_Anova	3.16715e-06	CON - DKD;CON - Roxa	2e-04;0
pos_2345	3,7,8,15-Scirpenetetrol	316.175	2.55065	pos	M+NH4	C15H22O6	-	72.4	-0.164201	-	HMDB0037560	128534-67-8	4.52806	4.94005	5.12005	4.70305	4.20511	4.68142	4.8862	4.44869	4.14964	5.01222	4.81125	4.56217	3.21046	3.89762	3.20368	3.94885	5.26028	4.77111	4.75638	4.75644	4.75417	0.00778849	5.36163	3.90418	4.69629	4.64503	0.8386	0.319006	0.319829	0.947263	0.792037	0.190433	0.238091	oneway_Anova	0.0480267
pos_2447	Absintholide	540.273	3.01195	pos	2M+3H2O+2H	C30H38O8	-	77.7	8.24757	-	HMDB0038171	91997-90-9	5.04698	5.02326	5.61038	4.43146	4.04939	4.52669	5.24828	5.1176	5.85589	4.83933	5.4977	5.49489	3.38525	3.75888	3.14336	3.14496	4.99963	4.77372	4.77768	4.77408	4.71928	0.0262873	5.36391	3.68642	4.78136	5.34228	0.775976	0.554872	0.353134	0.873873	0.956281	0.0708188	0.622303	oneway_Anova	0.00104195	CON - DKD;CON - Roxa	0.0178;7e-04
pos_2582	1-(2,3-Dihydro-6,7-dimethyl-1H-pyrrolizin-5-yl)-2-hydroxy-1-propanone	190.123	3.91712	pos	M+H-H2O	C12H17NO2	-	58.8	-0.3791	-	HMDB0040010	97073-12-6	5.34151	5.49336	5.02553	4.90409	5.37643	5.03561	5.29798	5.22739	5.2042	5.28768	5.38068	5.06615	4.7177	4.42234	3.99273	3.83009	2.28204	5.05324	5.04491	5.03613	5.03811	0.00769641	5.6452	3.84898	5.19609	5.24401	0.943366	0.237546	0.106766	0.383859	0.81777	0.274365	0.081804	oneway_Anova	0.000947466	CON - DKD;CON - Roxa	0.0022;0.0019
pos_2681	3-hydroxy-1-methyl-4,5-diphenylpiperidine-2,6-dione	359.139	5.05407	pos	M+ACN+Na	C18H17NO3	-	56.0	8.77273	-	HMDB0134799;HMDB0134789	-	4.78351	5.37737	4.70839	5.16088	3.53778	4.15317	3.88691	3.72409	3.70364	3.22239	3.74944	3.73026	3.13924	3.1928	3.13246	3.13406	3.70612	4.29378	4.2894	4.30944	4.29278	0.00891294	4.89847	3.13924	4.74595	3.72718	0.010052	0.747015	0.0339567	0.713161	0.0169515	0.00131819	0.111511	Kruskal.test	0.00529402	DKD - Roxa;DKD - CON;Roxa - CON	0.0411;0.0087;0.0173
pos_2691	(±)-Octanoylcarnitine	288.217	5.23595	pos	M+H	C15H29NO4	84.4	-	0.0491681	-	-	-	3.95205	4.60976	4.78489	4.1122	3.85059	4.33517	4.75618	4.46237	4.37948	4.2649	5.03299	5.03705	3.63396	4.04063	3.71517	3.98907	4.65318	4.40988	4.42067	4.42252	4.415	0.0056859	5.01909	4.0064	4.27411	4.65549	0.401036	0.370564	0.335937	0.690787	0.282882	0.34881	0.959613	oneway_Anova	0.0338709	CON - Roxa	0.0289
pos_2910	Malabaricone C	359.185	6.17442	pos	M+H	C21H26O5	51.5	-	-1.12399	-	HMDB0005798	63335-25-1	4.29874	4.42664	4.53715	4.18207	3.19693	3.432	4.71555	3.7458	4.70396	3.69614	4.5519	3.19975	3.11235	3.1659	3.10557	3.10716	3.15947	4.26174	4.17542	4.19428	4.17221	0.0413354	4.80449	3.11235	4.2404	4.14885	0.010052	0.358032	0.747102	0.156788	0.197779	0.0498477	0.0202705	Kruskal.test	0.00572222	DKD - CON;Roxa - CON	0.0043;0.0043
pos_2955	(±)16-HETE	303.232	6.22665	pos	M+H-H2O	C20H32O3	52.7	-	-0.834937	-	-	-	5.68849	5.64412	6.07479	5.03724	5.60571	5.45681	6.12098	6.097	5.94462	5.43866	5.76259	6.01808	4.45542	5.15744	4.10861	4.81504	5.6311	5.65983	5.65575	5.6552	5.66346	0.00385606	6.26063	4.83352	5.58452	5.89699	0.593687	0.337936	0.258934	0.719957	0.213898	0.979255	0.221104	oneway_Anova	0.00230692	CON - DKD;CON - Roxa	0.0221;0.0018
pos_41	12-Ketodeoxycholic acid	355.263	6.21173	pos	M+H-2H2O, M+H, M+NH4, M+H-H2O	C24H38O4	-	71.9	-0.247138	-	HMDB0000328	5130-29-0	6.39403	6.60873	7.08086	6.2402	5.96239	5.96751	6.83325	5.72199	6.90329	6.52096	6.79503	6.20049	4.75486	4.78655	4.54601	4.67723	5.79715	6.12641	6.12257	6.12315	6.12015	0.00257474	6.72514	4.75486	6.31711	6.658	0.115096	0.475339	0.311756	0.489446	0.247393	0.017821	0.932235	Kruskal.test	0.00897716	DKD - CON;Roxa - CON	0.0043;0.0087
pos_4262	Cinncassiol C1 19-glucoside	606.256	8.30245	pos	M+ACN+Na	C26H38O12	-	94.7	7.18579	-	HMDB0035167	-	5.05124	5.00086	6.04463	4.36848	3.65178	4.10379	5.39872	3.55993	5.947	5.22187	5.61071	4.55246	3.56717	3.62075	3.56038	3.56198	4.28845	4.79953	4.86153	4.88072	4.88165	0.0357001	5.45917	3.56717	4.68467	5.3103	0.010058	0.702342	0.69469	0.85784	0.457209	0.000845959	0.217513	Kruskal.test	0.0488523	DKD - CON	0.0173
pos_4548	Amcinonide	544.268	7.25393	pos	M+ACN+H	C28H35FO7	-	91.1	-4.01703	-	HMDB0014433	51022-69-6	5.39214	5.42496	6.28856	5.35048	4.98691	5.07462	5.7741	4.92802	6.21705	5.36941	5.65154	5.29041	3.47383	4.73817	3.46705	3.46865	5.20441	5.23006	5.23513	5.2391	5.2409	0.00476789	5.83838	3.47383	5.37131	5.51048	0.0100565	0.25971	0.35856	0.100068	0.982	0.0357518	0.572105	Kruskal.test	0.016725	DKD - CON;Roxa - CON	0.0173;0.0087
pos_4681	3-Hydroxy-10'-apo-b,y-carotenal	434.306	6.8842	pos	M+ACN+H	C27H36O2	-	51.4	0.535702	-	HMDB0039019	79709-31-2	6.02959	6.00871	5.7629	5.42525	5.45064	5.29188	5.73698	6.08837	6.91588	6.33842	5.68365	6.01982	4.92345	5.00987	4.96821	5.24695	5.17466	5.86219	5.81804	5.8135	5.81563	0.0232774	6.42988	5.06463	5.6615	6.13052	0.139263	0.317248	0.453568	0.271625	0.432463	0.43332	0.235433	oneway_Anova	0.00054485	CON - DKD;CON - Roxa	0.0289;4e-04
pos_4797	E-10-Hydroxydesmethylnortriptyline	572.332	6.66663	pos	2M+ACN+H	C18H19NO	-	57.5	8.75118	-	HMDB0014257	-	5.70099	5.53814	5.16448	5.40404	5.42321	5.33529	5.25864	5.11168	5.35348	5.15517	5.35488	5.21639	5.14819	5.14892	5.1113	4.92227	5.28322	5.25521	5.25991	5.26335	5.26267	0.00367239	5.86235	5.12278	5.42769	5.2417	0.129811	0.181816	0.100624	0.975347	0.502703	0.52787	0.629143	oneway_Anova	0.0101819	CON - DKD	0.0086
pos_4808	1-Phenyl-1,3-octadecanedione	422.305	6.65172	pos	M+ACN+Na	C24H38O2	-	83.8	5.73376	-	HMDB0035583	-	6.29609	6.26708	5.95485	5.64156	5.58378	5.47543	5.85343	6.06797	7.07562	6.24578	5.84966	6.05243	4.06409	4.67633	4.36667	4.80189	5.74417	5.94392	5.88895	5.8846	5.88668	0.0286007	6.50382	4.67633	5.79821	6.0602	0.459092	0.398233	0.290847	0.257136	0.0315677	0.56849	0.742654	Kruskal.test	0.0120626	DKD - CON;Roxa - CON	0.0303;0.0043
pos_4843	LysoPE(0:0/16:0)	418.274	6.6144	pos	M+H-2H2O	C21H44NO7P	-	56.0	4.23602	-	HMDB0011473;LMGP02050036	-	4.6077	4.4999	4.01689	3.31436	3.05385	3.00072	4.13715	4.82898	5.70039	5.11218	4.23945	4.75237	3.44573	3.02284	2.96252	2.96412	3.0164	4.23834	4.13811	4.24564	4.24865	0.0473124	4.82207	3.0164	3.66562	4.79068	0.0775207	0.946397	0.64696	0.207168	0.731685	0.00432597	0.0238318	Kruskal.test	0.00523895	DKD - Roxa;Roxa - CON	0.026;0.0043
pos_5269	5-(4-hydroxy-3-methoxyphenyl)pentanoic acid	266.138	6.17442	pos	M+ACN+H	C12H16O4	-	51.1	-0.928225	-	HMDB0127761	-	5.99707	5.91299	5.52047	5.49453	5.64302	5.49373	5.77621	5.58778	5.40276	5.72443	5.64176	5.78412	4.89926	4.72318	4.56747	4.2801	3.91829	5.42081	5.38936	5.38968	5.38716	0.0160701	5.99904	4.47766	5.67697	5.65284	0.38666	0.223909	0.144551	0.0793658	0.33261	0.82972	0.254202	oneway_Anova	2.77281e-06	CON - DKD;CON - Roxa	0;0
pos_5323	Sphingosine	300.29	6.13695	pos	M+H	C18H37NO2	95.7	-	-0.320151	C00319	LMSP01010001;HMDB0000252	123-78-4	5.23701	5.22001	5.43389	4.84968	5.4549	5.21209	4.97249	5.02666	5.03799	4.84896	4.8978	5.07224	4.42585	4.8221	4.59814	4.64665	4.775	5.05246	5.03761	5.02769	5.03417	0.0104361	5.64014	4.65355	5.2346	4.97603	0.156623	0.217779	0.0871073	0.206958	0.569552	0.769843	0.531103	oneway_Anova	0.000165894	CON - DKD;Roxa - DKD;CON - Roxa	1e-04;0.0395;0.0146
pos_5496	N-Cinnamoylglycine	188.07	5.85745	pos	M+H-H2O	C11H11NO3	61.4	-	-0.64026	-	-	-	5.29242	5.21228	4.76254	4.63331	4.80927	4.4609	5.04738	4.76252	4.8351	5.03513	4.93956	4.65116	4.13808	4.08988	4.07086	3.97172	4.14596	4.65108	4.63856	4.62774	4.63338	0.00989637	5.23983	4.0833	4.86179	4.87847	0.069956	0.326744	0.157353	0.514906	0.631322	0.359678	0.0825888	oneway_Anova	4.14081e-05	CON - DKD;CON - Roxa	1e-04;2e-04
pos_5510	Cortisol	363.217	5.82718	pos	M+H	C21H30O5	71.4	-	0.404234	C00735	LMST02030001;HMDB0000063	50-23-7	5.01948	5.07269	5.52728	4.79158	5.00629	4.58171	5.43427	4.99864	5.34309	5.28591	5.51102	5.37427	3.4362	3.68153	3.29295	2.96432	5.16217	5.24176	5.24995	5.25115	5.25293	0.0048979	5.85103	3.70743	4.99984	5.32453	0.853598	0.316902	0.177388	0.681869	0.309317	0.137179	0.266602	oneway_Anova	0.000305161	CON - DKD;CON - Roxa	0.0023;4e-04
pos_5515	2-Butyl-3-phenyl-2-propen-1-al	415.202	5.81205	pos	2M+K	C13H16O	-	66.5	-4.12049	-	HMDB0037292	7492-44-6	6.06898	6.29892	6.20286	6.29107	5.84684	6.02632	5.06266	4.87292	4.73993	4.66893	5.35625	4.87173	4.6219	4.15398	4.07508	4.39802	5.55465	5.69049	5.68642	5.68527	5.68907	0.00238651	6.28988	4.56073	6.1225	4.92874	0.595691	0.175558	0.249084	0.515338	0.466609	0.184542	0.281363	oneway_Anova	1.25526e-05	CON - DKD;Roxa - DKD	0;2e-04
pos_5617	3-phenyllactic acid	131.049	4.91763	pos	M+H-2H2O	C9H10O3	68.5	-	0.45691	C01479	-	-	5.39748	5.65031	5.57818	5.39946	5.47158	5.21829	5.88985	5.49841	5.48548	5.47799	5.89345	5.72354	4.98283	5.09483	4.67926	4.70445	5.18892	5.57493	5.57408	5.57122	5.57319	0.00158856	6.17542	4.93006	5.45255	5.66145	0.229534	0.152304	0.200525	0.870426	0.0561922	0.354596	0.47451	oneway_Anova	7.60146e-05	CON - DKD;CON - Roxa	0.0013;0
pos_5869	9'-desmethylgranisetron	316.212	3.1852	pos	M+NH4	C17H22N4O	-	63.8	-4.18609	-	HMDB0061061	-	5.01146	4.9926	4.44567	4.13726	4.61291	4.35494	5.03189	5.06926	4.93266	5.37182	5.10249	4.94871	4.74606	3.84503	3.44191	3.58509	2.67016	4.67254	4.6685	4.68549	4.67183	0.00746306	5.27669	3.65765	4.59248	5.07614	0.749449	0.352495	0.159344	0.502353	0.162605	0.881782	0.13994	oneway_Anova	0.000629682	CON - DKD;CON - Roxa	0.0125;4e-04
pos_5890	6,7-Dihydro-4-(hydroxymethyl)-2-(p-hydroxyphenethyl)-7-methyl-5H-2-pyrindinium	302.196	3.11733	pos	M+NH4	C18H22NO2+	-	64.3	-9.37317	-	HMDB0033483	15794-93-1	4.60569	4.82638	4.90134	4.44933	4.2899	4.35386	5.04333	5.11451	4.42509	5.10668	4.84995	4.58174	3.50948	3.84695	3.04199	3.83417	4.64348	4.45937	4.45526	4.45114	4.44022	0.00812018	5.0536	3.77522	4.57108	4.85355	0.585395	0.251602	0.291774	0.504245	0.216767	0.793162	0.458008	oneway_Anova	0.00131365	CON - DKD;CON - Roxa	0.0119;0.0012
pos_5982	2-Formaminobenzoylacetate	208.06	2.90528	pos	M+H	C10H9NO4	50.5	-	-0.446157	C05835	-	-	5.10997	5.40878	4.86998	4.86267	4.91215	4.79062	5.37744	5.02255	4.94214	5.47925	5.51513	5.30365	3.42393	3.79706	3.08266	2.85101	3.60869	4.82868	4.84199	4.82042	4.82233	0.00971198	5.43049	3.35267	4.99236	5.27336	0.384928	0.230722	0.238833	0.111881	0.305661	0.833344	0.441793	oneway_Anova	5.18486e-08	CON - DKD;CON - Roxa	0;0
pos_6019	Riboflavin (Vitamin B2)	377.146	2.77713	pos	M+H	C17H20N4O6	70.1	-	0.909754	-	-	-	3.05725	4.389	4.09476	3.2545	4.21443	3.7731	4.09481	4.43557	3.74145	4.61891	4.22517	4.5877	2.87737	4.00847	2.87059	2.87219	2.92446	4.44344	4.4368	4.41751	4.38958	0.0231927	5.02438	2.87737	3.93393	4.33037	0.0100476	0.545277	0.365376	0.47128	0.556703	0.000398378	0.569623	Kruskal.test	0.00912505	DKD - CON;Roxa - CON	0.0303;0.0087
pos_6175	Feruloylputrescine	265.155	2.40262	pos	M+H	C14H20N2O3	74.0	-	-0.103928	C10497	-	-	5.15326	4.77998	4.73625	3.65621	4.96752	4.32178	4.97003	4.96026	4.69219	5.10811	4.86651	5.19366	3.67268	3.72626	3.66589	3.66749	3.71982	4.50863	4.51971	4.47516	4.52603	0.0216774	5.10987	3.67268	4.75811	4.96514	0.010058	0.448157	0.179101	0.386119	0.922431	0.0498489	0.0968746	Kruskal.test	0.0151038	Roxa - CON	0.0043
pos_6218	(2-oxo-2,3-dihydro-1H-indol-3-yl)acetic acid	174.055	2.27598	pos	M+H-H2O	C10H9NO3	63.2	-	-0.673212	-	-	-	5.23463	5.17128	4.68932	4.4752	4.90679	4.30934	5.20193	4.73272	4.93274	4.98532	4.99306	4.57742	4.02959	3.71768	3.78085	3.3622	3.50865	4.60251	4.59854	4.59899	4.61689	0.00861111	5.20635	3.67979	4.79776	4.90386	0.256985	0.373259	0.219147	0.665111	0.79288	0.944103	0.250177	oneway_Anova	1.18027e-05	CON - DKD;CON - Roxa	1e-04;0
pos_6247	Nicotinuric acid	181.06	2.16363	pos	M+H	C8H8N2O3	70.4	-	-1.94027	C05380	HMDB0003269	583-08-4	5.25764	5.13383	4.80904	3.92334	4.80537	3.77072	5.48576	5.10104	4.98799	5.24012	5.11118	5.14893	2.79075	2.84426	2.78397	2.78557	2.83783	4.88979	4.92265	4.92768	4.92957	0.017903	5.51977	2.79075	4.8072	5.13006	0.0100446	0.576041	0.103094	0.198942	0.375471	0.0498522	0.0448054	Kruskal.test	0.00350489	DKD - CON;Roxa - CON	0.0043;0.0043
pos_6564	N-Methyl-4-pyridone-3-carboxamide	153.066	0.879267	pos	M+H	C7H8N2O2	84.1	-	-0.171895	-	-	-	6.73968	6.72481	6.53225	6.40074	6.56378	6.42059	6.77392	6.62189	6.56129	6.77243	6.72291	6.68402	5.55214	5.76376	5.71281	6.16161	6.1472	6.49041	6.49149	6.49214	6.49411	0.00154943	7.0941	5.8675	6.56364	6.68941	0.273347	0.144878	0.0850401	0.333265	0.506379	0.266392	0.143294	oneway_Anova	4.93521e-06	CON - DKD;CON - Roxa	0;0
pos_6654	Queuine	278.125	0.842183	pos	M+H	C12H15N5O3	66.7	-	-0.433193	C01449	HMDB0001495	72496-59-4	4.53417	4.55236	4.47971	4.31173	4.38388	4.25486	4.61678	4.51264	4.9529	4.87744	4.47547	4.61004	3.78807	3.85692	3.65746	3.74203	4.42374	4.36776	4.37415	4.36617	4.34108	0.0141189	4.96452	3.78807	4.4318	4.61341	0.102074	0.164895	0.176953	0.53259	0.248834	0.0496159	0.763513	Kruskal.test	0.00440867	DKD - Roxa;DKD - CON;Roxa - CON	0.0411;0.0303;0.0043
pos_679	3-Indolepropionic acid	190.086	5.96342	pos	M+H-H2O, M+H	C11H11NO2	94.0	-	-0.828166	-	-	-	5.90047	5.84156	5.40284	5.61767	5.72224	5.43354	5.65781	5.34475	5.57257	5.48797	5.61892	5.49558	4.91512	4.84672	4.88385	4.79936	5.09614	5.37549	5.34905	5.34493	5.34681	0.0143649	5.95631	4.90824	5.65305	5.5296	0.113566	0.206679	0.112535	0.518914	0.713504	0.336158	0.133316	oneway_Anova	2.99643e-06	CON - DKD;CON - Roxa	1e-04;0
pos_6898	6-(alpha-D-Glucosaminyl)-1D-myo-inositol	364.121	0.632233	pos	M+Na	C12H23NO10	-	85.6	-0.134881	C15658	HMDB0011668	-	3.55617	4.56185	2.46926	3.9036	2.44621	2.39323	4.20893	3.99866	2.46011	4.30077	4.60973	4.12981	2.3619	2.41528	2.35515	2.35674	2.40886	4.93739	4.94121	4.96134	4.93118	0.0129878	5.54498	2.3619	3.01272	4.16937	0.010015	0.879174	0.223952	0.168055	0.0219821	0.0498359	0.0464442	Kruskal.test	0.00582029	DKD - CON;Roxa - CON	0.0173;0.0043
pos_705	Corchorifatty acid D	331.19	6.15197	pos	M+Na, M+ACN+H	C18H28O4	-	57.4	7.26351	-	HMDB0033243	-	5.20352	5.18464	5.43949	4.85998	4.85823	4.81383	5.16982	4.62622	5.94087	5.19795	5.11896	4.90044	3.40032	3.30838	3.19014	3.64486	4.81589	4.92683	4.92313	4.91042	4.88957	0.0163264	5.51478	3.40032	5.02231	5.14439	0.311611	0.255963	0.220549	0.21365	0.388122	0.0473268	0.732816	Kruskal.test	0.0127517	DKD - CON;Roxa - CON	0.0087;0.0087
pos_7116	4-Guanidinobutanoic acid	146.092	0.579967	pos	M+H	C5H11N3O2	88.5	-	-0.808292	C01035	HMDB0003464	463-00-3	4.7939	4.82538	4.61532	4.22643	4.61113	4.43239	4.83651	4.72302	4.49582	4.73282	4.95423	5.0245	4.00826	4.34896	3.85152	3.65968	3.73845	4.58297	4.58477	4.58419	4.59358	0.00485878	5.18845	3.92137	4.58409	4.79448	0.272583	0.225782	0.188841	0.582776	0.828745	0.537737	0.862428	oneway_Anova	5.77936e-05	CON - DKD;CON - Roxa	9e-04;0
pos_761	16R-HETE	365.206	6.4055	pos	M+H-H2O, M+2Na-H	C20H32O3	55.7	-	-1.56305	C14778	LMFA03060069	-	5.58844	5.2923	5.86326	3.38385	5.32348	4.68907	5.90328	5.77252	5.76834	4.96791	5.63144	5.69031	3.40031	4.74283	3.39353	3.3997	5.30142	5.30451	5.29533	5.29628	5.2697	0.0146284	5.89371	3.40031	5.30789	5.72932	0.0100565	0.619663	0.104577	0.182027	0.0224371	0.0392307	0.484319	Kruskal.test	0.0262215	Roxa - CON	0.0087
pos_806	LysoPC(P-18:0)	530.358	6.66663	pos	M+H, M+Na	C26H54NO6P	-	77.4	1.50411	C04230	HMDB0013122	-	6.77968	6.73556	6.65703	6.8517	6.75863	6.72191	6.57925	6.60493	6.83864	6.4691	6.56662	6.57317	6.31445	6.23958	6.37219	6.38732	6.63544	6.61705	6.61381	6.60835	6.61431	0.00361952	7.21545	6.3898	6.75075	6.60528	0.149078	0.0647076	0.123454	0.963254	0.076563	0.338673	0.673701	oneway_Anova	0.000556121	CON - DKD;CON - Roxa	3e-04;0.0205
[truncated: 2 more columns]

## Sheet: Sheet2
Metabolite	Mean_CON	Mean_DKD	Mean_Roxa	Test_method	group_Pvalue	diff_group_note	diff_pvalue_after	VIP	Roxa最多	Roxa最少
Porson	5.56552	6.02792	5.05673	oneway_Anova	0.000581881	Roxa - DKD	4e-04	2.80814	FALSE	TRUE
Propylene glycol stearate	2.90853	2.92377	2.77707	Kruskal.test	0.0238662	DKD - Roxa;Roxa - CON	0.026;0.0173	1.14778	FALSE	TRUE
Isoswertisin 4'-glucoside	2.85535	3.308	2.73808	Kruskal.test	0.0328968	DKD - Roxa;Roxa - CON	0.026;0.0303	2.07601	FALSE	TRUE
LysoPC(14:0/0:0)	5.09631	4.67628	4.24533	Kruskal.test	0.00293981	DKD - Roxa;DKD - CON;Roxa - CON	0.0152;0.0303;0.0043	1.42146	FALSE	TRUE
LysoPC(16:1(9Z)/0:0)	5.86215	5.27618	4.90799	Kruskal.test	0.00649579	DKD - Roxa;DKD - CON;Roxa - CON	0.0411;0.0303;0.0087	1.13691	FALSE	TRUE
Daphniphylline	5.12877	5.1821	4.93976	Kruskal.test	0.0231744	DKD - Roxa	0.026	1.21203	FALSE	TRUE
Adenosine monophosphate	3.95217	1.07721	1.06688	Kruskal.test	0.0220514	DKD - CON;Roxa - CON	0.0173;0.0173	1.88317	FALSE	TRUE
PC(16:1(9Z)/18:2(9Z,12Z))	6.02135	5.0619	5.01568	Kruskal.test	0.0232351	DKD - CON;Roxa - CON	0.0173;0.0173	1.28845	FALSE	TRUE
LysoPE(0:0/20:1(11Z))	4.48573	4.33052	4.04305	oneway_Anova	0.0127415	CON - Roxa	0.0116	1.15868	FALSE	TRUE
4-Fumarylacetoacetic acid	4.00823	3.25435	3.14673	oneway_Anova	0.00180934	CON - DKD;CON - Roxa	0.0064;0.0022	1.0188	FALSE	TRUE
O-methoxycatechol-O-sulphate	4.49426	4.41769	3.45291	Welch's anova	0.00417329	CON - DKD;CON - Roxa	0.0094;0.0143	1.44401	FALSE	TRUE
Glucosyl (2E,6E,10x)-10,11-dihydroxy-2,6-farnesadienoate	4.26826	1.87025	1.8504	oneway_Anova	7.78831e-05	CON - DKD;CON - Roxa	1e-04;2e-04	1.93449	FALSE	TRUE
(R)-2-Feruloyl-1-(4-Hydroxyphenyl)-1,2-ethanediol	4.08008	4.28122	2.52701	Welch's anova	6.58182e-07	CON - DKD;CON - Roxa	5e-04;0	1.62803	FALSE	TRUE
L-beta-aspartyl-L-leucine	4.17001	4.40979	2.8091	Welch's anova	0.00020262	CON - DKD;CON - Roxa	0.0015;0.0015	1.59442	FALSE	TRUE
5-(4-Chloro-3-hydroxy-1-butynyl)-2,2'-bithiophene	4.60537	4.7518	3.56336	Welch's anova	0.024751			1.22198	FALSE	TRUE
2,2'-(3-methylcyclohexane-1,1-diyl)diacetic acid	4.78698	4.776	5.21511	oneway_Anova	0.00478934	Roxa - DKD;CON - Roxa	0.0082;0.0133	1.62463	TRUE	FALSE
Traumatic Acid	4.95731	5.07914	5.33849	oneway_Anova	0.00204248	Roxa - DKD;CON - Roxa	0.021;0.0019	1.13204	TRUE	FALSE
Xanthurenic acid	4.72271	4.56562	4.91566	oneway_Anova	0.000152749	Roxa - DKD;CON - Roxa	1e-04;0.0196	1.70803	TRUE	FALSE
Sebacic acid	3.71312	3.84676	4.11545	oneway_Anova	0.00322108	Roxa - DKD;CON - Roxa	0.0316;0.003	1.13645	TRUE	FALSE
15-deoxy-delta12,14-Prostaglandin J2-2-glycerol ester	3.77039	3.9346	4.6963	oneway_Anova	0.00172144	Roxa - DKD;CON - Roxa	0.0076;0.003	2.08032	TRUE	FALSE
3,4,5-trihydroxy-6-[2-(3-oxoprop-1-en-1-yl)phenoxy]oxane-2-carboxylic acid	3.98853	4.23616	4.72613	oneway_Anova	0.00453066	Roxa - DKD;CON - Roxa	0.0407;0.0041	1.57607	TRUE	FALSE
N-Acetylproline	4.69289	4.50333	4.96063	oneway_Anova	0.000539014	Roxa - DKD;CON - Roxa	4e-04;0.0297	1.90569	TRUE	FALSE
2-Hydroxy-2,6,6-trimethylcyclohexanone	5.07422	4.87079	5.08229	oneway_Anova	0.0330081	Roxa - DKD	0.0471	1.16582	TRUE	FALSE
Notoginsenoside T1	4.55993	4.44299	4.72824	oneway_Anova	0.0423919	Roxa - DKD	0.0346	1.30309	TRUE	FALSE
16R-HETE	3.40031	5.30789	5.72932	Kruskal.test	0.0262215	Roxa - CON	0.0087	1.48016	TRUE	FALSE
Feruloylputrescine	3.67268	4.75811	4.96514	Kruskal.test	0.0151038	Roxa - CON	0.0043	1.36353	TRUE	FALSE
Carbamazepine-O-quinone	3.60029	3.98593	4.21084	Kruskal.test	0.0111818	Roxa - CON	0.0043	1.29938	TRUE	FALSE
Saponarioside B	3.98303	4.34213	5.53728	Kruskal.test	0.0364756	Roxa - CON	0.0087	2.15944	TRUE	FALSE
4-Hydroxy-5-(phenyl)-valeric acid-O-sulphate	2.27935	4.23726	4.33581	Kruskal.test	0.017213	Roxa - CON	0.0043	1.82663	TRUE	FALSE
5-Hydroxyindoleacetylglycine	2.94511	3.7277	4.14137	Kruskal.test	0.0111818	Roxa - CON	0.0043	1.42319	TRUE	FALSE
LysoPE(0:0/16:0)	3.0164	3.66562	4.79068	Kruskal.test	0.00523895	DKD - Roxa;Roxa - CON	0.026;0.0043	2.26222	TRUE	FALSE
Azelaic acid	5.74974	5.79127	6.033	Kruskal.test	0.00397092	DKD - Roxa;Roxa - CON	0.0022;0.0043	1.23717	TRUE	FALSE
Chlorogenic Acid	3.47173	3.8551	4.31593	Kruskal.test	0.00339442	DKD - Roxa;Roxa - CON	0.0043;0.0043	1.87214	TRUE	FALSE
7,8-Dihydro-3b,6a-dihydroxy-alpha-ionol 9-glucoside	3.50894	3.47487	4.00354	Kruskal.test	0.0108649	DKD - Roxa;Roxa - CON	0.0087;0.0173	1.69256	TRUE	FALSE
17-beta-Estradiol-3-glucuronide	2.93025	3.60221	4.14272	Kruskal.test	0.0325759	DKD - Roxa;Roxa - CON	0.026;0.0303	1.36497	TRUE	FALSE
6-Dehydrotestosterone glucuronide	3.62762	4.0426	4.40791	Kruskal.test	0.0325759	DKD - Roxa;Roxa - CON	0.026;0.0303	1.39017	TRUE	FALSE
4-Hydroxy-5-(dihydroxyphenyl)-valeric acid-O-sulphate	3.7048	3.73209	4.34682	Kruskal.test	0.0214403	DKD - Roxa;Roxa - CON	0.026;0.0173	1.52297	TRUE	FALSE
Queuine	3.78807	4.4318	4.61341	Kruskal.test	0.00440867	DKD - Roxa;DKD - CON;Roxa - CON	0.0411;0.0303;0.0043	1.11121	TRUE	FALSE
2,8-Dihydroxyquinoline-beta-D-glucuronide	4.90566	5.94313	6.25451	Kruskal.test	0.00101905	DKD - Roxa;DKD - CON;Roxa - CON	0.0043;0.0043;0.0043	1.52916	TRUE	FALSE
[(1-oxo-3-phenylpropan-2-yl)oxy]sulfonic acid	2.39624	4.06079	4.6215	Kruskal.test	0.00187144	DKD - Roxa;DKD - CON;Roxa - CON	0.026;0.0043;0.0043	1.85134	TRUE	FALSE
11-Hydroxy-12-methoxydihydrokawain	2.34463	4.103	4.37889	Kruskal.test	0.00154427	DKD - Roxa;DKD - CON;Roxa - CON	0.0043;0.0173;0.0043	1.50697	TRUE	FALSE
{4-[(1E)-3-(4-hydroxy-2-methoxyphenyl)prop-1-en-1-yl]phenyl}oxidanesulfonic acid	2.57255	3.84323	4.76238	Kruskal.test	0.00121255	DKD - Roxa;DKD - CON;Roxa - CON	0.0022;0.0173;0.0043	2.1224	TRUE	FALSE
Gibberellin A120	3.41446	3.33083	3.86082	Kruskal.test	0.000810672	DKD - Roxa;DKD - CON;Roxa - CON	0.0022;0.0043;0.0043	2.30797	TRUE	FALSE
Uridine	5.16003	5.05209	5.40192	Kruskal.test	0.0346174	DKD - Roxa;DKD - CON	0.0411;0.0303	1.60808	TRUE	FALSE
1-Octen-3-yl glucoside	2.42192	2.34722	3.84029	Kruskal.test	0.0110294	DKD - Roxa	0.0043	2.85047	TRUE	FALSE
12-Ketodeoxycholic acid	4.75486	6.31711	6.658	Kruskal.test	0.00897716	DKD - CON;Roxa - CON	0.0043;0.0087	1.50298	TRUE	FALSE
Corchorifatty acid D	3.40032	5.02231	5.14439	Kruskal.test	0.0127517	DKD - CON;Roxa - CON	0.0087;0.0087	1.46716	TRUE	FALSE
Amcinonide	3.47383	5.37131	5.51048	Kruskal.test	0.016725	DKD - CON;Roxa - CON	0.0173;0.0087	1.37126	TRUE	FALSE
1-Phenyl-1,3-octadecanedione	4.67633	5.79821	6.0602	Kruskal.test	0.0120626	DKD - CON;Roxa - CON	0.0303;0.0043	1.39025	TRUE	FALSE
Riboflavin (Vitamin B2)	2.87737	3.93393	4.33037	Kruskal.test	0.00912505	DKD - CON;Roxa - CON	0.0303;0.0087	1.49973	TRUE	FALSE
Nicotinuric acid	2.79075	4.8072	5.13006	Kruskal.test	0.00350489	DKD - CON;Roxa - CON	0.0043;0.0043	1.8735	TRUE	FALSE
6-(alpha-D-Glucosaminyl)-1D-myo-inositol	2.3619	3.01272	4.16937	Kruskal.test	0.00582029	DKD - CON;Roxa - CON	0.0173;0.0043	1.65326	TRUE	FALSE
Cholic acid	4.2992	6.0558	6.31076	Kruskal.test	0.00863193	DKD - CON;Roxa - CON	0.0043;0.0087	1.61321	TRUE	FALSE
Aminohippuric acid	3.56351	4.27189	4.36647	Kruskal.test	0.00767387	DKD - CON;Roxa - CON	0.0087;0.0043	1.05918	TRUE	FALSE
Ketoleucine	3.01988	3.97228	4.08138	Kruskal.test	0.0101442	DKD - CON;Roxa - CON	0.0087;0.0087	1.18837	TRUE	FALSE
Jasmolone glucoside	2.53892	4.31187	4.64174	Kruskal.test	0.00532526	DKD - CON;Roxa - CON	0.0043;0.0043	1.74782	TRUE	FALSE
D-Linalool 3-(6''-malonylglucoside)	3.29962	4.14267	4.34601	Kruskal.test	0.00572222	DKD - CON;Roxa - CON	0.0043;0.0043	1.24359	TRUE	FALSE
Carnosol	0.398213	4.62308	4.67547	Kruskal.test	0.0128353	DKD - CON;Roxa - CON	0.0087;0.0087	2.3167	TRUE	FALSE
3-Oxohexadecanoic acid	2.89663	4.18572	4.29824	Kruskal.test	0.00532526	DKD - CON;Roxa - CON	0.0043;0.0043	1.35789	TRUE	FALSE
12alpha-hydroxy-3-oxo-5beta-cholan-24-oic Acid	2.79235	3.93061	4.30792	Kruskal.test	0.00532526	DKD - CON;Roxa - CON	0.0043;0.0043	1.43374	TRUE	FALSE
5-Carboxy-2'-deoxyuridine	2.27029	4.51636	4.59907	Kruskal.test	0.00532526	DKD - CON;Roxa - CON	0.0043;0.0043	1.6037	TRUE	FALSE
5beta-1,3,7(11)-Eudesmatrien-8-one	4.10623	4.78291	4.83057	Kruskal.test	0.00755937	DKD - CON;Roxa - CON	0.0173;0.0043	1.02557	TRUE	FALSE
3-Indole carboxylic acid glucuronide	3.04122	4.48384	4.52144	Kruskal.test	0.00669405	DKD - CON;Roxa - CON	0.0043;0.0043	1.5946	TRUE	FALSE
1-Methyluric acid	1.19755	3.60699	3.7787	Kruskal.test	0.00336791	DKD - CON;Roxa - CON	0.0087;0.0043	1.63384	TRUE	FALSE
Cinncassiol C1 19-glucoside	3.56717	4.68467	5.3103	Kruskal.test	0.0488523	DKD - CON	0.0173	1.2958	TRUE	FALSE
Macrophorin C	3.7989	4.55213	4.97232	oneway_Anova	0.00480977	CON - Roxa	0.0037	1.31396	TRUE	FALSE
Butyryl-L-carnitine	6.03987	6.42753	6.87564	oneway_Anova	0.0379854	CON - Roxa	0.0307	1.2377	TRUE	FALSE
(±)-Propionylcarnitine	6.08788	6.32237	6.67976	oneway_Anova	0.00951166	CON - Roxa	0.0078	1.22869	TRUE	FALSE
(±)-Octanoylcarnitine	4.0064	4.27411	4.65549	oneway_Anova	0.0338709	CON - Roxa	0.0289	1.19259	TRUE	FALSE
12(R)-HETE	5.35386	5.87339	6.1705	oneway_Anova	0.00535622	CON - Roxa	0.0042	1.07337	TRUE	FALSE
2,6-Dimethoxy-4-propylphenol	3.09479	3.23994	3.7085	oneway_Anova	0.0144446	CON - Roxa	0.0164	1.47696	TRUE	FALSE
MG(0:0/14:1(9Z)/0:0)	3.83171	4.41169	4.7941	oneway_Anova	0.0064371	CON - Roxa	0.0051	1.22796	TRUE	FALSE
1,2,10-Trihydroxydihydro-trans-linalyl oxide 7-O-beta-D-glucopyranoside	3.63751	4.05988	4.44051	oneway_Anova	0.000982465	CON - Roxa	8e-04	1.28742	TRUE	FALSE
1-(5Z,8Z,11Z,14Z,17Z-eicosapentaenoyl)-glycero-3-phosphate	5.93836	6.17117	6.40617	oneway_Anova	8.3565e-06	CON - DKD;Roxa - DKD;CON - Roxa	0.0044;0.0029;0	1.08415	TRUE	FALSE
[4-(7-hydroxy-3,4-dihydro-2H-1-benzopyran-3-yl)phenyl]oxidanesulfonic acid	5.44689	5.86727	6.31059	oneway_Anova	6.24713e-05	CON - DKD;Roxa - DKD;CON - Roxa	0.0184;0.0097;0	1.46386	TRUE	FALSE
5-Hydroxyindoleacetic acid	4.43444	5.17856	5.38525	oneway_Anova	5.05765e-07	CON - DKD;CON - Roxa	0;0	1.187	TRUE	FALSE
Dide-O-methylsimmondsin	4.48131	5.55961	5.728	oneway_Anova	0.000226133	CON - DKD;CON - Roxa	0.001;3e-04	1.35013	TRUE	FALSE
N1-Methyl-2-pyridone-5-carboxamide	3.32777	4.28098	4.66149	oneway_Anova	3.16715e-06	CON - DKD;CON - Roxa	2e-04;0	1.4236	TRUE	FALSE
Absintholide	3.68642	4.78136	5.34228	oneway_Anova	0.00104195	CON - DKD;CON - Roxa	0.0178;7e-04	1.58788	TRUE	FALSE
1-(2,3-Dihydro-6,7-dimethyl-1H-pyrrolizin-5-yl)-2-hydroxy-1-propanone	3.84898	5.19609	5.24401	oneway_Anova	0.000947466	CON - DKD;CON - Roxa	0.0022;0.0019	1.60106	TRUE	FALSE
(±)16-HETE	4.83352	5.58452	5.89699	oneway_Anova	0.00230692	CON - DKD;CON - Roxa	0.0221;0.0018	1.16894	TRUE	FALSE
3-Hydroxy-10'-apo-b,y-carotenal	5.06463	5.6615	6.13052	oneway_Anova	0.00054485	CON - DKD;CON - Roxa	0.0289;4e-04	1.43284	TRUE	FALSE
N-Cinnamoylglycine	4.0833	4.86179	4.87847	oneway_Anova	4.14081e-05	CON - DKD;CON - Roxa	1e-04;2e-04	1.09966	TRUE	FALSE
Cortisol	3.70743	4.99984	5.32453	oneway_Anova	0.000305161	CON - DKD;CON - Roxa	0.0023;4e-04	1.453	TRUE	FALSE
3-phenyllactic acid	4.93006	5.45255	5.66145	oneway_Anova	7.60146e-05	CON - DKD;CON - Roxa	0.0013;0	1.02167	TRUE	FALSE
9'-desmethylgranisetron	3.65765	4.59248	5.07614	oneway_Anova	0.000629682	CON - DKD;CON - Roxa	0.0125;4e-04	1.54676	TRUE	FALSE
6,7-Dihydro-4-(hydroxymethyl)-2-(p-hydroxyphenethyl)-7-methyl-5H-2-pyrindinium	3.77522	4.57108	4.85355	oneway_Anova	0.00131365	CON - DKD;CON - Roxa	0.0119;0.0012	1.17063	TRUE	FALSE
2-Formaminobenzoylacetate	3.35267	4.99236	5.27336	oneway_Anova	5.18486e-08	CON - DKD;CON - Roxa	0;0	1.68843	TRUE	FALSE
(2-oxo-2,3-dihydro-1H-indol-3-yl)acetic acid	3.67979	4.79776	4.90386	oneway_Anova	1.18027e-05	CON - DKD;CON - Roxa	1e-04;0	1.32486	TRUE	FALSE
N-Methyl-4-pyridone-3-carboxamide	5.8675	6.56364	6.68941	oneway_Anova	4.93521e-06	CON - DKD;CON - Roxa	0;0	1.06418	TRUE	FALSE
4-Guanidinobutanoic acid	3.92137	4.58409	4.79448	oneway_Anova	5.77936e-05	CON - DKD;CON - Roxa	9e-04;0	1.14314	TRUE	FALSE
Equol 4'-O-glucuronide	4.82314	5.58042	5.80157	oneway_Anova	7.49952e-05	CON - DKD;CON - Roxa	9e-04;1e-04	1.21305	TRUE	FALSE
Alkhanin	2.88432	4.40183	4.71197	oneway_Anova	9.96558e-06	CON - DKD;CON - Roxa	2e-04;0	1.58175	TRUE	FALSE
2-octenoylglycine	3.59759	4.18654	4.31724	oneway_Anova	5.25874e-07	CON - DKD;CON - Roxa	1e-04;0	1.01152	TRUE	FALSE
4-Methyl-2-pentyl-1,3-dioxolane	3.25926	3.85279	4.12649	oneway_Anova	0.000115182	CON - DKD;CON - Roxa	0.003;1e-04	1.13622	TRUE	FALSE
Atractyligenin	4.29963	5.38115	5.53468	oneway_Anova	1.97289e-05	CON - DKD;CON - Roxa	2e-04;0	1.3082	TRUE	FALSE
3,4,5-trihydroxy-6-{[1-(4-methoxyphenyl)pentan-3-yl]oxy}oxane-2-carboxylic acid	3.57731	4.53914	4.75258	oneway_Anova	5.91127e-05	CON - DKD;CON - Roxa	6e-04;1e-04	1.24126	TRUE	FALSE
Goshuyic acid	4.58901	5.12032	5.33157	oneway_Anova	7.45445e-05	CON - DKD;CON - Roxa	0.0015;0	1.03932	TRUE	FALSE
(±)5,6-DHET	3.90141	4.56539	4.70552	oneway_Anova	0.00140447	CON - DKD;CON - Roxa	0.0069;0.0016	1.03292	TRUE	FALSE
Ginsenoyne H	2.13455	2.11455	3.84975	Welch's anova	0.0271691	CON - DKD;CON - Roxa	0.0476;0.0458	1.61942	TRUE	FALSE
LPE(18:2)	5.95165	6.36651	6.56693	oneway_Anova	0.00108974	CON - DKD;CON - Roxa	0.0164;9e-04	1.00708	TRUE	FALSE
1b-Hydroxycholic acid	3.96832	5.35828	5.44559	oneway_Anova	0.000143245	CON - DKD;CON - Roxa	4e-04;3e-04	1.44467	TRUE	FALSE
5-Megastigmen-7-yne-3,9-diol 3-glucoside	4.58879	5.13023	5.40072	oneway_Anova	1.19962e-05	CON - DKD;CON - Roxa	6e-04;0	1.14741	TRUE	FALSE
Cynaratriol	4.49049	5.1264	5.2186	oneway_Anova	1.60856e-07	CON - DKD;CON - Roxa	0;0	1.04822	TRUE	FALSE
6-(4-ethyl-5-hydroxy-2-methoxyphenoxy)-3,4,5-trihydroxyoxane-2-carboxylic acid	3.06037	3.80353	3.83445	oneway_Anova	0.000181656	CON - DKD;CON - Roxa	7e-04;5e-04	1.10765	TRUE	FALSE
Salicyluric acid	2.25454	2.75639	3.0759	oneway_Anova	0.000149794	CON - DKD;CON - Roxa	0.0073;2e-04	1.2005	TRUE	FALSE
Hippuric acid	5.77825	6.73402	6.85714	oneway_Anova	4.15909e-09	CON - DKD;CON - Roxa	0;0	1.29691	TRUE	FALSE
3,4,5-trihydroxy-6-{[3-(3-hydroxyphenyl)propanoyl]oxy}oxane-2-carboxylic acid	3.96095	5.02821	5.18585	oneway_Anova	1.38986e-06	CON - DKD;CON - Roxa	0;0	1.41118	TRUE	FALSE
(3-Methoxy-4-hydroxyphenyl)ethylene glycol sulfate	2.86013	3.97164	4.03648	oneway_Anova	5.2617e-06	CON - DKD;CON - Roxa	0;0	1.32753	TRUE	FALSE
(±)12(13)-EpOME	4.67154	4.63814	4.94787	oneway_Anova	0.0460303			1.26456	TRUE	FALSE
DIMBOA-Glc	2.04522	4.36176	3.84377	Kruskal.test	0.0367148	Roxa - CON	0.0087	1.83031	FALSE	FALSE
3-hydroxy-1-methyl-4,5-diphenylpiperidine-2,6-dione	3.13924	4.74595	3.72718	Kruskal.test	0.00529402	DKD - Roxa;DKD - CON;Roxa - CON	0.0411;0.0087;0.0173	2.7783	FALSE	FALSE
P-Toluenesulfonic acid	2.15301	4.3548	3.89688	Kruskal.test	0.00154831	DKD - Roxa;DKD - CON;Roxa - CON	0.0152;0.0043;0.0043	2.31259	FALSE	FALSE
Hydroquinone	5.08487	5.53388	5.36473	Kruskal.test	0.000810672	DKD - Roxa;DKD - CON;Roxa - CON	0.0022;0.0043;0.0043	1.40593	FALSE	FALSE
Guanidylic acid (guanosine monophosphate)	4.4831	3.35775	4.07341	Kruskal.test	0.0110078	DKD - Roxa;DKD - CON	0.026;0.0173	1.92998	FALSE	FALSE
Asparaginyl-Valine	2.38023	3.74532	3.58948	Kruskal.test	0.0056516	DKD - Roxa;DKD - CON	0.0152;0.0043	1.70873	FALSE	FALSE
(Z)-22-Hentriacontene-2,4-dione	3.03078	4.66319	4.17709	Kruskal.test	0.00645769	DKD - Roxa;DKD - CON	0.0411;0.0043	1.86283	FALSE	FALSE
(R)-Shinanolone	3.87386	4.24037	4.04387	Kruskal.test	0.0143719	DKD - Roxa	0.0022	1.2828	FALSE	FALSE
Pyranomammea C	3.43391	4.99067	4.39691	Kruskal.test	0.0408956	DKD - Roxa	0.0411	1.94522	FALSE	FALSE
PC(18:2(9Z,12Z)/22:6(4Z,7Z,10Z,13Z,16Z,19Z))	5.34858	4.68863	4.85658	Kruskal.test	0.0249019	DKD - Roxa	0.026	1.39813	FALSE	FALSE
Niazirin	1.75988	3.02237	2.23591	Kruskal.test	0.0251637	DKD - Roxa	0.0022	2.41118	FALSE	FALSE
Malabaricone C	3.11235	4.2404	4.14885	Kruskal.test	0.00572222	DKD - CON;Roxa - CON	0.0043;0.0043	1.08426	FALSE	FALSE
2-Methoxyacetaminophen sulfate	3.28494	4.47552	4.06495	Kruskal.test	0.00305538	DKD - CON;Roxa - CON	0.0043;0.0043	1.79362	FALSE	FALSE
2-Hydroxyacetaminophen sulfate	2.36106	3.92385	3.83844	Kruskal.test	0.0160818	DKD - CON;Roxa - CON	0.0173;0.0087	1.52711	FALSE	FALSE
2-(3-carboxy-3-(trimethylammonio)propyl)-L-histidine	3.57978	4.63476	4.36673	Kruskal.test	0.00847539	DKD - CON;Roxa - CON	0.0087;0.0173	1.49767	FALSE	FALSE
2-(2-Phenylacetoxy)propionylglycine	2.03037	4.01401	3.91621	Kruskal.test	0.0220514	DKD - CON;Roxa - CON	0.0087;0.0303	1.75718	FALSE	FALSE
2-Chloro-5-methyl-cis-dienelactone	3.53674	3.05836	3.2023	Kruskal.test	0.0346174	DKD - CON;Roxa - CON	0.0303;0.0303	1.16664	FALSE	FALSE
Valerylcarnitine	3.80243	4.53208	4.39177	Kruskal.test	0.0142969	DKD - CON;Roxa - CON	0.0087;0.0173	1.09113	FALSE	FALSE
Hyocholic Acid	3.11917	4.83662	4.58892	Kruskal.test	0.0210652	DKD - CON;Roxa - CON	0.0173;0.0173	1.64108	FALSE	FALSE
PE-NMe2(16:0/18:2(9Z,12Z))	5.44032	5.01049	5.06855	Kruskal.test	0.0235562	DKD - CON;Roxa - CON	0.0173;0.0303	1.13557	FALSE	FALSE
Glycocholic acid	2.91707	4.73254	4.58887	Kruskal.test	0.0101442	DKD - CON;Roxa - CON	0.0043;0.0173	1.47236	FALSE	FALSE
Dihydronaringenin-O-sulphate	2.8942	4.48129	4.44317	Kruskal.test	0.016725	DKD - CON;Roxa - CON	0.0087;0.0173	1.48198	FALSE	FALSE
PE-NMe(18:1(11Z)/22:6(4Z,7Z,10Z,13Z,16Z,19Z))	5.31674	4.42686	4.67857	Kruskal.test	0.0222978	DKD - CON	0.0173	1.38271	FALSE	FALSE
PE-NMe(16:0/22:5(4Z,7Z,10Z,13Z,16Z))	5.86378	5.2769	5.48725	Kruskal.test	0.0366429	DKD - CON	0.0303	1.28974	FALSE	FALSE
PC(18:0/18:2(9Z,12Z))	6.53425	6.10717	6.34217	Kruskal.test	0.0359079	DKD - CON	0.0303	1.16561	FALSE	FALSE
Gamma-Glutamyltryptophan	2.7714	2.63296	2.64451	Kruskal.test	0.0463635	DKD - CON	0.0043	1.2066	FALSE	FALSE
Sphingosine	4.65355	5.2346	4.97603	oneway_Anova	0.000165894	CON - DKD;Roxa - DKD;CON - Roxa	1e-04;0.0395;0.0146	1.47202	FALSE	FALSE
2-Butyl-3-phenyl-2-propen-1-al	4.56073	6.1225	4.92874	oneway_Anova	1.25526e-05	CON - DKD;Roxa - DKD	0;2e-04	3.28777	FALSE	FALSE
Ethyl glucuronide	4.60047	5.02961	4.61039	oneway_Anova	0.0109849	CON - DKD;Roxa - DKD	0.0232;0.02	1.73639	FALSE	FALSE
8-Hydroxy-5,6-octadienoic acid	4.08779	4.27559	4.09448	oneway_Anova	3.15139e-07	CON - DKD;Roxa - DKD	0;0	1.32921	FALSE	FALSE
1-Nitro-5-hydroxy-6-glutathionyl-5,6-dihydronaphthalene	4.44471	5.04554	4.72239	oneway_Anova	0.000992451	CON - DKD;Roxa - DKD	7e-04;0.0407	1.58355	FALSE	FALSE
3-Indolepropionic acid	4.90824	5.65305	5.5296	oneway_Anova	2.99643e-06	CON - DKD;CON - Roxa	1e-04;0	1.2514	FALSE	FALSE
LysoPC(P-18:0)	6.3898	6.75075	6.60528	oneway_Anova	0.000556121	CON - DKD;CON - Roxa	3e-04;0.0205	1.06669	FALSE	FALSE
1-Nitro-5-glutathionyl-6-hydroxy-5,6-dihydronaphthalene	4.34019	5.38689	5.17046	oneway_Anova	9.40896e-05	CON - DKD;CON - Roxa	1e-04;9e-04	1.51006	FALSE	FALSE
Aspartyl-Proline	4.54314	3.26116	3.38424	oneway_Anova	0.00335489	CON - DKD;CON - Roxa	0.0045;0.0096	1.39806	FALSE	FALSE
5-(4-hydroxy-3-methoxyphenyl)pentanoic acid	4.47766	5.67697	5.65284	oneway_Anova	2.77281e-06	CON - DKD;CON - Roxa	0;0	1.51807	FALSE	FALSE
Pyrocatechol sulfate	5.25251	6.26819	6.17834	oneway_Anova	5.20824e-08	CON - DKD;CON - Roxa	0;0	1.43464	FALSE	FALSE
Indole-3-carboxilic acid-O-sulphate	3.67895	5.23876	5.22473	oneway_Anova	1.61561e-05	CON - DKD;CON - Roxa	0;1e-04	1.74522	FALSE	FALSE
7-Hydroxybutylidenephthalide 7-(6-malonylglucoside)	4.14007	5.81474	5.61561	oneway_Anova	5.64763e-08	CON - DKD;CON - Roxa	0;0	1.85643	FALSE	FALSE
1-arachidonoyl-2-hydroxy-sn-glycero-3-phosphate	5.01437	5.6478	5.57547	oneway_Anova	0.000158275	CON - DKD;CON - Roxa	3e-04;7e-04	1.06508	FALSE	FALSE
3-amino-2-naphthoic acid	4.16946	4.95414	4.82331	oneway_Anova	9.14907e-06	CON - DKD;CON - Roxa	0;1e-04	1.27783	FALSE	FALSE
4-ethylphenylsulfate	4.49271	5.6552	5.20426	oneway_Anova	0.000103797	CON - DKD;CON - Roxa	1e-04;0.0056	1.95866	FALSE	FALSE
Tyrosol 4-sulfate	5.19116	6.28473	6.00367	oneway_Anova	5.56214e-06	CON - DKD;CON - Roxa	0;1e-04	1.66429	FALSE	FALSE
E-10-Hydroxydesmethylnortriptyline	5.12278	5.42769	5.2417	oneway_Anova	0.0101819	CON - DKD	0.0086	1.12664	FALSE	FALSE
Moschamine	3.1676	4.163	4.03609	oneway_Anova	0.0278806	CON - DKD	0.0325	1.3003	FALSE	FALSE
Dolichosterone	3.16159	4.09806	4.01851	oneway_Anova	0.0327796	CON - DKD	0.0418	1.15275	FALSE	FALSE
P-Tolyl Sulfate	6.39932	6.89877	6.56997	oneway_Anova	0.0154699	CON - DKD	0.0142	1.47779	FALSE	FALSE
(S)-2,3-Dihydro-5-hydroxy-2-methyl-1,4-naphthoquinone	3.70335	4.22082	3.95532	oneway_Anova	0.0380204	CON - DKD	0.0307	1.2481	FALSE	FALSE
3,7,8,15-Scirpenetetrol	3.90418	4.69629	4.64503	oneway_Anova	0.0480267			1.01402	FALSE	FALSE

## Sheet: Sheet3
Metabolite	Mean_CON	Mean_DKD	Mean_Roxa	group_Pvalue	VIP	Sig. mark
7,8-Dihydro-3b,6a-dihydroxy-alpha-ionol 9-glucoside	3.50894	3.47487	4.00354	0.0108649	1.69256	*
17-beta-Estradiol-3-glucuronide	2.93025	3.60221	4.14272	0.0325759	1.36497	*
6-Dehydrotestosterone glucuronide	3.62762	4.0426	4.40791	0.0325759	1.39017	*
4-Hydroxy-5-(dihydroxyphenyl)-valeric acid-O-sulphate	3.7048	3.73209	4.34682	0.0214403	1.52297	*
Xanthurenic acid	4.72271	4.56562	4.91566	0.000152749	1.70803	***
N-Acetylproline	4.69289	4.50333	4.96063	0.000539014	1.90569	***
Gibberellin A120	3.41446	3.33083	3.86082	0.000810672	2.30797	***
1-(5Z,8Z,11Z,14Z,17Z-eicosapentaenoyl)-glycero-3-phosphate	5.93836	6.17117	6.40617	8.3565e-06	1.08415	***
[4-(7-hydroxy-3,4-dihydro-2H-1-benzopyran-3-yl)phenyl]oxidanesulfonic acid	5.44689	5.86727	6.31059	6.24713e-05	1.46386	***
2,2'-(3-methylcyclohexane-1,1-diyl)diacetic acid	4.78698	4.776	5.21511	0.00478934	1.62463	**
Traumatic Acid	4.95731	5.07914	5.33849	0.00204248	1.13204	**
Sebacic acid	3.71312	3.84676	4.11545	0.00322108	1.13645	**
15-deoxy-delta12,14-Prostaglandin J2-2-glycerol ester	3.77039	3.9346	4.6963	0.00172144	2.08032	**
3,4,5-trihydroxy-6-[2-(3-oxoprop-1-en-1-yl)phenoxy]oxane-2-carboxylic acid	3.98853	4.23616	4.72613	0.00453066	1.57607	**
LysoPE(0:0/16:0)	3.0164	3.66562	4.79068	0.00523895	2.26222	**
Azelaic acid	5.74974	5.79127	6.033	0.00397092	1.23717	**
Chlorogenic Acid	3.47173	3.8551	4.31593	0.00339442	1.87214	**
Queuine	3.78807	4.4318	4.61341	0.00440867	1.11121	**
2,8-Dihydroxyquinoline-beta-D-glucuronide	4.90566	5.94313	6.25451	0.00101905	1.52916	**
[(1-oxo-3-phenylpropan-2-yl)oxy]sulfonic acid	2.39624	4.06079	4.6215	0.00187144	1.85134	**
11-Hydroxy-12-methoxydihydrokawain	2.34463	4.103	4.37889	0.00154427	1.50697	**
{4-[(1E)-3-(4-hydroxy-2-methoxyphenyl)prop-1-en-1-yl]phenyl}oxidanesulfonic acid	2.57255	3.84323	4.76238	0.00121255	2.1224	**
