# Supplementary material for: FG-4592 relieves diabetic kidney disease severity by influencing metabolic profiles via gut microbiota reconstruction in both human and mouse models
Source: Front Physiol. 2023 Aug 15;14:1195441. doi: 10.3389/fphys.2023.1195441 (PMC10465800; doi:10.3389/fphys.2023.1195441)
Supplement: Supplementary file 3 [file DataSheet1.ZIP › Supplemental tables/Table S7 Phylum test.xls]

ID	Con.mean	DKD.mean	Roxa.mean	p-value	Sig_mark	q-value	Roxa×î¶à	Roxa×îÉÙ	Roxa
Deferribacteres	7.71E-06	0.00208575	0.02731675	1.43E-04	***	0.00200447	TRUE	FALSE
Synergistetes	1.60E-05	3.67E-04	5.40E-04	0.005930161	**	0.027674083	TRUE	FALSE
Fusobacteria	0	0	1.16E-04	0.046147219	*	0.127043933	TRUE	FALSE
Tenericutes	0.002714857	8.37E-04	9.89E-04	0.002683554	**	0.018784876	FALSE	FALSE
Verrucomicrobia	0	3.38E-04	0	0.013664058	*	0.047824202	FALSE	FALSE
Firmicutes	0.737142429	0.80430125	0.751976625	0.273093092		0.382330328	FALSE	FALSE
Bacteroidetes	0.137915714	0.085613875	0.11692275	0.153742415		0.269049226	FALSE	FALSE
Proteobacteria	0.073506286	0.054445625	0.063732125	0.0544474		0.127043933	FALSE	FALSE
Actinobacteria	0.041119857	0.041338875	0.030586125	0.557421702		0.600300295	FALSE	TRUE
Bacteria_unclassified	0.006893714	0.009557	0.0073045	0.471359082		0.549918929	FALSE	FALSE
Campilobacterota	6.42E-04	5.18E-04	4.59E-04	0.873321746		0.873321746	FALSE	TRUE
Candidatus	3.91E-05	3.77E-04	0	0.072619881		0.145239761	FALSE	TRUE
Lentisphaerae	2.43E-06	2.04E-04	5.70E-05	0.228818914		0.355940533	FALSE	FALSE
Euryarchaeota	0	1.73E-05	0	0.391605627		0.498407161	FALSE	FALSE
