# Supplementary material for: FG-4592 relieves diabetic kidney disease severity by influencing metabolic profiles via gut microbiota reconstruction in both human and mouse models
Source: Front Physiol. 2023 Aug 15;14:1195441. doi: 10.3389/fphys.2023.1195441 (PMC10465800; doi:10.3389/fphys.2023.1195441)
Supplement: Supplementary file 3 [file DataSheet1.ZIP › Supplemental tables/Baseline characteristics.xlsx]

## Sheet: 基线分析
性别	Age	Height(cm)	Body weight(kg)	SBP	DBP	Hb	Ghb	Cr	eGFR	Alb	X24hpro(g)
Female	40	164	66	145	101	84	7.5	448	10	26	11.2
Female	58	166	76	150	78	96	6.1	533	7	34	4.9
Female	48	167	78	130	60	101	6.1	316	14.3	28	8.6
Female	51	167	72	161	92	89	6.6	295	15	29	4
Female	66	155	60	150	65	98	6.2	244	17.2	44	1.61
Female	44	168	60	138	85	95	5.6	134	41	34	2.95
Female	48	170	70	179	93	73	8.1	106	53.6	30	9.5
Female	53	160	75	188	100	95		402	10.3	42	5.46
Female	45	167	86	140	82	94	5.5	153	35	19	7.6
Female	64	162	60	130	81	77	5.8	225	19	36	1.65
Female	71	161	75	140	80	82	6.56	221	18.7	42	0.54
Female	43	155	70	124	82	94	7.5	124	46	37	5.7
Female	57	156	63	145	92	91	6.1	446	8.8	40	1.3
Female	53	153	88	130	88	104	7.9	302	15	42	4.17
Female	54	162	64	125	72	98	6.1	121	44	41	0.3
Female	28	158	52	120	80	80	5.8	282	19	41	2.8
Female	50	167	72	120	70	104	8.3	131.3	40.82	37.9	3.58
Female	55	163	69	150	85	103	6.8	233	19.6	26	5.46
Female	60	167	72	125	60	102	5.53	265	16.278	41.3	0.18
Female	62	153	61	180	104	102	9.9	313	12.9	33	4.7
Female	70	167	72	166	82	98	7.5	113	42.82	34.6	6.12
Female	50	167	72	136	99	94	8.39	266	17.383	31.1	6.34
Female	40	159	72.5	134	83	92	6	361	12.89	20.4	14.41
Female	57	167	72	170	88	91	5.86	259	17.09	30.5	3
Female	64	153	65	130	72	91	8.3	328	12.229	30.5	3.33
Female	52	161	75	151	84	90	7.68	79	74.383	22.7	8.25
Female	63	167	72	159	98	90	5.68	72	77.025	33.9	1.97
Female	42	167	72	135	65	89	6.67	282.9	17.07	35.2	5.51
Female	52	162	65	128	67	89	5.9	453	9.01	28.3	3.63
Female	45	167	72	133	72	85	6.29	426	10.188	36	4.38
Female	26	167	72	182	118	83	5.66	184	32.54	35.2	0.95
Male	56	175	94	132	78	105	6.6	143	47	27	12.5
Male	58	174	59.5	135	85	69	5.9	333	16.7	32	3.6
Male	52	165	55.2	117	93	89	6	442	12.4	34	6.7
Male	52	169	75	120	80	101	6.5	162	41	38	4.78
Male	34	178	95	132	78	88	5.7	203	36	21	22
Male	42	171	72	125	78	107	8.6	156	46.5	33	1.23
Male	48	174	60	135	85	85	7.1	409	13.9	30.4	6.14
Male	58	167	82	220	123	105	5.2	261	22.3	39.4	4.9
Male	64	170	82	170	84	88	5.9	492	10	25	11
Male	52	175	75	150	88	91	6.7	168	39.6	31	5.1
Male	54	167	66	106	69	63	6.2	119	59	27	4.7
Male	53	175	62	152	77	86	5.8	84.6	90	40	1.4
Male	60	175	75	122	81	97	6.2	219	27	23	14
Male	59	174	82	150	80	89	5.4	541	9.2	43	0.88
Male	52	167	72	143	82	88	6.3	226	27	30	9.8
Male	45	170	62	130	80	101	7	157	45	40	0.67
Male	54	176	90	139	80	99	6.56	384	14	33.8	6.23
Male	55	167	72	133	82	108	6.7	395	13.8	49	0.88
Male	56	172	80	185	87	91	6.7	156	42	32	6.25
Male	55	170	68	121	54	107	6.1	613	8	34	2.9
Male	63	175	60	106	76	74	5.8	291	19	32	0.86
Male	64	170	65	152	79	80	6	252	22	32	1.98
Male	48	175	63	154	90	88	4.6	147	48	29	9.3
Male	69	160	72	147	88	98	10	271	19.7	21	7.8
Male	53	167	72	165	94	105	7.1	342	16.549	33.4	4.44
Male	63	178	78	140	83	102	7.2	181	33.53	36.2	4.28
Male	55	167	72	122	77	102	6.2	223	27.559	26.7	3.02
Male	52	174	98	140	78	101	6.17	631.9	7.99	37.3	7.75
Male	41	171	91	135	75	101	5.8	553	10.1	30	7.4
Male	67	167	72	131	83	99	6.2	203	28.38	34	3.25
Male	54	167	72	141	90	95	10.6	112	63.814	22.9	10.71
Male	56	167	72	137	75	95	6.5	234	25.819	37.6	1.64
Male	41	172	82	135	72	93	5.9	335	18.5	19	13.66
Male	55	167	72	110	70	91	5.6	323	17.609	24.6	10.85
Male	76	167	72	160	95	91	5.7	294	17.024	31.1	3.15
Male	54	170	76	150	67	87	5.5	231	26.4	40	6
Male	69	165	60	126	76	86	6.9	229	24.189	26.6	7.08
Male	52	172	75	145	80	86	5.3	509	10.378	29.9	3.3
Male	85	170	62	171	93	86	7.83	279	16.32	21.5	6.07
Male	62	167	72	139	67	85	6.3	167	37	31	3.45
Male	33	167	72	154	95	82	6.4	118	69.435	23.3	8.21
Male	44	170	75	150	72	72	5.9	393	15	36	4.4

## Sheet: 随访分析
Gender	Age	SBP	DBP	Hb	Ghb	Cr	eGFR	Alb	X24hpro(g)
Female	40	132	66	71	6	797	5	32	9.07
Female	58	145	92	84	5.4	580	6.4	36	6.6
Female	48	138	90	136	6.7	338	13.1	19	10.5
Female	51	150	88	70	6.2	564	7	28	3
Female	66	145	65	104	6.1	180	25	32	0.88
Female	45	139	72	87	6.6	138	40	31	1.95
Female	48	143	76	87	6.5	251	18.9	27	8.6
Female	53	144	92	95	5.2	501	7.9	39	1.03
Female	45	114	74	76	4.9	186	27.7	18	12.8
Female	65	147	83	78	5.4	256	16	35	0.56
Female	71	138	74	93	6.5	157	28	35	1.19
Female	44	140	80	91	6.9	161	33	32	0.77
Female	57	136	85	79	6	360	11.5	41	1.04
Female	53	105	71	100	6.3	299	15	34	2.78
Female	55	120	82	129	6.2	100	55	41	0.48
Female	29	107	84	100	6.2	239	22	40.5	2.16
Female	55	125	86	70	6	540	7	26	12.8
Female	52	127	80	92	7.81	135	38.917	28	6.55
Female	50	120	71	101	6.08	229.8	20.75	32.9	4.21
Female	46	154	78	97	5.78	404	10.787	31.3	2.28
Female	63	135	75	104	5.3	111	45.641	41.8	2.04
Female	26	154	104	83	5.5	289	18.48	38.1	1.18
Female	57	220	100	117	6.3	275	13.81	32.6	3.45
Female	40	125	75	118	8.07	607.8	6.87	23.8	10.33
Female	61	138	78	111	10	217	20.581	36.9	0.3
Female	50	132	78	109	5.14	337.9	13.02	23.8	4.39
Female	42	140	80	92	5.44	336	13.86	37.7	6.6
Female	62	141	73	80	6.62	600	5.89	42	5.3
Female	65	125	75	90	12.8	341	11.7	22	5.3
Female	52	159	88	100	7	770	4.8	28.7	7.9
Female	70	137	71	86	7.1	165	26.906	28.7	5.3
Male	56	143	88	139	6.8	137	49	33	4.56
Male	58	150	60	88	5.4	234	26	28	12
Male	52	142	93	99	6.2	381	14.7	39.7	6.12
Male	52	130	80	127	7.7	341	16.8	36	3.5
Male	35	132	94	102	5.9	309	21.4	23	15.3
Male	43	143	84	104	9.4	156	46	32	7.43
Male	48	145	83	86	5.8	436	12.8	29.1	3.08
Male	58	152	98	71	5.6	193	32	30	2.38
Male	64	164	78	100	7	430	11.7	19	4.13
Male	52	132	75	86	6.1	229	27	28	7.3
Male	54	140	70	110	6.4	102	70.8	26	3.14
Male	53	140	82	122	5.9	63	107	39.5	2.99
Male	61	140	95	161	9.5	210	28.4	19	13.5
Male	59	113	77	108	5	506	10	43	1.28
Male	53	128	76	80	7.1	264	23	32	15
Male	46	120	70	99	7	138	49	35.9	0.7
Male	54	130	80	125	7	245	25	35	4
Male	55	136	85	107	6	292	20	38	0.17
Male	56	126	72	104	7.3	171	37	30	4.6
Male	56	150	80	113	5.6	409	13	35	9.2
Male	63	115	76	103	5.3	158	40	36	0.81
Male	65	145	85	90	6	224	25	31	7.8
Male	48	120	80	100	5.3	173	39	35	3.7
Male	69	133	95	96	8	384	13	27	4
Male	41	131	93	84	5.46	784	6.6	23	15
Male	55	166	100	80	9.6	153	43.459	21.7	8.45
Male	56	137	94	134	7.9	217	28.284	37.3	2.74
Male	64	131	71	144	6.85	235	24.282	42	3.08
Male	54	140	70	78	5.8	228	26.8	43.4	4.2
Male	33	147	90	92	6.53	199	36.912	24.3	7.43
Male	52	151	77	96	5.25	485	11.002	32	7.28
Male	55	125	90	90	5.61	550	9.253	28.8	6.68
Male	44	152	74	52	6.3	400	14.6	35	4
Male	69	165	85	76	6.58	472	10.089	24	8.34
Male	67	180	110	84	6	290	18.438	33.1	5.27
Male	55	164	91	95	6.6	326.7	17.37	34.9	4.56
Male	53	161	92	104	12	381	14.524	26.7	4.82
Male	76	165	72	83	7.4	340	14.281	30.5	2.01
Male	52	146	95	84	5.4	656	7.636	28.3	6.37
Male	41	134	84	96	7	715	7.4	37	8.3
Male	85	205	99	94	6.6	322	13.8	24	5.3
Male	62	186	96	85	6.7	275	20.364	34.4	5.3
