# Supplementary material for: FG-4592 relieves diabetic kidney disease severity by influencing metabolic profiles via gut microbiota reconstruction in both human and mouse models
Source: Front Physiol. 2023 Aug 15;14:1195441. doi: 10.3389/fphys.2023.1195441 (PMC10465800; doi:10.3389/fphys.2023.1195441)
Supplement: Supplementary file 3 [file DataSheet1.ZIP › Supplemental tables/Table S19 Correlation analysis.xls]

## Sheet: rho
rho	X1..5Z.8Z.11Z.14Z.17Z.eicosapentaenoyl..glycero.3.phosphate	X.4..7.hydroxy.3.4.dihydro.2H.1.benzopyran.3.yl.phenyl.oxidanesulfonic.acid	Xanthurenic.acid	N.Acetylproline	Gibberellin.A120	X2.8.Dihydroxyquinoline.beta.D.glucuronide	X.4...1E..3..4.hydroxy.2.methoxyphenyl.prop.1.en.1.yl.phenyl.oxidanesulfonic.acid	X11.Hydroxy.12.methoxydihydrokawain	X15.deoxy.delta12.14.Prostaglandin.J2.2.glycerol.ester	X..1.oxo.3.phenylpropan.2.yl.oxy.sulfonic.acid	Traumatic.Acid	LysoPC.14.0.0.0.	Sebacic.acid	Chlorogenic.Acid	Azelaic.acid	Queuine	X3.4.5.trihydroxy.6..2..3.oxoprop.1.en.1.yl.phenoxy.oxane.2.carboxylic.acid	X2.2...3.methylcyclohexane.1.1.diyl.diacetic.acid	LysoPE.0.0.16.0.	LysoPC.16.1.9Z..0.0.	X7.8.Dihydro.3b.6a.dihydroxy.alpha.ionol.9.glucoside	X4.Hydroxy.5..dihydroxyphenyl..valeric.acid.O.sulphate	Propylene.glycol.stearate	X17.beta.Estradiol.3.glucuronide	X6.Dehydrotestosterone.glucuronide	Isoswertisin.4..glucoside
OTU72 (Desulfovibrionaceae_unclassified)	-0.776834	-0.631331	-0.59064	-0.578309	-0.599272	-0.709015	-0.723812	-0.691752	-0.580776	-0.721345	-0.54625	0.649827	-0.562279	-0.733676	-0.6227	-0.641196	-0.67079	-0.475965	-0.614068	0.572144	-0.416777	-0.685586	0.551182	-0.668323	-0.52652	0.562279
OTU112 (Mucispirillum)	0.696684	0.762037	0.28114	0.287305	0.335395	0.838487	0.837254	0.833555	0.596805	0.866848	0.617768	-0.652294	0.49816	0.704082	0.583242	0.605437	0.607903	0.493228	0.612835	-0.803961	0.573377	0.73121	-0.607903	0.696684	0.431574	-0.548716
OTU118 (Clostridiales_unclassified)	-0.737745	-0.803922	-0.259804	-0.0196078	-0.240196	-0.75	-0.808824	-0.64951	-0.433824	-0.647059	-0.495098	0.72549	-0.561275	-0.718137	-0.441176	-0.794118	-0.416667	-0.392157	-0.747549	0.637255	-0.355392	-0.448529	0.262255	-0.497549	-0.622549	0.208333
OTU153 (Ruminococcaceae_unclassified)	-0.656863	-0.482843	-0.247549	-0.14951	-0.154412	-0.517157	-0.590686	-0.622549	-0.453431	-0.683824	-0.443627	0.583333	-0.45098	-0.617647	-0.492647	-0.730392	-0.480392	-0.404412	-0.566176	0.615196	-0.232843	-0.404412	0.512255	-0.52451	-0.465686	0.428922
OTU167 (Ruminococcaceae_unclassified)	0.453769	0.415544	0.0591873	0.102345	-0.0197291	0.48213	0.545017	0.65106	0.255245	0.73121	0.339094	-0.263877	0.263877	0.339094	0.329229	0.330463	0.53022	0.24908	0.302102	-0.480897	0.165231	0.474732	-0.347725	0.416777	0.00616535	-0.319365
OTU245 (Clostridiales_unclassified)	-0.594596	-0.628995	-0.542999	-0.653565	-0.732189	-0.606881	-0.717447	-0.624081	-0.687963	-0.646194	-0.636366	0.515972	-0.449633	-0.705162	-0.584768	-0.5258	-0.533171	-0.560198	-0.491402	0.545456	-0.621623	-0.614252	0.589682	-0.852582	-0.513515	0.55037
OTU260 (Clostridiales_unclassified)	0.605945	0.513736	0.484098	0.622411	0.655343	0.615825	0.658636	0.648757	0.546668	0.71462	0.625705	-0.4347	0.563134	0.675102	0.612532	0.408355	0.698155	0.615825	0.559841	-0.576307	0.609239	0.7245	-0.681689	0.622411	0.49727	-0.681689
OTU275 (Limosilactobacillus)	-0.276961	-0.563725	-0.392157	-0.289216	-0.289216	-0.428922	-0.556373	-0.301471	-0.421569	-0.401961	-0.428922	0.296569	-0.257353	-0.330882	-0.428922	-0.259804	-0.372549	-0.382353	-0.502451	0.29902	-0.392157	-0.42402	0.419118	-0.188725	-0.313725	0.318627
OTU276 (Faecalibaculum)	-0.0540542	-0.0221131	0.513515	0.712533	0.503687	0.0737103	0.0810813	0.157249	0.120393	0.105651	0.184276	0.0491402	0.103194	0.171991	0.289927	-0.0786243	0.159706	0.250615	0.012285	-0.154792	0.520886	0.542999	-0.390665	0.380837	0.117936	-0.506144
OTU284 (Acetatifactor)	0.659314	0.507353	0.801471	0.593137	0.632353	0.556373	0.539216	0.585784	0.485294	0.526961	0.57598	-0.634804	0.72549	0.526961	0.651961	0.620098	0.605392	0.57598	0.602941	-0.526961	0.566176	0.573529	-0.404412	0.281863	0.519608	-0.490196
OTU304 (Phocaeicola)	-0.928213	-0.835517	-0.557429	-0.389574	-0.492291	-0.901907	-0.868086	-0.891886	-0.734052	-0.800443	-0.781653	0.856812	-0.815475	-0.776642	-0.792927	-0.806706	-0.761611	-0.675178	-0.82299	0.777895	-0.52486	-0.630082	0.602524	-0.465985	-0.568703	0.571208
OTU343 (Oscillibacter)	-0.461067	-0.402207	0.301655	0.561619	0.402207	-0.448804	-0.33599	-0.317597	-0.175353	-0.305334	-0.13366	0.510117	-0.214592	-0.267321	-0.0613121	-0.507664	-0.12385	-0.040466	-0.41447	0.35561	0.198651	0.0576334	-0.0453709	0.0980993	-0.127529	-0.12385
OTU370 (Ruthenibacterium)	0.678093	0.604443	0.380951	0.386031	0.426665	0.665395	0.721268	0.759363	0.655236	0.840632	0.655236	-0.591744	0.462221	0.579046	0.634919	0.500316	0.637458	0.551109	0.495237	-0.754283	0.502856	0.670474	-0.718728	0.596824	0.403808	-0.685712
OTU388 (Butyrivibrio)	0.669118	0.681373	0.169118	-0.20098	0.0367647	0.651961	0.607843	0.546569	0.382353	0.519608	0.375	-0.683824	0.5	0.409314	0.39951	0.593137	0.397059	0.223039	0.573529	-0.492647	0.117647	0.17402	-0.196078	-0.00490196	0.360294	-0.125
OTU394 (Lachnospiraceae_unclassified)	0.727275	0.64128	0.253072	0.16462	0.127765	0.734646	0.71499	0.793614	0.358723	0.842754	0.469289	-0.555284	0.628995	0.592139	0.528257	0.64128	0.754302	0.390665	0.658479	-0.606881	0.309583	0.555284	-0.373466	0.375923	0.292384	-0.307126
OTU401 (Ruminococcaceae_unclassified)	-0.465686	-0.769608	-0.142157	-0.102941	-0.169118	-0.745098	-0.745098	-0.688725	-0.362745	-0.67402	-0.421569	0.473039	-0.362745	-0.477941	-0.367647	-0.431373	-0.414216	-0.242647	-0.446078	0.593137	-0.5	-0.561275	0.242647	-0.566176	-0.230392	0.164216
OTU454 (Proteus)	0.431373	0.397059	0.0196078	0.0245098	-0.17402	0.470588	0.468137	0.629902	0.191176	0.664216	0.267157	-0.286765	0.276961	0.230392	0.318627	0.352941	0.512255	0.161765	0.276961	-0.465686	0.0563725	0.421569	-0.291667	0.338235	-0.0392157	-0.220588
OTU473 (Clostridiales_unclassified)	-0.908171	-0.800443	-0.499807	-0.367026	-0.529871	-0.834264	-0.858065	-0.79919	-0.7566	-0.802948	-0.729042	0.87936	-0.675178	-0.844285	-0.715263	-0.844285	-0.641356	-0.632588	-0.787916	0.815475	-0.532376	-0.632588	0.617556	-0.653883	-0.71401	0.568703
OTU486 (Olsenella)	-0.552827	-0.503687	-0.304669	-0.216217	-0.228502	-0.515972	-0.533171	-0.474203	-0.722361	-0.442262	-0.631452	0.589682	-0.294841	-0.353809	-0.513515	-0.437348	-0.36118	-0.584768	-0.454547	0.589682	-0.235873	-0.383294	0.675678	-0.282556	-0.388208	0.633909
OTU529 (Clostridiales_unclassified)	-0.172876	-0.144063	-0.684644	-0.799895	-0.821848	-0.112507	-0.193457	-0.14818	-0.366333	-0.111135	-0.312823	0.178364	-0.25657	-0.367705	-0.395145	-0.141319	-0.226385	-0.34438	-0.146807	0.139947	-0.603694	-0.352612	0.288127	-0.489816	-0.43219	0.329288
OTU551 (Clostridiales_unclassified)	0.781653	0.829254	0.587492	0.517344	0.581229	0.821738	0.829254	0.762863	0.721526	0.529871	0.755347	-0.681441	0.731547	0.726536	0.741568	0.660146	0.625072	0.65263	0.740316	-0.532376	0.448448	0.509828	-0.568703	0.523607	0.531123	-0.518597
OTU646 (Lachnospiraceae_unclassified)	-0.568627	-0.558824	-0.223039	0.0784314	-0.291667	-0.453431	-0.517157	-0.355392	-0.480392	-0.428922	-0.495098	0.67402	-0.47549	-0.502451	-0.35049	-0.637255	-0.259804	-0.441176	-0.60049	0.541667	-0.421569	-0.164216	0.0931373	-0.161765	-0.605392	0.0441176

## Sheet: p
p.value	X1..5Z.8Z.11Z.14Z.17Z.eicosapentaenoyl..glycero.3.phosphate	X.4..7.hydroxy.3.4.dihydro.2H.1.benzopyran.3.yl.phenyl.oxidanesulfonic.acid	Xanthurenic.acid	N.Acetylproline	Gibberellin.A120	X2.8.Dihydroxyquinoline.beta.D.glucuronide	X.4...1E..3..4.hydroxy.2.methoxyphenyl.prop.1.en.1.yl.phenyl.oxidanesulfonic.acid	X11.Hydroxy.12.methoxydihydrokawain	X15.deoxy.delta12.14.Prostaglandin.J2.2.glycerol.ester	X..1.oxo.3.phenylpropan.2.yl.oxy.sulfonic.acid	Traumatic.Acid	LysoPC.14.0.0.0.	Sebacic.acid	Chlorogenic.Acid	Azelaic.acid	Queuine	X3.4.5.trihydroxy.6..2..3.oxoprop.1.en.1.yl.phenoxy.oxane.2.carboxylic.acid	X2.2...3.methylcyclohexane.1.1.diyl.diacetic.acid	LysoPE.0.0.16.0.	LysoPC.16.1.9Z..0.0.	X7.8.Dihydro.3b.6a.dihydroxy.alpha.ionol.9.glucoside	X4.Hydroxy.5..dihydroxyphenyl..valeric.acid.O.sulphate	Propylene.glycol.stearate	X17.beta.Estradiol.3.glucuronide	X6.Dehydrotestosterone.glucuronide	Isoswertisin.4..glucoside
OTU72 (Desulfovibrionaceae_unclassified)	0.000244261	0.00656694	0.012545	0.0150232	0.0110118	0.00143882	0.00102047	0.0020956	0.0144991	0.00108218	0.0232906	0.00474874	0.0188038	0.000801891	0.007588	0.00553836	0.00320406	0.0534507	0.00873247	0.0163989	0.0960598	0.00238258	0.0218298	0.00336103	0.0299063	0.0188038
OTU112 (Mucispirillum)	0.00188697	0.000377272	0.274345	0.263507	0.188159	2.61771e-05	2.7609e-05	3.2309e-05	0.0114338	6.70714e-06	0.00822621	0.00454072	0.0418378	0.00160619	0.0139895	0.0100108	0.00963127	0.0442356	0.00890664	0.0001006	0.0161161	0.000852508	0.00963127	0.00188697	0.0836701	0.022551
OTU118 (Clostridiales_unclassified)	0.000723825	0.000100739	0.313917	0.940458	0.353089	0.000525731	8.4597e-05	0.00477609	0.0818935	0.0049914	0.0433144	0.000980148	0.0190635	0.00116704	0.0762767	0.000140876	0.0961571	0.1195	0.000561238	0.00593244	0.161541	0.0709464	0.309209	0.0421293	0.00760691	0.422313
OTU153 (Ruminococcaceae_unclassified)	0.00417479	0.0496216	0.338088	0.566831	0.554032	0.0335114	0.0125364	0.00760691	0.0675482	0.00247029	0.0744685	0.0139708	0.069232	0.00824233	0.0445245	0.000869865	0.0509616	0.107379	0.0178228	0.00857557	0.36846	0.107379	0.0355265	0.030654	0.0595782	0.085801
OTU167 (Ruminococcaceae_unclassified)	0.0673183	0.0971484	0.821478	0.695897	0.940091	0.0500087	0.0236673	0.00464379	0.322786	0.000852508	0.18303	0.306116	0.306116	0.18303	0.196916	0.195144	0.0285673	0.335011	0.238593	0.0506834	0.526241	0.0541598	0.171425	0.0960598	0.981264	0.211476
OTU245 (Clostridiales_unclassified)	0.0118226	0.00683177	0.0242939	0.00443641	0.000832107	0.00978706	0.001186	0.00741665	0.00226839	0.00506925	0.00602442	0.0339902	0.0701708	0.00156826	0.0136812	0.0301725	0.0275325	0.0193447	0.0451489	0.0235325	0.00772377	0.0087067	0.0127251	1.37786e-05	0.0349999	0.0220652
OTU260 (Clostridiales_unclassified)	0.00993156	0.034908	0.048946	0.0076242	0.00429373	0.00848906	0.00403935	0.00484142	0.0231637	0.0012663	0.00721908	0.0812086	0.0185851	0.00294391	0.00894994	0.103672	0.00182818	0.00848906	0.0194388	0.0154597	0.00943057	0.00100377	0.00258002	0.0076242	0.0422628	0.00258002
OTU275 (Limosilactobacillus)	0.281843	0.018435	0.1195	0.260203	0.260203	0.085801	0.0203706	0.239624	0.0919126	0.10973	0.085801	0.247729	0.318668	0.194543	0.085801	0.313917	0.140836	0.129863	0.039833	0.243655	0.1195	0.0898417	0.0940177	0.468192	0.220104	0.212592
OTU276 (Faecalibaculum)	0.836756	0.932866	0.0349999	0.00132843	0.0392692	0.778597	0.757054	0.546684	0.645326	0.686533	0.478936	0.851434	0.693487	0.509211	0.258979	0.764217	0.540354	0.331943	0.962676	0.553046	0.0320378	0.0242939	0.121039	0.13152	0.65213	0.0381667
OTU284 (Acetatifactor)	0.00398858	0.0376329	0.000109735	0.0120851	0.00645379	0.0203706	0.0255037	0.013479	0.0483082	0.0297444	0.0155318	0.0061887	0.000980148	0.0297444	0.00456835	0.00791952	0.0100178	0.0155318	0.0104069	0.0297444	0.0178228	0.0160815	0.107379	0.27306	0.0325372	0.04576
OTU304 (Phocaeicola)	7.83431e-08	2.97382e-05	0.0200832	0.122172	0.0447024	7.53356e-07	6.27676e-06	1.51639e-06	0.000794392	0.000113704	0.000210536	1.12197e-05	6.62186e-05	0.000245686	0.000146556	9.12802e-05	0.000381851	0.00293951	4.96168e-05	0.000236469	0.0305228	0.00670743	0.0104742	0.0593928	0.0172087	0.0166161
OTU343 (Oscillibacter)	0.0624958	0.109492	0.239322	0.0189742	0.109492	0.0707525	0.187327	0.214157	0.500838	0.233356	0.609054	0.036434	0.408184	0.29961	0.815171	0.0374964	0.635797	0.877453	0.0981042	0.161266	0.444666	0.826097	0.862724	0.70798	0.625717	0.635797
OTU370 (Ruthenibacterium)	0.00277381	0.0101671	0.131395	0.125905	0.0876441	0.00355551	0.00108418	0.000406786	0.00430221	2.38354e-05	0.00430221	0.01234	0.0617573	0.0148651	0.0061765	0.0408212	0.00591155	0.0218507	0.0432468	0.00046816	0.0396477	0.0032238	0.00115102	0.0114306	0.107955	0.00237642
OTU388 (Butyrivibrio)	0.00330981	0.0025966	0.516418	0.439234	0.888593	0.00456835	0.00964035	0.0231938	0.129863	0.0325372	0.138035	0.00247029	0.040969	0.102784	0.112118	0.0120851	0.114542	0.389523	0.0160815	0.0445245	0.652933	0.50415	0.450705	0.985103	0.155427	0.632641
OTU394 (Lachnospiraceae_unclassified)	0.000938732	0.00553022	0.327065	0.527795	0.625074	0.000782679	0.00125555	0.000143254	0.157369	2.16962e-05	0.057374	0.02067	0.00683177	0.0122672	0.0292718	0.00553022	0.000467922	0.121039	0.00405125	0.00978706	0.226584	0.02067	0.139784	0.136991	0.254781	0.230485
OTU401 (Ruminococcaceae_unclassified)	0.0595782	0.00030321	0.586263	0.694205	0.516418	0.000598715	0.000598715	0.0022327	0.15243	0.00300754	0.0919126	0.0551445	0.15243	0.0523285	0.146554	0.0838307	0.0983312	0.348047	0.0726918	0.0120851	0.040969	0.0190635	0.348047	0.0178228	0.373665	0.528823
OTU454 (Proteus)	0.0838307	0.114542	0.940458	0.925608	0.50415	0.0565941	0.0580719	0.00672793	0.462326	0.00363635	0.299918	0.264446	0.281843	0.373665	0.212592	0.164658	0.0355265	0.535076	0.281843	0.0595782	0.829849	0.0919126	0.256003	0.184212	0.881214	0.394889
OTU473 (Clostridiales_unclassified)	4.67953e-07	0.000113704	0.0410595	0.14729	0.0286917	3.13585e-05	1.05443e-05	0.000118703	0.000439278	0.000104235	0.000899167	3.32307e-06	0.00293951	2.02558e-05	0.00124767	2.02558e-05	0.00552278	0.006428	0.00017261	6.62186e-05	0.0278085	0.006428	0.00825453	0.00441061	0.00128422	0.0172087
OTU486 (Olsenella)	0.0213587	0.0392692	0.234428	0.404558	0.377707	0.0339902	0.0275325	0.054466	0.00105641	0.0754721	0.00655355	0.0127251	0.250625	0.163549	0.0349999	0.0791651	0.154339	0.0136812	0.0667919	0.0127251	0.362081	0.128843	0.00291054	0.271831	0.123602	0.0062845
OTU529 (Clostridiales_unclassified)	0.506999	0.581198	0.00242913	0.000115867	5.1887e-05	0.667259	0.456902	0.570326	0.148114	0.671101	0.221505	0.493393	0.320194	0.146486	0.11646	0.588494	0.382261	0.175863	0.57394	0.592156	0.010286	0.165079	0.262083	0.045954	0.0831808	0.196832
OTU551 (Clostridiales_unclassified)	0.000210536	3.86079e-05	0.0131444	0.0334362	0.0144043	5.21095e-05	3.86079e-05	0.000368518	0.00107756	0.0286917	0.000454705	0.002593	0.000845438	0.00095569	0.000656321	0.0039269	0.00729554	0.0045129	0.000677837	0.0278085	0.0710037	0.0365577	0.0172087	0.0309943	0.0282474	0.0329364
OTU646 (Lachnospiraceae_unclassified)	0.0172267	0.0197086	0.389523	0.76478	0.256003	0.0675482	0.0335114	0.161541	0.0509616	0.085801	0.0433144	0.00300754	0.0537227	0.039833	0.167815	0.00593244	0.313917	0.0762767	0.0108079	0.0247148	0.0919126	0.528823	0.722186	0.535076	0.0100178	0.866483

## Sheet: rho.filter
rho	X1..5Z.8Z.11Z.14Z.17Z.eicosapentaenoyl..glycero.3.phosphate	X.4..7.hydroxy.3.4.dihydro.2H.1.benzopyran.3.yl.phenyl.oxidanesulfonic.acid	Xanthurenic.acid	N.Acetylproline	Gibberellin.A120	X2.8.Dihydroxyquinoline.beta.D.glucuronide	X.4...1E..3..4.hydroxy.2.methoxyphenyl.prop.1.en.1.yl.phenyl.oxidanesulfonic.acid	X11.Hydroxy.12.methoxydihydrokawain	X15.deoxy.delta12.14.Prostaglandin.J2.2.glycerol.ester	X..1.oxo.3.phenylpropan.2.yl.oxy.sulfonic.acid	Traumatic.Acid	LysoPC.14.0.0.0.	Sebacic.acid	Chlorogenic.Acid	Azelaic.acid	Queuine	X3.4.5.trihydroxy.6..2..3.oxoprop.1.en.1.yl.phenoxy.oxane.2.carboxylic.acid	X2.2...3.methylcyclohexane.1.1.diyl.diacetic.acid	LysoPE.0.0.16.0.	LysoPC.16.1.9Z..0.0.	X7.8.Dihydro.3b.6a.dihydroxy.alpha.ionol.9.glucoside	X4.Hydroxy.5..dihydroxyphenyl..valeric.acid.O.sulphate	Propylene.glycol.stearate	X17.beta.Estradiol.3.glucuronide	X6.Dehydrotestosterone.glucuronide	Isoswertisin.4..glucoside
OTU72 (Desulfovibrionaceae_unclassified)	-0.776834	-0.631331	-0.59064	-0.578309	-0.599272	-0.709015	-0.723812	-0.691752	-0.580776	-0.721345	-0.54625	0.649827	-0.562279	-0.733676	-0.6227	-0.641196	-0.67079	-0.475965	-0.614068	0.572144	-0.416777	-0.685586	0.551182	-0.668323	-0.52652	0.562279
OTU112 (Mucispirillum)	0.696684	0.762037	0.28114	0.287305	0.335395	0.838487	0.837254	0.833555	0.596805	0.866848	0.617768	-0.652294	0.49816	0.704082	0.583242	0.605437	0.607903	0.493228	0.612835	-0.803961	0.573377	0.73121	-0.607903	0.696684	0.431574	-0.548716
OTU118 (Clostridiales_unclassified)	-0.737745	-0.803922	-0.259804	-0.0196078	-0.240196	-0.75	-0.808824	-0.64951	-0.433824	-0.647059	-0.495098	0.72549	-0.561275	-0.718137	-0.441176	-0.794118	-0.416667	-0.392157	-0.747549	0.637255	-0.355392	-0.448529	0.262255	-0.497549	-0.622549	0.208333
OTU153 (Ruminococcaceae_unclassified)	-0.656863	-0.482843	-0.247549	-0.14951	-0.154412	-0.517157	-0.590686	-0.622549	-0.453431	-0.683824	-0.443627	0.583333	-0.45098	-0.617647	-0.492647	-0.730392	-0.480392	-0.404412	-0.566176	0.615196	-0.232843	-0.404412	0.512255	-0.52451	-0.465686	0.428922
OTU167 (Ruminococcaceae_unclassified)	0.453769	0.415544	0.0591873	0.102345	-0.0197291	0.48213	0.545017	0.65106	0.255245	0.73121	0.339094	-0.263877	0.263877	0.339094	0.329229	0.330463	0.53022	0.24908	0.302102	-0.480897	0.165231	0.474732	-0.347725	0.416777	0.00616535	-0.319365
OTU245 (Clostridiales_unclassified)	-0.594596	-0.628995	-0.542999	-0.653565	-0.732189	-0.606881	-0.717447	-0.624081	-0.687963	-0.646194	-0.636366	0.515972	-0.449633	-0.705162	-0.584768	-0.5258	-0.533171	-0.560198	-0.491402	0.545456	-0.621623	-0.614252	0.589682	-0.852582	-0.513515	0.55037
OTU260 (Clostridiales_unclassified)	0.605945	0.513736	0.484098	0.622411	0.655343	0.615825	0.658636	0.648757	0.546668	0.71462	0.625705	-0.4347	0.563134	0.675102	0.612532	0.408355	0.698155	0.615825	0.559841	-0.576307	0.609239	0.7245	-0.681689	0.622411	0.49727	-0.681689
OTU275 (Limosilactobacillus)	-0.276961	-0.563725	-0.392157	-0.289216	-0.289216	-0.428922	-0.556373	-0.301471	-0.421569	-0.401961	-0.428922	0.296569	-0.257353	-0.330882	-0.428922	-0.259804	-0.372549	-0.382353	-0.502451	0.29902	-0.392157	-0.42402	0.419118	-0.188725	-0.313725	0.318627
OTU276 (Faecalibaculum)	-0.0540542	-0.0221131	0.513515	0.712533	0.503687	0.0737103	0.0810813	0.157249	0.120393	0.105651	0.184276	0.0491402	0.103194	0.171991	0.289927	-0.0786243	0.159706	0.250615	0.012285	-0.154792	0.520886	0.542999	-0.390665	0.380837	0.117936	-0.506144
OTU284 (Acetatifactor)	0.659314	0.507353	0.801471	0.593137	0.632353	0.556373	0.539216	0.585784	0.485294	0.526961	0.57598	-0.634804	0.72549	0.526961	0.651961	0.620098	0.605392	0.57598	0.602941	-0.526961	0.566176	0.573529	-0.404412	0.281863	0.519608	-0.490196
OTU304 (Phocaeicola)	-0.928213	-0.835517	-0.557429	-0.389574	-0.492291	-0.901907	-0.868086	-0.891886	-0.734052	-0.800443	-0.781653	0.856812	-0.815475	-0.776642	-0.792927	-0.806706	-0.761611	-0.675178	-0.82299	0.777895	-0.52486	-0.630082	0.602524	-0.465985	-0.568703	0.571208
OTU343 (Oscillibacter)	-0.461067	-0.402207	0.301655	0.561619	0.402207	-0.448804	-0.33599	-0.317597	-0.175353	-0.305334	-0.13366	0.510117	-0.214592	-0.267321	-0.0613121	-0.507664	-0.12385	-0.040466	-0.41447	0.35561	0.198651	0.0576334	-0.0453709	0.0980993	-0.127529	-0.12385
OTU370 (Ruthenibacterium)	0.678093	0.604443	0.380951	0.386031	0.426665	0.665395	0.721268	0.759363	0.655236	0.840632	0.655236	-0.591744	0.462221	0.579046	0.634919	0.500316	0.637458	0.551109	0.495237	-0.754283	0.502856	0.670474	-0.718728	0.596824	0.403808	-0.685712
OTU388 (Butyrivibrio)	0.669118	0.681373	0.169118	-0.20098	0.0367647	0.651961	0.607843	0.546569	0.382353	0.519608	0.375	-0.683824	0.5	0.409314	0.39951	0.593137	0.397059	0.223039	0.573529	-0.492647	0.117647	0.17402	-0.196078	-0.00490196	0.360294	-0.125
OTU394 (Lachnospiraceae_unclassified)	0.727275	0.64128	0.253072	0.16462	0.127765	0.734646	0.71499	0.793614	0.358723	0.842754	0.469289	-0.555284	0.628995	0.592139	0.528257	0.64128	0.754302	0.390665	0.658479	-0.606881	0.309583	0.555284	-0.373466	0.375923	0.292384	-0.307126
OTU401 (Ruminococcaceae_unclassified)	-0.465686	-0.769608	-0.142157	-0.102941	-0.169118	-0.745098	-0.745098	-0.688725	-0.362745	-0.67402	-0.421569	0.473039	-0.362745	-0.477941	-0.367647	-0.431373	-0.414216	-0.242647	-0.446078	0.593137	-0.5	-0.561275	0.242647	-0.566176	-0.230392	0.164216
OTU454 (Proteus)	0.431373	0.397059	0.0196078	0.0245098	-0.17402	0.470588	0.468137	0.629902	0.191176	0.664216	0.267157	-0.286765	0.276961	0.230392	0.318627	0.352941	0.512255	0.161765	0.276961	-0.465686	0.0563725	0.421569	-0.291667	0.338235	-0.0392157	-0.220588
OTU473 (Clostridiales_unclassified)	-0.908171	-0.800443	-0.499807	-0.367026	-0.529871	-0.834264	-0.858065	-0.79919	-0.7566	-0.802948	-0.729042	0.87936	-0.675178	-0.844285	-0.715263	-0.844285	-0.641356	-0.632588	-0.787916	0.815475	-0.532376	-0.632588	0.617556	-0.653883	-0.71401	0.568703
OTU486 (Olsenella)	-0.552827	-0.503687	-0.304669	-0.216217	-0.228502	-0.515972	-0.533171	-0.474203	-0.722361	-0.442262	-0.631452	0.589682	-0.294841	-0.353809	-0.513515	-0.437348	-0.36118	-0.584768	-0.454547	0.589682	-0.235873	-0.383294	0.675678	-0.282556	-0.388208	0.633909
OTU529 (Clostridiales_unclassified)	-0.172876	-0.144063	-0.684644	-0.799895	-0.821848	-0.112507	-0.193457	-0.14818	-0.366333	-0.111135	-0.312823	0.178364	-0.25657	-0.367705	-0.395145	-0.141319	-0.226385	-0.34438	-0.146807	0.139947	-0.603694	-0.352612	0.288127	-0.489816	-0.43219	0.329288
OTU551 (Clostridiales_unclassified)	0.781653	0.829254	0.587492	0.517344	0.581229	0.821738	0.829254	0.762863	0.721526	0.529871	0.755347	-0.681441	0.731547	0.726536	0.741568	0.660146	0.625072	0.65263	0.740316	-0.532376	0.448448	0.509828	-0.568703	0.523607	0.531123	-0.518597
OTU646 (Lachnospiraceae_unclassified)	-0.568627	-0.558824	-0.223039	0.0784314	-0.291667	-0.453431	-0.517157	-0.355392	-0.480392	-0.428922	-0.495098	0.67402	-0.47549	-0.502451	-0.35049	-0.637255	-0.259804	-0.441176	-0.60049	0.541667	-0.421569	-0.164216	0.0931373	-0.161765	-0.605392	0.0441176

## Sheet: p.filter
p.value	X1..5Z.8Z.11Z.14Z.17Z.eicosapentaenoyl..glycero.3.phosphate	X.4..7.hydroxy.3.4.dihydro.2H.1.benzopyran.3.yl.phenyl.oxidanesulfonic.acid	Xanthurenic.acid	N.Acetylproline	Gibberellin.A120	X2.8.Dihydroxyquinoline.beta.D.glucuronide	X.4...1E..3..4.hydroxy.2.methoxyphenyl.prop.1.en.1.yl.phenyl.oxidanesulfonic.acid	X11.Hydroxy.12.methoxydihydrokawain	X15.deoxy.delta12.14.Prostaglandin.J2.2.glycerol.ester	X..1.oxo.3.phenylpropan.2.yl.oxy.sulfonic.acid	Traumatic.Acid	LysoPC.14.0.0.0.	Sebacic.acid	Chlorogenic.Acid	Azelaic.acid	Queuine	X3.4.5.trihydroxy.6..2..3.oxoprop.1.en.1.yl.phenoxy.oxane.2.carboxylic.acid	X2.2...3.methylcyclohexane.1.1.diyl.diacetic.acid	LysoPE.0.0.16.0.	LysoPC.16.1.9Z..0.0.	X7.8.Dihydro.3b.6a.dihydroxy.alpha.ionol.9.glucoside	X4.Hydroxy.5..dihydroxyphenyl..valeric.acid.O.sulphate	Propylene.glycol.stearate	X17.beta.Estradiol.3.glucuronide	X6.Dehydrotestosterone.glucuronide	Isoswertisin.4..glucoside
OTU72 (Desulfovibrionaceae_unclassified)	0.000244261	0.00656694	0.012545	0.0150232	0.0110118	0.00143882	0.00102047	0.0020956	0.0144991	0.00108218	0.0232906	0.00474874	0.0188038	0.000801891	0.007588	0.00553836	0.00320406	0.0534507	0.00873247	0.0163989	0.0960598	0.00238258	0.0218298	0.00336103	0.0299063	0.0188038
OTU112 (Mucispirillum)	0.00188697	0.000377272	0.274345	0.263507	0.188159	2.61771e-05	2.7609e-05	3.2309e-05	0.0114338	6.70714e-06	0.00822621	0.00454072	0.0418378	0.00160619	0.0139895	0.0100108	0.00963127	0.0442356	0.00890664	0.0001006	0.0161161	0.000852508	0.00963127	0.00188697	0.0836701	0.022551
OTU118 (Clostridiales_unclassified)	0.000723825	0.000100739	0.313917	0.940458	0.353089	0.000525731	8.4597e-05	0.00477609	0.0818935	0.0049914	0.0433144	0.000980148	0.0190635	0.00116704	0.0762767	0.000140876	0.0961571	0.1195	0.000561238	0.00593244	0.161541	0.0709464	0.309209	0.0421293	0.00760691	0.422313
OTU153 (Ruminococcaceae_unclassified)	0.00417479	0.0496216	0.338088	0.566831	0.554032	0.0335114	0.0125364	0.00760691	0.0675482	0.00247029	0.0744685	0.0139708	0.069232	0.00824233	0.0445245	0.000869865	0.0509616	0.107379	0.0178228	0.00857557	0.36846	0.107379	0.0355265	0.030654	0.0595782	0.085801
OTU167 (Ruminococcaceae_unclassified)	0.0673183	0.0971484	0.821478	0.695897	0.940091	0.0500087	0.0236673	0.00464379	0.322786	0.000852508	0.18303	0.306116	0.306116	0.18303	0.196916	0.195144	0.0285673	0.335011	0.238593	0.0506834	0.526241	0.0541598	0.171425	0.0960598	0.981264	0.211476
OTU245 (Clostridiales_unclassified)	0.0118226	0.00683177	0.0242939	0.00443641	0.000832107	0.00978706	0.001186	0.00741665	0.00226839	0.00506925	0.00602442	0.0339902	0.0701708	0.00156826	0.0136812	0.0301725	0.0275325	0.0193447	0.0451489	0.0235325	0.00772377	0.0087067	0.0127251	1.37786e-05	0.0349999	0.0220652
OTU260 (Clostridiales_unclassified)	0.00993156	0.034908	0.048946	0.0076242	0.00429373	0.00848906	0.00403935	0.00484142	0.0231637	0.0012663	0.00721908	0.0812086	0.0185851	0.00294391	0.00894994	0.103672	0.00182818	0.00848906	0.0194388	0.0154597	0.00943057	0.00100377	0.00258002	0.0076242	0.0422628	0.00258002
OTU275 (Limosilactobacillus)	0.281843	0.018435	0.1195	0.260203	0.260203	0.085801	0.0203706	0.239624	0.0919126	0.10973	0.085801	0.247729	0.318668	0.194543	0.085801	0.313917	0.140836	0.129863	0.039833	0.243655	0.1195	0.0898417	0.0940177	0.468192	0.220104	0.212592
OTU276 (Faecalibaculum)	0.836756	0.932866	0.0349999	0.00132843	0.0392692	0.778597	0.757054	0.546684	0.645326	0.686533	0.478936	0.851434	0.693487	0.509211	0.258979	0.764217	0.540354	0.331943	0.962676	0.553046	0.0320378	0.0242939	0.121039	0.13152	0.65213	0.0381667
OTU284 (Acetatifactor)	0.00398858	0.0376329	0.000109735	0.0120851	0.00645379	0.0203706	0.0255037	0.013479	0.0483082	0.0297444	0.0155318	0.0061887	0.000980148	0.0297444	0.00456835	0.00791952	0.0100178	0.0155318	0.0104069	0.0297444	0.0178228	0.0160815	0.107379	0.27306	0.0325372	0.04576
OTU304 (Phocaeicola)	7.83431e-08	2.97382e-05	0.0200832	0.122172	0.0447024	7.53356e-07	6.27676e-06	1.51639e-06	0.000794392	0.000113704	0.000210536	1.12197e-05	6.62186e-05	0.000245686	0.000146556	9.12802e-05	0.000381851	0.00293951	4.96168e-05	0.000236469	0.0305228	0.00670743	0.0104742	0.0593928	0.0172087	0.0166161
OTU343 (Oscillibacter)	0.0624958	0.109492	0.239322	0.0189742	0.109492	0.0707525	0.187327	0.214157	0.500838	0.233356	0.609054	0.036434	0.408184	0.29961	0.815171	0.0374964	0.635797	0.877453	0.0981042	0.161266	0.444666	0.826097	0.862724	0.70798	0.625717	0.635797
OTU370 (Ruthenibacterium)	0.00277381	0.0101671	0.131395	0.125905	0.0876441	0.00355551	0.00108418	0.000406786	0.00430221	2.38354e-05	0.00430221	0.01234	0.0617573	0.0148651	0.0061765	0.0408212	0.00591155	0.0218507	0.0432468	0.00046816	0.0396477	0.0032238	0.00115102	0.0114306	0.107955	0.00237642
OTU388 (Butyrivibrio)	0.00330981	0.0025966	0.516418	0.439234	0.888593	0.00456835	0.00964035	0.0231938	0.129863	0.0325372	0.138035	0.00247029	0.040969	0.102784	0.112118	0.0120851	0.114542	0.389523	0.0160815	0.0445245	0.652933	0.50415	0.450705	0.985103	0.155427	0.632641
OTU394 (Lachnospiraceae_unclassified)	0.000938732	0.00553022	0.327065	0.527795	0.625074	0.000782679	0.00125555	0.000143254	0.157369	2.16962e-05	0.057374	0.02067	0.00683177	0.0122672	0.0292718	0.00553022	0.000467922	0.121039	0.00405125	0.00978706	0.226584	0.02067	0.139784	0.136991	0.254781	0.230485
OTU401 (Ruminococcaceae_unclassified)	0.0595782	0.00030321	0.586263	0.694205	0.516418	0.000598715	0.000598715	0.0022327	0.15243	0.00300754	0.0919126	0.0551445	0.15243	0.0523285	0.146554	0.0838307	0.0983312	0.348047	0.0726918	0.0120851	0.040969	0.0190635	0.348047	0.0178228	0.373665	0.528823
OTU454 (Proteus)	0.0838307	0.114542	0.940458	0.925608	0.50415	0.0565941	0.0580719	0.00672793	0.462326	0.00363635	0.299918	0.264446	0.281843	0.373665	0.212592	0.164658	0.0355265	0.535076	0.281843	0.0595782	0.829849	0.0919126	0.256003	0.184212	0.881214	0.394889
OTU473 (Clostridiales_unclassified)	4.67953e-07	0.000113704	0.0410595	0.14729	0.0286917	3.13585e-05	1.05443e-05	0.000118703	0.000439278	0.000104235	0.000899167	3.32307e-06	0.00293951	2.02558e-05	0.00124767	2.02558e-05	0.00552278	0.006428	0.00017261	6.62186e-05	0.0278085	0.006428	0.00825453	0.00441061	0.00128422	0.0172087
OTU486 (Olsenella)	0.0213587	0.0392692	0.234428	0.404558	0.377707	0.0339902	0.0275325	0.054466	0.00105641	0.0754721	0.00655355	0.0127251	0.250625	0.163549	0.0349999	0.0791651	0.154339	0.0136812	0.0667919	0.0127251	0.362081	0.128843	0.00291054	0.271831	0.123602	0.0062845
OTU529 (Clostridiales_unclassified)	0.506999	0.581198	0.00242913	0.000115867	5.1887e-05	0.667259	0.456902	0.570326	0.148114	0.671101	0.221505	0.493393	0.320194	0.146486	0.11646	0.588494	0.382261	0.175863	0.57394	0.592156	0.010286	0.165079	0.262083	0.045954	0.0831808	0.196832
OTU551 (Clostridiales_unclassified)	0.000210536	3.86079e-05	0.0131444	0.0334362	0.0144043	5.21095e-05	3.86079e-05	0.000368518	0.00107756	0.0286917	0.000454705	0.002593	0.000845438	0.00095569	0.000656321	0.0039269	0.00729554	0.0045129	0.000677837	0.0278085	0.0710037	0.0365577	0.0172087	0.0309943	0.0282474	0.0329364
OTU646 (Lachnospiraceae_unclassified)	0.0172267	0.0197086	0.389523	0.76478	0.256003	0.0675482	0.0335114	0.161541	0.0509616	0.085801	0.0433144	0.00300754	0.0537227	0.039833	0.167815	0.00593244	0.313917	0.0762767	0.0108079	0.0247148	0.0919126	0.528823	0.722186	0.535076	0.0100178	0.866483
