# Supplementary material for: FG-4592 relieves diabetic kidney disease severity by influencing metabolic profiles via gut microbiota reconstruction in both human and mouse models
Source: Front Physiol. 2023 Aug 15;14:1195441. doi: 10.3389/fphys.2023.1195441 (PMC10465800; doi:10.3389/fphys.2023.1195441)
Supplement: Supplementary file 3 [file DataSheet1.ZIP › Supplemental tables/Animal experiment data.xlsx]

## Sheet: Sheet1
Number	Group	Body weight(g)	Blood glucose(mmol/L)	T/Cr(g/g)
1	Con	24.3	7.3	1.056
2	Con	25.6	7.6	2.024
3	Con	29	6.8	1.552
4	Con	29.9	6.73333	0.792
5	Con	26.6	6.48333	1.496
6	Con	30.1	6.23333	1.408
7	Con	27.8	5.98333	1.936
8	DKD	16.3	21.9	3.69
9	DKD	17.5	33	6.72
10	DKD	19.9	28.6	3.75
11	DKD	19.4	21.3	4.92
12	DKD	18.5	21.8	1.26
13	DKD	20.1	22.8	2.88
14	DKD	18.3	28.1	5.19
15	DKD	20.4	25.1	6.93
16	DKD-FG	24.14	33.3	1.28229
17	DKD-FG	27.65	26.9	1.75022
18	DKD-FG	25.57	33.2	1.188
19	DKD-FG	28.24	27.6	1.4432
20	DKD-FG	27.84	33.3	1.5488
21	DKD-FG	27.07	24.1	1.81867
22	DKD-FG	28.65	20.2	2.27543
23	DKD-FG-FMT	25.43	25.8	0.479111
24	DKD-FG-FMT	25.56	27	0.418
25	DKD-FG-FMT	24.25	33.3	0.156444
26	DKD-FG-FMT	23.05	23.3	0.2024
