# Supplementary material for: FG-4592 relieves diabetic kidney disease severity by influencing metabolic profiles via gut microbiota reconstruction in both human and mouse models
Source: Front Physiol. 2023 Aug 15;14:1195441. doi: 10.3389/fphys.2023.1195441 (PMC10465800; doi:10.3389/fphys.2023.1195441)
Supplement: Supplementary file 3 [file DataSheet1.ZIP › Supplemental tables/Table S8 Genus average.xls]

ID	Con	DKD	Roxa
Lachnospiraceae_unclassified	0.22437157142857142	0.28911912500000003	0.269869125
Clostridiales_unclassified	0.187113	0.11100975	0.127190875
Ruminococcaceae_unclassified	0.06802985714285714	0.08866025	0.06144825
Alistipes	0.025390714285714287	0.025979125	0.036156875
Anaerotignum	0.03183042857142857	0.0231365	0.019112375
Kineothrix	0.003519142857142857	0.030906	0.030294250000000002
Olsenella	0.013774857142857143	0.025575625	0.02043325
Muribaculaceae_unclassified	0.03330142857142857	0.014654	0.013653625
Erysipelotrichaceae_unclassified	0.006740142857142858	0.033857875	0.015487125000000001
Parabacteroides	0.04314214285714286	0.00222875	0.01466675
Peptococcaceae_unclassified	0.032357142857142855	0.006334375	0.01692025
Harryflintia	0.02777114285714286	0.0108935	0.013803000000000001
Firmicutes_unclassified	0.008215285714285715	0.020107375	0.014421625
Eggerthellaceae_unclassified	0.025399714285714286	0.01039425	0.009018875
Alphaproteobacteria_unclassified	0.0019654285714285715	0.01601275	0.023446375000000002
Ruthenibacterium	0.001481	6.98375e-4	0.0363305
Lactococcus	5.957142857142857e-5	0.03793825	1.32375e-4
Duncaniella	0.006293	0.00873075	0.023249875
Lactobacillus	0.010553285714285715	0.0142285	0.013032125
Desulfovibrio	0.013482857142857142	0.010026625	0.01072775
Acetatifactor	0.004986571428571429	0.014953375	0.01310375
Duodenibacillus	0.017978142857142856	0.00452525	0.0119065
Oscillibacter	0.026383	0.0071122500000000005	0.001741
Flintibacter	0.008062714285714286	0.0071445	0.015533625
Mucispirillum	7.714285714285714e-6	0.00208575	0.02731675
Desulfovibrionaceae_unclassified	0.01861542857142857	0.008657874999999999	5.4325e-4
Blautia	0.007984571428571428	0.008973375	0.009472375
Bacteria_unclassified	0.006893714285714286	0.009557	0.0073045
Bacteroidales_unclassified	0.007112	0.004371	0.01089775
Schaedlerella	0.011322	0.0035595	0.007565375
Faecalibaculum	0.008102857142857143	8.3e-5	0.011839249999999999
Coprococcus	0.006088428571428571	0.004425625	0.0090995
Clostridiaceae_unclassified	0.009783714285714286	0.003329125	0.005819125
Intestinimonas	0.004643857142857143	0.005473375	0.0073055
Limosilactobacillus	0.007515714285714286	0.006240875	0.00343975
Butyrivibrio	4.595714285714286e-4	0.007386	0.0075745000000000005
Ruminococcus	0.003247857142857143	0.00609825	0.004331
Phocaeicola	0.011830857142857143	0.002746625	1.4275e-4
Prevotella	0.0012884285714285714	0.004144875	0.00705225
Sutterellaceae_unclassified	0.012447	3.9725e-4	7.07625e-4
Paramuribaculum	0.004384142857142857	0.0044075	0.00316575
Proteus	4.8142857142857147e-5	0.004442	0.005774125
Holdemania	0.0029134285714285716	0.00520225	0.00229625
Deltaproteobacteria_unclassified	0.003690857142857143	0.0035	0.0032505
Bacteroides	0.002145714285714286	0.00221225	0.00551025
Hydrogenoanaerobacterium	0.0012837142857142858	0.0032573750000000003	0.004413875
Odoribacter	2.2257142857142856e-4	0.00717	4.5225e-4
Muribaculum	0.002213142857142857	0.004054625	0.00160375
Intestinibacter	0	0.007518625	0
Clostridium_XVIII	0.002938714285714286	0.0035513750000000003	0.0012205
Neglecta	8.441428571428572e-4	0.002338625	0.00191925
Anaerotruncus	3.842857142857143e-5	0.003675625	2.1775e-4
Agathobacter	0.0011155714285714287	0.0010135	0.0016663749999999999
Massiliimalia	4.921428571428571e-4	0.001091125	0.001862375
Barnesiella	0	0.0031427499999999997	0
Collinsella	0	0.003012625	0
Phocea	0	0.001974625	0
Others	0.03812342857142857	0.0466785	0.034555625
