# Supplementary material for: FG-4592 relieves diabetic kidney disease severity by influencing metabolic profiles via gut microbiota reconstruction in both human and mouse models
Source: Front Physiol. 2023 Aug 15;14:1195441. doi: 10.3389/fphys.2023.1195441 (PMC10465800; doi:10.3389/fphys.2023.1195441)
Supplement: Supplementary file 3 [file DataSheet1.ZIP › Supplemental tables/Table S2 Beta 1.xls]

sample_ID	PC1	PC2	PC3	PC4	PC5	PC6	PC7	PC8	PC9	PC10	PC11	PC12	PC13	PC14	PC15	PC16	PC17	PC18	PC19	PC20	PC21	PC22	PC23
Standard deviation	0.290806758772799	0.181671290551063	0.132582614245254	0.100942803217502	0.08647396692263	0.0776748321769483	0.0718369292548369	0.0682769254229562	0.0610054978759229	0.0580840274064928	0.0549040965013865	0.0514816934608258	0.0507515176304228	0.0492944988387114	0.0439205819566906	0.0403918756750346	0.0392263295113185	0.038189599205835	0.0346275511911363	0.0314127184903969	0.0304916982612475	0.0282318367688787	1.07336421243762e-17
Proportion of Variance	0.42948	0.16761	0.08927	0.05175	0.03798	0.03064	0.02621	0.02367	0.0189	0.01713	0.01531	0.01346	0.01308	0.01234	0.0098	0.00829	0.00781	0.00741	0.00609	0.00501	0.00472	0.00405	0
Cumulative Proportion	0.42948	0.59709	0.68636	0.73811	0.77608	0.80672	0.83293	0.8566	0.8755	0.89264	0.90795	0.92141	0.93449	0.94683	0.95662	0.96491	0.97272	0.98013	0.98622	0.99123	0.99595	1	1
