# Supplementary material for: FG-4592 relieves diabetic kidney disease severity by influencing metabolic profiles via gut microbiota reconstruction in both human and mouse models
Source: Front Physiol. 2023 Aug 15;14:1195441. doi: 10.3389/fphys.2023.1195441 (PMC10465800; doi:10.3389/fphys.2023.1195441)
Supplement: Supplementary file 3 [file DataSheet1.ZIP › Supplemental tables/Table S14 pos.xlsx]

## Sheet: Sheet1
ID	Metabolite	m/z	Retention time	Mode	Adducts	Formula	Fragmentation Score	Theoretical Fragmentation Score	Mass Error (ppm)	KEGG Compound ID	Library ID	CAS ID	DKD1	DKD2	DKD3	DKD4	DKD5	DKD6	Roxa1	Roxa2	Roxa3	Roxa4	Roxa5	Roxa6	CON1	CON2	CON3	CON4	CON5	QC01	QC02	QC03	QC04	rsd	sum
pos_1	Enantio-PAF C-16	546.353	6.68905	pos	M+Na, 2M+H, M+K, M+H, M+H-H2O	C26H54NO7P	57.8	-	-0.466208	-	-	-	8.677	8.70081	8.66913	8.80314	8.72997	8.78639	8.71464	8.77003	8.67797	8.72823	8.69314	8.67684	8.72442	8.70738	8.77325	8.77426	8.74788	8.76056	8.76398	8.75985	8.76182	0.0018107	9.36362
pos_41	12-Ketodeoxycholic acid	355.263	6.21173	pos	M+H-2H2O, M+H, M+NH4, M+H-H2O	C24H38O4	-	71.9	-0.247138	-	HMDB0000328	5130-29-0	6.39403	6.60873	7.08086	6.2402	5.96239	5.96751	6.83325	5.72199	6.90329	6.52096	6.79503	6.20049	4.75486	4.78655	4.54601	4.67723	5.79715	6.12641	6.12257	6.12315	6.12015	0.00257474	6.72514
pos_44	PC(16:0/0:0)[U]	496.34	6.34585	pos	M+H, 2M+H, M+Na, M+H-H2O	C24H50NO7P	80.0	-	-0.436574	-	-	-	8.76041	8.73383	8.74082	8.79879	8.78272	8.79121	8.75722	8.69064	8.73004	8.67652	8.77219	8.69253	8.80488	8.78132	8.80103	8.75559	8.77487	8.74213	8.73884	8.74574	8.74047	0.00294815	9.34386
pos_46	LysoPE(20:4(8Z,11Z,14Z,17Z)/0:0)	502.292	6.42785	pos	M+Na, M+2Na-H, M+H, M+H-H2O	C25H44NO7P	59.8	-	-0.149912	-	HMDB0011518;LMGP02050067	-	7.11664	7.04321	7.06646	7.06083	7.16952	7.15338	7.30572	7.29701	6.56649	7.36665	7.14192	7.30587	6.30887	6.64433	6.3629	6.6968	7.02806	7.06063	7.05565	7.04919	7.05436	0.0046731	7.65704
pos_53	Glutathione, oxidized	307.083	0.8272	pos	M+2H, M+H, M+2Na-H, M+Na	C20H32N6O12S2	64.1	-	-0.328111	-	-	-	5.69141	6.41947	5.55096	5.39125	6.2275	5.88484	5.90379	5.726	4.29988	6.2772	5.91379	5.91052	5.56706	6.31025	5.15225	5.53622	6.07567	5.90209	5.90063	5.89625	5.89288	0.00417532	6.50004
pos_67	Pantothenic Acid	220.118	1.97862	pos	M+H, M+Na, M+H-H2O, M+H-2H2O	C9H17NO5	87.8	-	0.205566	C00864	HMDB0000210	79-83-4	6.51163	6.53408	6.44463	6.29411	6.54144	6.3751	6.55461	6.21968	6.39581	6.43751	6.528	6.53835	5.86632	6.00437	5.68425	5.54486	6.4423	6.26731	6.29022	6.28224	6.28788	0.010092	6.88406
pos_110	L-3-Cyanoalanine	132.077	0.512933	pos	M+NH4, M+CH3OH+H, M+H	C4H6N2O2	-	52.3	-0.240141	C02512	HMDB0060245	-	6.8687	6.92067	7.03708	6.7082	6.92397	6.88662	6.72003	6.69733	6.73972	7.0941	6.82044	6.9637	6.85859	7.40903	6.70414	6.85064	6.97575	6.89591	6.89332	6.89333	6.89527	0.00132892	7.49652
pos_146	5-Hydroxyindoleacetic acid	192.066	3.70482	pos	M+H, M+Na, M+H-H2O	C10H9NO3	91.4	-	-0.0356779	C05635	HMDB0000763	54-16-0	5.33536	5.4388	5.22681	4.92038	5.15701	4.99301	5.47877	5.23364	5.12726	5.58992	5.38358	5.4983	4.41319	4.56602	4.31659	4.47862	4.39778	5.03401	5.02989	5.02321	5.02055	0.00610688	5.629
pos_163	Porson	387.171	5.97098	pos	M+Na, M+K, M+H	C22H26O6	-	68.6	0.970947	-	HMDB0030810	56222-03-8	6.05112	6.39676	6.03612	6.32377	5.55773	5.80202	5.14474	5.1274	5.03592	5.02551	4.87142	5.13541	5.70415	5.35896	5.11375	5.30601	6.34474	6.04785	6.03999	6.03961	6.0406	0.00391192	6.64409
pos_177	Armillarin	415.211	6.24157	pos	M+H, M+NH4, M+H-H2O	C24H30O6	-	56.7	-0.159611	-	HMDB0039380	83329-14-0	7.8047	7.66307	7.74828	7.61973	7.83056	7.55317	7.74368	7.68228	7.93082	7.86747	7.731	7.59735	7.5032	7.7495	7.66797	7.67322	7.79527	6.86043	6.87545	6.87128	6.87322	0.00657182	7.4722
pos_185	LysoPE(0:0/22:6(4Z,7Z,10Z,13Z,16Z,19Z))	548.275	6.39803	pos	M+Na, M+2Na-H, M+H-H2O	C27H44NO7P	-	59.1	-0.494573	-	LMGP02050060;HMDB0011496	-	6.83519	6.94366	6.90155	7.00976	6.92612	7.00418	7.30441	7.21555	6.11712	7.36803	7.08441	7.20015	6.38126	6.63937	6.39209	6.662	7.0458	6.97415	6.97296	6.97746	6.96881	0.00355797	7.57541
pos_186	Sphingosine-1-phosphate	380.255	6.46515	pos	M+H, M+Na, M+H-H2O	C18H38NO5P	80.9	-	-1.58021	C06124	LMSP01050001	-	6.28541	6.26477	6.25263	5.90119	5.90096	5.82917	6.24205	6.04371	6.2571	6.0238	6.26654	5.99633	5.70004	5.96556	5.60431	5.78775	5.85159	5.75918	5.8209	5.82097	5.82299	0.0291077	6.40889
pos_188	LysoPC(20:4(8Z,11Z,14Z,17Z))	566.321	6.41293	pos	M+Na, M+K, M+H-H2O	C28H50NO7P	-	96.2	-0.402037	C04230	HMDB0010396;LMGP01050140	-	8.17168	8.13449	8.16016	8.04591	8.05982	8.03023	8.09332	8.07253	7.84695	8.12456	8.01298	8.07153	7.96119	8.03239	8.0127	8.0599	8.23668	8.05076	8.05726	8.05312	8.0551	0.0027636	8.65613
pos_199	1-(5Z,8Z,11Z,14Z,17Z-eicosapentaenoyl)-glycero-3-phosphate	479.215	6.80145	pos	M+Na, M+2Na-H, M+H	C23H37O7P	-	62.1	-4.23757	-	HMDB0062308;LMGP10050033	-	6.113	6.17573	6.24319	6.07766	6.21403	6.20342	6.28355	6.24977	6.5746	6.46341	6.50567	6.36	5.90469	5.94514	5.84363	5.90468	6.09367	5.92186	5.9454	6.09395	5.98018	0.0741427	6.59263
pos_222	4-Methylene-L-glutamine	159.076	0.632233	pos	M+H, M+Na, M+NH4	C6H10N2O3	66.8	-	-0.421142	C01109	-	-	5.66097	5.53042	5.73322	5.57712	5.67743	5.66033	5.65304	5.71021	5.81069	5.70653	5.74519	5.9331	5.32205	5.56078	5.24217	5.28947	5.71048	5.63584	5.63198	5.63312	5.62958	0.00259215	6.23469
pos_259	(R)-(+)-2-Pyrrolidone-5-carboxylic acid	130.05	0.632233	pos	M+H, M+Na, M+NH4	C5H7NO3	82.3	-	0.732358	C02237	-	-	6.28066	6.24713	6.44886	6.1694	6.38298	6.19329	6.36419	6.29811	6.45307	6.34462	6.4494	6.42718	6.35639	6.51148	6.12674	6.12292	6.49423	6.31306	6.31262	6.30866	6.30937	0.0022272	6.91299
pos_264	Adenosine 3'-monophosphate	348.07	0.69205	pos	M+Na, M+2Na-H, M+H	C10H14N5O7P	97.0	-	0.021838	C01367	-	-	1.48881	1.36145	1.69738	1.20443	1.98288	2.02336	1.73822	1.9094	1.31313	1.29851	1.50441	2.37568	1.21989	6.50594	1.21352	1.21502	1.26434	4.87786	4.86812	4.86832	4.85976	0.0073443	5.47062
pos_270	N-Acetylasparagine	197.053	0.744617	pos	M+H-2H2O, M+Na, M+2Na-H	C6H10N2O4	-	52.2	-0.441981	-	HMDB0006028	4033-40-3	5.87768	5.90035	6.00655	5.31521	5.81005	5.44044	5.77275	5.34648	5.93922	5.56776	5.85764	5.58735	5.70054	5.50895	5.49031	5.2731	5.8207	5.64413	5.63892	5.63707	5.63847	0.00308767	6.24172
pos_271	5-L-Glutamyl-L-alanine	219.097	0.752117	pos	M+H, M+2Na-H, M+Na	C8H14N2O5	59.3	-	-0.30587	C03740	-	-	4.97226	5.23818	5.57778	5.17608	5.53326	5.51673	5.17414	5.08559	5.53095	5.30877	5.36266	5.47896	5.20047	5.56105	4.94171	4.85786	5.38817	5.32229	5.31612	5.30961	5.31154	0.00561409	5.91697
pos_273	N-(1-Deoxy-1-fructosyl)valine	262.128	0.767333	pos	M+H-H2O, M+2Na-H, M+H-2H2O	C11H21NO7	-	79.2	-0.0957917	-	HMDB0037844	-	5.49475	6.14528	6.26154	6.09938	6.19377	6.31996	6.37965	6.12099	5.81612	6.07559	6.29961	6.44248	5.47361	5.63643	5.78181	5.49762	6.13702	6.16952	6.15776	6.15638	6.15559	0.00652874	6.76191
pos_285	Alanyl-Glutamine	240.095	0.864567	pos	M+H, M+Na, M+H-H2O	C8H15N3O4	-	67.3	-0.159798	-	HMDB0028685	-	5.20179	5.12078	4.8869	5.22141	4.95896	5.16839	5.1898	5.03292	4.96331	5.21698	5.18337	5.31302	4.69941	4.87497	4.50867	4.55265	5.06442	5.17361	5.17504	5.16328	5.16516	0.00587039	5.77136
pos_292	(2R,2'S)-Isobuteine	208.064	0.871917	pos	M+H, M+Na, M+H-H2O	C7H13NO4S	62.7	-	0.262684	-	HMDB0030411	66512-75-2	4.44217	4.43307	4.25065	4.15108	4.19348	4.16471	4.59256	4.23298	3.74771	4.44779	4.47082	4.28421	3.8742	3.82516	3.73954	4.13047	4.39293	4.47801	4.46335	4.46295	4.48709	0.0116791	5.07502
pos_337	L-Ornithine	133.097	0.408033	pos	M+H-H2O, M+H	C5H12N2O2	59.6	-	0.936567	C00077	-	-	4.6561	4.6064	4.89639	4.2576	4.51789	4.39687	4.3512	4.23816	5.16133	4.56337	4.41607	4.66282	4.50533	4.78521	4.20736	4.321	4.48348	4.47435	4.46525	4.46489	4.45395	0.0082533	5.06672
pos_341	Acrylic acid	145.05	0.3474	pos	M+NH4, 2M+H	C3H4O2	-	53.1	7.85244	C00511;C19501	HMDB0031647;LMFA01030193	79-10-7	6.61471	6.56315	6.54325	6.42935	6.51696	6.4545	6.54833	6.48401	6.58703	6.54795	6.58308	6.51011	6.50617	6.56908	6.53497	6.51686	6.50574	6.45607	6.47277	6.46151	6.4751	0.00896387	7.06849
pos_342	3-methyl pyruvic acid	103.039	0.362567	pos	M+H, M+ACN+H	C4H6O3	77.3	-	2.85883	C00109	LMFA01060002	-	5.79076	5.72118	5.73394	5.58613	5.67484	5.57572	5.6631	5.6223	5.71477	5.66649	5.69738	5.59493	5.62094	5.65539	5.60731	5.56524	5.57286	5.55723	5.54995	5.54901	5.53746	0.00806949	6.15053
pos_343	L-Lysine	147.113	0.415633	pos	M+H-H2O, M+H	C6H14N2O2	81.6	-	-0.140221	C00047	HMDB0000182	56-87-1	5.66372	5.51251	5.64651	5.33759	5.60246	5.44595	5.15435	5.3203	5.79937	5.51874	5.57188	5.92697	5.57415	6.01525	5.45479	5.65402	5.54045	5.56358	5.55949	5.56305	5.55837	0.0025758	6.16319
pos_486	L-Proline	116.071	0.520383	pos	M+H, M+Na	C5H9NO2	94.4	-	1.93471	C00148	HMDB0000162	147-85-3	5.97569	5.93162	6.2545	5.79453	6.20515	6.12272	5.82808	5.92413	6.28433	6.02395	6.04705	6.38726	6.07381	6.47354	5.87604	5.90023	6.01764	6.12864	6.12901	6.12906	6.13323	0.0021727	6.73205
pos_604	2,4,7-Decatrienoic acid	167.107	3.39075	pos	M+H-H2O, M+H	C10H14O2	59.7	-	-0.541718	-	HMDB0035235;LMFA01030962	78417-28-4	4.88967	4.83862	4.86369	4.65601	4.79172	4.75291	4.98176	4.87352	4.86951	4.92515	4.94098	4.99108	4.70062	4.89318	4.62532	4.63783	4.735	4.85506	4.85655	4.85241	4.85442	0.00171182	5.45667
pos_618	2E,6E,8E-decatrienoic acid	167.107	3.91712	pos	M+H-H2O, M+H	C10H14O2	50.2	-	-0.675909	-	LMFA01030215	-	4.92637	4.8839	4.89806	4.70963	4.81854	4.79688	4.98015	4.86514	4.88628	4.95021	4.95103	4.98031	4.76189	4.89139	4.66532	4.69134	4.78894	4.88934	4.89341	4.87893	4.88086	0.00683166	5.48773
pos_652	P-CHLOROPHENYLALANINE	200.047	5.30413	pos	M+H-H2O, M+H	C9H10ClNO2	91.1	-	-0.326027	-	-	-	6.04436	6.14806	6.02006	5.50093	5.60413	5.49889	5.77199	5.31438	6.0407	5.39136	5.83231	5.37182	6.09283	5.61012	6.0079	5.64834	5.93053	5.75892	5.73984	5.73574	5.73769	0.0107012	6.34521
pos_670	C16 Sphinganine	274.274	5.8953	pos	M+H, M+Na	C16H35NO2	75.7	-	0.652463	-	LMSP01040001	-	6.23079	6.07341	6.14767	5.95061	6.41094	5.999	6.13824	6.00254	6.03704	6.01313	6.17868	6.31595	6.27088	6.24966	6.47622	6.29112	6.50479	5.98149	5.99329	5.99416	5.99614	0.00653233	6.59337
pos_679	3-Indolepropionic acid	190.086	5.96342	pos	M+H-H2O, M+H	C11H11NO2	94.0	-	-0.828166	-	-	-	5.90047	5.84156	5.40284	5.61767	5.72224	5.43354	5.65781	5.34475	5.57257	5.48797	5.61892	5.49558	4.91512	4.84672	4.88385	4.79936	5.09614	5.37549	5.34905	5.34493	5.34681	0.0143649	5.95631
pos_683	Delta-Decalactone	153.127	6.03143	pos	M+H-H2O, M+H	C10H18O2	79.2	-	-0.503587	-	LMFA07040028;HMDB0037116	705-86-2	4.27753	4.24732	4.31311	4.24074	4.07828	4.09014	4.48446	4.19357	4.18363	4.38584	4.17741	4.22666	3.91951	4.01312	3.89469	3.94073	4.18509	4.27472	4.27062	4.25806	4.26845	0.00700383	4.87005
pos_703	N,N-dimethyl-Safingol	330.337	6.14447	pos	M+H, M+Na	C20H43NO2	83.0	-	0.226463	-	LMSP01080056	-	6.17642	6.29524	6.34772	6.32055	6.51894	6.11582	6.3685	6.37629	6.26607	6.24825	6.16096	6.33017	6.10885	6.34561	6.52459	6.22443	6.14823	5.67227	5.67195	5.66843	5.67042	0.00175057	6.27283
pos_705	Corchorifatty acid D	331.19	6.15197	pos	M+Na, M+ACN+H	C18H28O4	-	57.4	7.26351	-	HMDB0033243	-	5.20352	5.18464	5.43949	4.85998	4.85823	4.81383	5.16982	4.62622	5.94087	5.19795	5.11896	4.90044	3.40032	3.30838	3.19014	3.64486	4.81589	4.92683	4.92313	4.91042	4.88957	0.0163264	5.51478
pos_706	21-Deoxycortisol	347.222	6.15197	pos	M+H-H2O, M+H	C21H30O4	68.0	-	0.830745	C05497	LMST02030195;HMDB0004030	641-77-0	5.97434	6.01686	6.06832	6.0734	5.8661	5.83631	6.06919	5.8815	6.01944	5.97306	5.91613	5.96305	5.70137	5.66586	5.78869	5.83634	5.9567	5.86774	5.8698	5.86104	5.86149	0.00439828	6.4671
pos_722	Scyphostatin A	512.335	6.2192	pos	M+H, M+Na	C31H45NO5	63.6	-	-3.82152	-	LMSP01080060	-	6.20839	6.23126	6.37286	6.22885	6.08769	6.17684	6.27833	5.94608	6.45862	6.13701	6.24533	6.05584	6.26053	6.41858	6.66438	6.85653	6.10467	6.22205	6.23785	6.23374	6.23566	0.00695042	6.83443
pos_730	1-(8Z,11Z,14Z-eicosatrienoyl)-glycero-3-phosphate	502.293	6.24157	pos	M+NH4, M+ACN+H	C23H41O7P	-	55.7	1.28497	-	LMGP10050028;HMDB0062313	-	7.19904	7.14529	7.12852	7.19971	7.29202	7.34843	7.45822	7.50901	6.80562	7.52059	7.29179	7.49581	6.54454	6.77765	6.6068	6.83289	7.10216	7.23592	7.23287	7.23193	7.23393	0.00170985	7.83572
pos_759	PC(14:0/0:0)	468.309	6.4055	pos	M+H, M+Na	C22H46NO7P	72.1	-	1.13514	-	LMGP01050012	-	6.60861	6.5286	6.68975	6.5733	6.68919	6.52075	6.45651	6.31415	6.71232	6.38649	6.44975	6.5294	6.72393	6.74572	6.69273	6.72627	6.51997	6.55975	6.55648	6.55345	6.55489	0.0026974	7.15821
pos_761	16R-HETE	365.206	6.4055	pos	M+H-H2O, M+2Na-H	C20H32O3	55.7	-	-1.56305	C14778	LMFA03060069	-	5.58844	5.2923	5.86326	3.38385	5.32348	4.68907	5.90328	5.77252	5.76834	4.96791	5.63144	5.69031	3.40031	4.74283	3.39353	3.3997	5.30142	5.30451	5.29533	5.29628	5.2697	0.0146284	5.89371
pos_762	PC(16:1(9E)/0:0)	516.306	6.42785	pos	M+H, M+Na	C24H48NO7P	61.8	-	-0.483675	-	LMGP01050021	-	7.0799	7.01496	7.33421	7.0198	7.25028	6.97298	6.88442	6.75912	7.35913	6.85504	6.89507	7.03104	7.34434	7.33841	7.32832	7.37117	6.94327	7.08153	7.07842	7.07329	7.07874	0.00341393	7.68006
pos_784	ETHOXYQUIN	218.154	6.51738	pos	M+H, 2M+H	C14H19NO	60.0	-	-1.69717	C07475	HMDB0039531	91-53-2	4.26847	4.65479	5.12639	3.7908	4.14161	4.07414	3.7897	5.12676	5.12831	4.8548	4.58035	5.37368	4.86641	5.27452	4.83355	5.43668	3.75251	4.76283	4.70722	4.70806	4.7272	0.0257591	5.32897
pos_791	Sphinganine-phosphate	382.271	6.50988	pos	M+H, M+Na	C18H40NO5P	54.3	-	-1.5574	C01120	LMSP01050002	-	5.88499	5.96697	5.94979	5.61238	5.569	5.50471	5.96836	5.81749	5.83514	5.6336	5.98454	5.72177	5.18373	5.48388	5.0645	5.25326	5.44509	5.45135	5.47544	5.47457	5.47434	0.0114156	6.0711
pos_797	1-heptadecanoyl-sn-glycero-3-phosphocholine	532.337	6.6144	pos	M+H, M+Na	C25H52NO7P	61.5	-	0.346339	-	LMGP01050024	-	7.40301	7.40255	7.23462	7.43741	7.50502	7.41294	7.40019	7.38718	7.33459	7.38457	7.35442	7.34475	7.20423	7.26536	7.25569	7.27281	7.27381	7.36298	7.36288	7.35875	7.35967	0.00217284	7.96313
pos_800	LysoPE(0:0/22:1(13Z))	558.353	6.62185	pos	M+H, M+Na	C27H54NO7P	-	79.4	1.49752	-	LMGP02050055;HMDB0011491	-	5.68847	5.70168	5.55679	5.75703	5.94592	5.72367	5.55003	5.49696	5.61889	5.57158	5.49478	5.67624	5.66185	5.77126	5.78107	5.80479	5.55853	5.67968	5.69067	5.67146	5.67342	0.00861393	6.28093
pos_806	LysoPC(P-18:0)	530.358	6.66663	pos	M+H, M+Na	C26H54NO6P	-	77.4	1.50411	C04230	HMDB0013122	-	6.77968	6.73556	6.65703	6.8517	6.75863	6.72191	6.57925	6.60493	6.83864	6.4691	6.56662	6.57317	6.31445	6.23958	6.37219	6.38732	6.63544	6.61705	6.61381	6.60835	6.61431	0.00361952	7.21545
pos_836	PC(14:0/18:2(9Z,12Z))	752.52	6.92183	pos	M+H, M+Na	C40H76NO8P	-	84.3	0.56311	-	LMGP01010496;HMDB0007874	-	5.43393	5.62854	5.50931	5.49942	5.86885	5.34842	5.38289	5.65313	5.9151	5.61804	5.39981	5.65317	6.19862	6.06677	6.08089	6.20156	5.64285	5.93663	5.92808	5.94417	5.92603	0.00828176	6.53585
pos_837	PC(15:0/20:4(5Z,8Z,11Z,14Z))	790.536	6.9452	pos	M+H, M+Na	C43H78NO8P	-	76.7	-1.19089	-	LMGP01011424;HMDB0007949	-	5.98236	6.03223	5.74505	5.74283	6.14142	5.56964	5.77837	5.95982	5.87385	5.88686	5.7041	5.84419	6.21861	6.09144	6.01825	6.12701	5.88409	6.09797	6.09384	6.09282	6.09963	0.00324785	6.69813
pos_843	PC(16:0/18:3(9Z,12Z,15Z))	778.536	6.93767	pos	M+H, M+Na	C42H78NO8P	-	85.5	0.97847	-	HMDB0007975;LMGP01010601	-	6.69208	6.8151	6.65656	6.65284	6.97436	6.53894	6.56027	6.78873	6.88399	6.69073	6.58292	6.78727	7.36531	7.25732	7.23056	7.33942	6.77	7.04242	7.03831	7.0447	7.03904	0.00297602	7.64319
pos_844	PC(15:0/18:2(9Z,12Z))	766.536	7.02792	pos	M+H, M+Na	C41H78NO8P	-	74.9	-0.0268527	C00157	LMGP01010543;HMDB0007940	-	6.00054	6.08001	5.73824	5.82406	6.21069	5.72029	5.88977	6.12632	6.17199	5.99505	5.90675	5.97523	6.19423	6.06113	6.05456	6.11221	5.71154	6.1839	6.17941	6.18066	6.17953	0.00209084	6.78294
pos_845	PE(22:5(4Z,7Z,10Z,13Z,16Z)/P-18:1(11Z))	808.585	7.05045	pos	M+CH3OH+H, M+2Na-H	C45H78NO7P	-	63.0	-0.69678	-	HMDB0009644	-	6.77522	6.78453	6.71782	6.61186	6.85364	6.47097	6.63023	6.73306	6.66683	6.64918	6.57495	6.55545	6.877	6.80556	6.67731	6.78396	6.76919	6.79217	6.79105	6.79852	6.78595	0.00514072	7.394
pos_850	PC(16:0/16:1(9Z))	754.535	7.11102	pos	M+H, M+Na	C40H78NO8P	-	78.7	-1.75321	-	LMGP01010566;HMDB0007969	-	5.61354	5.71171	5.74903	5.47194	5.90123	5.26724	5.27678	5.5697	6.11247	5.53283	5.35898	5.73939	6.38676	6.18432	6.17621	6.27047	5.75048	5.99996	6.00103	5.99573	5.99546	0.002854	6.60011
pos_851	PE(O-18:1(1Z)/20:4(5Z,8Z,11Z,14Z))	784.583	7.12605	pos	M+CH3OH+H, M+2Na-H	C43H78NO7P	-	72.0	-3.26849	C00350	HMDB0005779	103597-60-0	7.14597	7.18209	7.04819	6.92566	7.1805	6.86407	6.95841	7.11328	7.23733	7.01789	6.99583	6.97663	7.2394	7.11504	7.03063	7.13373	6.94397	7.2143	7.21338	7.20836	7.21123	0.00262616	7.81388
pos_857	SM(d18:0/16:1(9Z))	725.557	7.27647	pos	M+H, M+Na	C39H79N2O6P	-	98.2	0.338215	C00550	HMDB0013464	-	5.67376	5.99542	5.56467	5.53446	5.67372	5.28283	5.66587	5.67564	5.82745	5.53705	5.68131	5.85057	6.07896	5.73183	5.61664	5.72744	5.9179	5.89172	5.8867	5.8925	5.89109	0.00258552	6.49257
pos_862	PC(14:1(9Z)/18:1(11Z))	752.52	7.26897	pos	M+H, M+Na	C40H76NO8P	-	90.1	-0.0871103	-	HMDB0007905	-	5.09257	5.37775	5.17623	5.23655	5.59848	5.03075	4.94669	5.32038	5.54781	5.25719	5.02878	5.27519	5.9078	5.80995	5.78908	5.97922	5.35925	5.6332	5.61034	5.62626	5.62375	0.00942047	6.22552
pos_872	PC(14:0/18:1(11Z))	754.535	7.52543	pos	M+H, M+Na	C40H78NO8P	-	95.3	-1.23679	-	LMGP01010490;HMDB0007872	-	5.29035	5.45067	5.48526	5.20267	5.63542	4.89174	4.85462	5.19643	5.86372	5.19991	5.05855	5.38411	6.1362	5.88299	5.86756	6.00303	5.43078	5.7151	5.71774	5.70358	5.70559	0.00691221	6.3126
pos_883	PC(18:2(9Z,12Z)/P-18:1(11Z))	790.572	7.70612	pos	M+H, M+Na	C44H82NO7P	-	94.1	-1.23597	-	HMDB0008161	-	6.45743	6.38736	6.41974	6.02257	6.12475	5.6684	5.93727	6.12977	6.69832	5.95577	6.16993	5.8827	6.13969	5.77366	5.55442	5.80011	5.99014	6.28445	6.2833	6.27454	6.27571	0.00506379	6.88158
pos_886	PC(16:0/18:2(9Z,12Z))	758.57	7.54045	pos	M+H, M+K	C42H80NO8P	-	86.7	0.877478	-	HMDB0007973;LMGP01010594	-	7.42175	7.51755	7.39007	7.32627	7.47167	7.21179	7.37021	7.60715	7.65007	7.4326	7.44652	7.33435	7.76938	7.55888	7.46738	7.6362	7.33949	7.66064	7.66394	7.65241	7.65632	0.00499734	8.26041
pos_1054	Macrophorin C	377.231	6.2341	pos	M+H-2H2O, M+H	C22H32O5	-	59.3	-6.50555	-	HMDB0030455	85764-11-0	4.82185	5.01899	5.33194	3.76804	4.15868	4.21327	5.35724	4.82729	5.32399	4.46841	5.01429	4.84272	3.8167	3.93348	3.34883	3.35043	4.54506	4.80114	4.79724	4.78356	4.75242	0.0211866	5.38606
pos_1065	Pivaloylcarnitine	246.17	6.18937	pos	M+H, M+Na	C12H23NO4	63.8	-	-0.718203	-	LMFA07070103;HMDB0041993	98299-38-8	4.79376	4.75938	4.90932	4.46897	4.59306	4.50494	5.00329	4.63995	4.92322	4.78724	4.97422	4.76262	4.29662	4.54615	3.98297	3.95645	4.70103	4.711	4.73445	4.72036	4.75271	0.0178906	5.33197
pos_1083	Sphinganine	302.305	6.11442	pos	M+H, M+Na	C18H39NO2	83.9	-	0.269693	C00836	LMSP01020001;HMDB0000269	764-22-7	6.32366	6.27173	6.36847	6.19143	6.46448	6.17762	6.32387	6.24638	6.23228	6.22213	6.26787	6.31312	6.06336	6.26522	6.44489	6.25656	6.27693	5.84666	5.84552	5.83858	5.8404	0.00389248	6.44486
pos_1103	1-Nitro-5-glutathionyl-6-hydroxy-5,6-dihydronaphthalene	497.134	3.49798	pos	M+H, M+Na	C20H24N4O9S	-	58.6	1.0505	C14806	HMDB0060326	-	5.72261	5.60724	5.33562	5.11584	5.47576	5.06425	5.44208	4.94926	5.29945	5.20839	5.33482	4.78878	4.06061	4.18828	4.06475	4.4847	4.9026	5.0163	5.0125	5.00213	5.01036	0.00592738	5.61241
pos_1116	Coumarin	188.074	3.12487	pos	M+H, M+ACN+H	C9H6O2	68.7	-	-0.581966	C05851	HMDB0001218	91-64-5	5.51755	5.4036	5.39237	5.40784	5.67668	5.25005	5.65841	5.60637	5.1533	5.5124	5.38503	5.56147	5.4344	5.61032	5.20809	5.457	5.80012	5.63928	5.62147	5.6121	5.6139	0.0123598	6.22388
pos_1120	Trichloroethanol glucuronide	346.946	3.07197	pos	M+Na, 2M+K	C8H11Cl3O7	-	53.8	0.0853961	C14869	HMDB0042049	97-25-6	4.06241	4.45864	4.54346	5.01572	4.97995	5.2036	4.20798	4.48792	3.19259	4.58601	4.50398	4.49393	4.81508	4.59734	5.0657	5.4906	4.39394	4.60191	4.6045	4.6028	4.59753	0.00295575	5.20375
pos_1238	N-Succinyl-2-amino-6-ketopimelate	331.111	0.6397	pos	M+H, M+ACN+H	C11H15NO8	-	57.9	-8.12768	C04462	HMDB0012266	-	5.53064	5.64646	5.96997	5.47897	5.87019	5.51155	6.07759	5.71906	5.49506	5.75859	5.87136	5.88322	5.20981	5.31999	5.44257	5.0616	5.62306	5.69933	5.68836	5.68819	5.68952	0.00534917	6.29344
pos_1254	1-AMINOCYCLOBUTANE CARBOXYLIC ACID	116.071	0.669567	pos	M+H, M+Na	C5H9NO2	81.4	-	1.95703	-	-	-	6.51499	6.43722	6.58319	6.22546	6.59396	6.48794	6.42323	6.40887	6.60142	6.52525	6.48102	6.74901	6.33053	6.70277	6.16733	6.19579	6.29389	6.47217	6.46806	6.46393	6.46826	0.003353	7.07018
pos_1268	N-acetyl-L-2-aminoadipate(2-)	186.076	0.684567	pos	M+H-H2O, M+Na	C8H13NO5	-	57.6	-1.33685	-	HMDB0062715	-	4.76448	4.74281	4.71342	4.57745	4.78735	4.69734	4.90979	4.63964	4.69849	4.75588	4.77185	4.75643	4.514	4.64056	4.52353	4.49397	4.61341	4.72068	4.72835	4.72904	4.73101	0.00449247	5.32934
pos_1269	N-Methyl-4-aminobenzoate	152.071	0.69955	pos	M+H, M+Na	C8H9NO2	73.6	-	-0.172487	C03522	-	-	5.08239	4.98283	4.87613	4.75021	5.02438	4.88877	5.06241	4.93944	4.86266	5.07705	5.02962	5.0992	4.72481	4.83873	4.74993	4.73165	4.5918	4.85023	4.84948	4.84659	4.84855	0.00156585	5.45077
pos_1278	METHACHOLINE	160.133	0.714517	pos	M+H, 2M+K	C8H17NO2	61.6	-	-0.703477	C07471	HMDB0015654	55-92-5	7.05815	7.00933	7.01644	6.7894	6.83487	6.80535	6.82951	6.77361	6.90731	6.79201	7.03535	6.86429	6.56065	6.57768	6.41358	6.36192	6.93165	6.75865	6.75455	6.75192	6.7566	0.00286834	7.3575
pos_1279	N-Acetyl-L-alanine	132.066	0.714517	pos	M+H, M+K	C5H9NO3	66.5	-	3.23435	-	HMDB0000766	97-69-8	4.69976	4.52185	4.67051	4.55188	4.83815	4.95539	4.55735	4.55351	4.94612	4.5119	4.72364	5.00797	4.47869	4.05881	4.64182	4.42467	4.31416	4.6525	4.66395	4.67133	4.67281	0.00912599	5.26727
pos_1284	Nepsilon-Acetyl-L-lysine	211.105	0.7371	pos	M+H, M+Na	C8H16N2O3	77.8	-	-1.04987	-	-	-	5.04971	5.09406	5.15783	5.02337	5.10131	5.20413	5.08238	5.09592	5.11913	5.16607	5.18424	5.40584	4.99723	5.0377	4.9927	4.88558	5.15606	5.11164	5.11642	5.1014	5.10677	0.00639831	5.71115
pos_1289	1,4-Methylimidazoleacetic acid	141.066	0.669567	pos	M+H, 2M+ACN+Na	C6H8N2O2	67.3	-	-0.912632	-	-	-	5.58723	5.54111	5.37178	5.15552	5.34347	5.11012	5.55756	5.28657	5.24029	5.46266	5.46686	5.39412	4.61617	4.63395	4.73016	4.69531	4.92332	5.2599	5.25695	5.25093	5.25235	0.0041229	5.85711
pos_1291	Ascorbic Acid	375.053	0.752117	pos	M+H, 2M+Na	C6H8O6	79.8	-	-1.51569	C00072;C01041	HMDB0000044	50-81-7	4.60145	4.63419	4.25463	4.67348	4.3694	4.52632	4.40758	4.37555	3.51387	4.33292	4.67164	4.28522	4.4096	4.58348	4.46544	4.73703	4.78213	4.65962	4.6515	4.65172	4.62568	0.0143496	5.24937
pos_1302	Acetylcarnitine	204.123	0.7823	pos	M+H, 2M+H	C9H17NO4	55.3	-	-0.759271	C02571	LMFA07070060	-	7.54532	7.61101	7.64173	7.43751	7.54396	7.47459	7.60737	7.53556	7.44165	7.60548	7.70657	7.6557	7.40571	7.67882	7.28154	7.40705	7.69298	7.51386	7.50988	7.50685	7.51037	0.0028633	8.1123
pos_1305	Aspartyl-Proline	231.097	0.79715	pos	M+H, M+Na	C9H14N2O5	54.0	-	-0.299481	-	HMDB0028761	-	3.17393	2.87369	2.83228	2.72762	3.88573	4.07373	2.80889	2.71746	3.93922	2.80774	3.76807	4.26407	4.56475	4.8161	4.37586	4.26259	4.69638	4.26139	4.25732	4.24829	4.2319	0.012785	4.85191
pos_1315	7-Methylguanine	166.072	0.79715	pos	M+H, M+Na	C6H7N5O	85.0	-	-1.15319	C04153;C02242	HMDB0000897	578-76-7	4.91831	4.97166	4.8339	4.63302	4.84711	4.6567	5.01427	4.86302	4.81209	4.93712	4.95216	4.74715	4.53958	4.54895	4.52865	4.62854	4.74011	4.94157	4.92489	4.93436	4.93243	0.00679993	5.53541
pos_1330	THTC	150.058	0.849667	pos	M+H, M+NH4	C5H8O2S	72.1	-	-0.869834	C11074	-	-	6.39895	6.41776	6.79706	6.1821	6.77686	6.87292	6.25802	6.53396	6.83718	6.6001	6.67468	7.16285	6.35661	6.64276	6.13498	6.12359	6.31439	6.65671	6.64348	6.64266	6.64101	0.00723092	7.24807
pos_1355	3-Deoxy-D-glycero-D-galacto-2-nonulosonic acid	291.07	0.871917	pos	M+Na, M+K	C9H16O9	-	88.3	4.72577	-	HMDB0000425	22594-61-2	2.84135	2.81056	2.76916	2.64516	2.74606	2.69299	2.74578	2.65437	2.75999	2.74463	2.7896	2.74889	4.34215	4.64061	4.28538	2.65642	2.70865	3.53236	3.42855	3.67885	3.44103	0.108647	4.13421
pos_1390	Glycerophosphocholine	280.092	0.617333	pos	M+Na, M+K	C8H20NO6P	-	69.8	-0.260175	C00670	HMDB0000086	28319-77-9	5.85036	5.60361	5.8148	5.84366	5.90192	6.07296	5.72817	5.678	5.57359	5.90092	5.60321	6.13245	5.87359	6.01115	6.18105	6.00575	5.67466	5.83163	5.82455	5.82264	5.82537	0.00388565	6.42812
pos_1446	N-(1-Deoxy-1-fructosyl)phenylalanine	310.129	1.75262	pos	M+H-H2O, M+H	C15H21NO7	-	71.7	-0.0173964	-	HMDB0037846	87251-83-0	5.47043	6.19689	6.54902	5.96099	6.20604	6.17611	6.43131	5.99194	6.11064	6.15854	6.30326	6.43109	5.67998	5.96112	5.78688	5.5991	6.04027	6.04401	6.0446	6.0442	6.03784	0.0032001	6.64473
pos_1488	Butyryl-L-carnitine	232.154	2.01622	pos	M+H-H2O, M+H	C11H21NO4	81.3	-	-0.576629	C02862	-	-	6.52722	6.85826	6.63661	5.87658	6.02904	6.63748	6.63549	6.77209	6.47871	6.24514	7.68688	7.43553	5.79391	6.27959	5.67272	5.69462	6.75852	6.66584	6.66482	6.65866	6.65958	0.0036173	7.2643
pos_1578	Beta-D-Glucopyranosyl anthranilate	317.132	0.4232	pos	M+NH4	C13H17NO7	-	73.0	-8.74805	-	HMDB0041517	-	4.59251	4.87782	5.29189	4.37102	4.84346	4.59084	4.94821	4.44142	4.98582	4.71201	4.63534	4.84912	4.25508	4.21356	4.45727	4.10413	4.42291	4.62181	4.61607	4.61011	4.61555	0.00475932	5.21796
pos_1693	Choline	104.107	0.498017	pos	M+H	C5H13NO	80.8	-	3.00819	C00114	HMDB0000097	62-49-7	6.90946	7.1234	7.05776	6.77712	6.84293	6.76135	6.8111	6.74331	7.12378	6.79486	6.91441	6.77596	6.75324	7.02954	6.71982	6.76442	6.79011	6.80326	6.81256	6.81216	6.81408	0.00485208	7.41259
pos_1735	1-Methylhistamine	126.103	0.542667	pos	M+H	C6H11N3	88.7	-	0.356808	C05127	HMDB0000898	501-75-7	5.16928	4.8857	4.85781	4.57868	4.77867	4.70997	4.92379	4.75694	5.01983	4.63784	5.03412	5.15811	4.57898	4.87613	4.50564	4.48196	4.80805	4.83226	4.83202	4.83199	4.83905	0.00348284	5.43589
pos_1736	Thiazolidine-4-carboxylic acid	134.027	0.542667	pos	M+H	C4H7NO2S	70.4	-	-1.10578	-	-	-	3.07015	3.47848	2.99791	3.05823	2.9748	2.92168	2.97451	3.20026	2.98873	2.9933	3.01836	2.97762	3.09897	2.94379	2.88348	2.88508	2.93735	3.9556	3.96083	3.96719	3.96881	0.00602477	4.56516
pos_1738	Pyroglutamic acid	171.076	0.542667	pos	M+ACN+H	C5H7NO3	69.9	-	-2.03137	C01879;C02237	HMDB0000267	98-79-3	4.22021	4.41582	3.839	4.2024	3.98092	3.96086	4.27671	4.01706	3.7614	4.35173	4.44234	3.92023	3.83501	3.51904	3.68398	3.85008	4.04877	4.15624	4.16706	4.1559	4.17106	0.00762144	4.76465
pos_1809	N1-Acetylspermidine	188.176	0.617333	pos	M+H	C9H21N3O	92.8	-	-0.644083	C00612	HMDB0001276	14278-49-0	4.91488	5.22608	4.7164	4.95316	4.42932	4.62407	4.59404	4.46398	4.90227	4.89571	4.81564	4.7036	4.06633	4.44419	4.05286	4.25464	4.32746	4.73493	4.73932	4.71655	4.75914	0.0171602	5.3398
pos_1818	4-Pyrimidine Methanamine (hydrochloride)	110.071	0.624783	pos	M+H	C5H7N3	91.1	-	1.85008	-	-	-	4.73969	4.60314	4.87763	4.55072	4.7711	4.66581	4.58988	4.68084	4.98513	4.79855	4.87852	4.94367	4.74128	5.03026	4.68414	4.82534	4.81762	4.76892	4.75543	4.75768	4.7786	0.010638	5.36731
pos_1827	N,N-Diacetyl-O-methylhydroxylamine	132.066	0.632233	pos	M+H	C5H9NO3	89.6	-	3.87087	-	-	-	4.45726	4.13433	4.72412	4.23168	4.90612	4.95985	4.23295	4.5487	4.85693	4.46069	4.70088	5.09448	4.4565	4.5364	4.42732	4.44343	4.09834	4.71219	4.67072	4.66645	4.66867	0.0218358	5.28198
pos_1847	Trimethylamine N-oxide	76.0763	0.647167	pos	M+H	C3H9NO	98.3	-	7.61544	C01104	HMDB0000925	1184-78-7	6.04456	6.00501	5.1666	5.48028	5.67245	5.31296	5.97171	5.72951	5.46858	5.89562	5.91364	5.5937	4.92914	4.7706	4.80683	4.91885	5.38801	5.49983	5.49502	5.4915	5.49196	0.00382592	6.09665
pos_1858	Acetylcholine	146.117	0.662117	pos	M+H	C7H15NO2	54.8	-	-0.984861	C01996	HMDB0000895	51-84-3	5.58432	5.45869	5.79656	5.28607	5.54359	5.51391	5.51608	5.53282	5.86967	5.65297	5.66965	5.88448	5.46923	5.63256	5.38632	5.44328	5.20966	5.54826	5.54415	5.53431	5.54136	0.00581833	6.14411
pos_1929	(4S,6S)-3,4,5,6-Tetrahydro-4-hydroxy-6-methyl-2H-pyran-2-one	172.097	0.804683	pos	M+ACN+H	C6H10O3	-	83.7	-1.56525	-	HMDB0033302	33275-54-6	4.87166	4.81341	4.81048	4.63535	4.78862	4.74011	4.81979	4.7195	4.76968	4.80591	4.78969	4.83835	4.64007	4.69677	4.6515	4.62612	4.83216	4.7648	4.75648	4.75658	4.7363	0.0118594	5.35572
pos_1937	Hydroxyprolyl-Hydroxyproline	227.103	0.8197	pos	M+H-H2O	C10H16N2O5	-	63.6	-0.355467	-	HMDB0028864	-	4.07815	3.99764	3.94259	4.08166	3.42136	4.03832	3.9417	3.95159	3.66138	3.98489	3.49921	3.95205	3.54878	3.3071	3.88996	3.92791	4.53029	4.93413	4.93083	4.92361	4.92003	0.00642048	5.52924
pos_1948	Uracil	113.035	0.8347	pos	M+H	C4H4N2O2	75.1	-	2.26843	C00106	HMDB0000300	66-22-8	6.04079	6.11599	6.15005	5.45045	5.6121	5.64347	5.93806	5.8921	5.97117	5.78613	6.20847	6.17544	5.44074	5.82801	5.4103	5.39229	6.01225	5.81301	5.80815	5.80216	5.80675	0.00444504	6.40959
pos_1961	2-Aminobut-2-enoate	102.055	0.849667	pos	M+H	C4H7NO2	64.4	-	3.14233	C17234	-	-	5.59928	5.5357	5.66727	5.36597	5.67269	5.68507	5.50536	5.51589	5.72119	5.60872	5.64054	5.90123	5.46638	5.61815	5.41886	5.40006	5.46015	5.57	5.56898	5.56345	5.56684	0.00288197	6.16938
pos_2023	Dide-O-methylsimmondsin	312.111	1.18048	pos	M+H-2H2O	C14H21NO9	-	80.1	9.49839	-	HMDB0041207	135074-86-1	5.2684	5.43302	5.9645	4.83535	5.94739	5.909	5.63024	5.699	5.19436	5.68866	5.70744	6.44832	4.37201	4.46255	4.73728	4.16133	4.67336	5.68454	5.67545	5.66336	5.64055	0.0184541	6.26835
pos_2029	N-Fructosyl isoleucine	294.155	1.21058	pos	M+H	C12H23NO7	83.9	-	0.378946	-	-	-	6.49286	6.9158	6.96652	6.87402	6.93073	6.954	7.23898	6.87948	6.67306	6.80276	7.09761	7.19781	6.22775	6.29196	6.64195	6.32716	6.99137	6.91502	6.91351	6.90774	6.90877	0.00353748	7.51333
pos_2035	(±)-Propionylcarnitine	218.139	1.24072	pos	M+H	C10H19NO4	72.5	-	0.317091	-	-	-	6.43005	6.58326	6.66859	5.91168	6.10584	6.23484	6.70779	6.44457	6.66127	6.40088	6.99153	6.8725	6.06142	6.28247	5.83923	5.77554	6.48073	6.30787	6.31555	6.30859	6.31339	0.00371012	6.91342
pos_2065	O-Adipoylcarnitine	290.16	1.39147	pos	M+H	C13H23NO6	-	65.0	-0.0407813	-	HMDB0061677;LMFA07070087	-	4.88547	5.26321	5.8974	5.42194	4.99234	5.22377	5.19163	5.18609	4.92458	5.4335	5.0677	5.19323	5.00927	5.20492	4.79071	5.11031	6.01678	5.44625	5.46593	5.46185	5.45827	0.00834637	6.06019
pos_2092	2-Methylguanosine	298.115	1.54955	pos	M+H	C11H15N5O5	95.9	-	0.175871	-	HMDB0005862	2140-77-4	3.56043	3.80119	3.47662	3.56624	3.57289	3.67844	3.31318	3.47141	3.86856	3.37881	4.07524	3.9206	3.01147	3.21976	3.36734	3.42907	4.04277	3.96568	3.925	3.97731	3.94875	0.0219616	4.55665
pos_2132	2-Methylpyridine	94.0656	1.73763	pos	M+H	C6H7N	51.6	-	5.2847	C14447	HMDB0061888	109-06-8	4.96123	5.08186	5.1534	4.97107	4.91348	4.98799	5.04265	4.93843	5.26825	5.07442	5.09806	5.20138	4.9459	5.2473	4.96572	5.10006	5.03539	5.01423	5.01154	5.0182	5.01268	0.00290747	5.61623
pos_2149	Ethyl-2-amino-4-methyl-Thiazole-5-Carboxylate	187.054	1.82743	pos	M+H	C7H10N2O2S	90.2	-	-0.0269309	-	-	-	2.54998	3.55957	4.15753	2.35413	3.00302	2.61997	4.18725	2.99226	2.46874	2.45341	2.4983	2.45765	3.79813	2.42391	3.42105	2.36536	2.41749	3.75721	3.91238	3.87943	3.91985	0.0646788	4.4739
pos_2187	Clitocine	252.073	1.98615	pos	M+H-2H2O	C9H13N5O6	-	59.2	-0.319409	-	HMDB0033718	105798-74-1	4.7236	4.79477	4.87317	4.71791	4.66324	4.85838	4.74618	4.58516	4.58255	4.74427	4.81293	4.96743	4.45884	4.78203	4.42648	4.58342	4.8624	4.69774	4.69365	4.68108	4.68792	0.00716345	5.29219
pos_2192	4-formyl Indole	146.06	2.0012	pos	M+H	C9H7NO	98.4	-	-0.784502	-	-	-	6.07481	6.15329	6.46658	6.22239	6.025	6.27312	6.17674	5.9437	6.34601	6.03385	6.22482	6.31999	6.2797	6.41401	6.16821	6.04583	6.39021	6.15443	6.1562	6.15761	6.15048	0.00306935	6.75675
pos_2204	3-Hydroxysuberic acid	232.118	2.03115	pos	M+ACN+H	C8H14O5	-	69.9	-0.681704	-	HMDB0000325	73141-47-6	2.9767	2.9459	2.90448	2.78041	2.88137	2.82827	2.88109	2.78963	2.8953	3.27785	2.92493	2.88419	2.79686	2.85037	2.79008	2.79168	3.24496	2.99329	2.84317	2.92056	3.00211	0.0659443	3.54608
pos_2211	4-Chlorobenzaldehyde	141.01	2.06025	pos	M+H	C7H5ClO	53.0	-	-0.762353	C06648	-	-	6.19763	6.10563	6.061	5.97915	6.07145	6.06251	6.01784	6.02904	6.13723	6.09683	6.1236	6.10858	6.0153	6.13113	6.05553	6.07891	6.05211	6.00819	6.00409	6.00292	6.00426	0.00229399	6.60693
pos_2240	N1-Methyl-2-pyridone-5-carboxamide	135.055	2.16363	pos	M+H-H2O	C7H8N2O2	-	58.6	-1.22406	C05842	HMDB0004193	701-44-0	4.74887	4.61866	4.3542	3.72994	4.36494	3.86929	4.94165	4.59685	4.47808	4.74627	4.58628	4.61984	3.16247	3.32125	3.3573	3.37162	3.42622	4.41543	4.46274	4.44885	4.46058	0.0208997	5.04935
pos_2251	Aminoadipic acid	144.065	2.2084	pos	M+H-H2O	C6H11NO4	-	52.6	-0.608397	C00956	HMDB0000510;LMFA01170098	542-32-5	5.15154	5.12108	5.09197	5.03613	5.15157	5.24219	5.13473	5.03966	5.02601	5.17949	5.22214	5.41308	5.14218	5.40485	5.06768	5.07459	5.22433	5.13395	5.15268	5.16014	5.16189	0.0124638	5.75436
pos_2252	1,2,3,4,5,6-Hexahydro-5-(1-hydroxyethylidene)-7H-cyclopenta[b]pyridin-7-one	202.085	2.2084	pos	M+Na	C10H13NO2	-	59.6	8.36598	-	HMDB0039655	118355-70-7	4.39318	4.34655	3.98087	4.42602	4.22182	4.28299	4.7325	4.52632	3.63115	4.44284	4.31799	3.99411	3.39141	2.84928	2.96804	2.79059	4.75001	4.22337	4.21376	4.24173	4.22936	0.0115739	4.82922
pos_2255	5′-Deoxy-5′-<WBR>(methylthio)adenosine	298.097	2.21588	pos	M+H	C11H15N5O3S	91.8	-	-0.709157	-	-	-	5.23189	5.45945	5.35471	5.2616	5.22052	5.385	5.36276	5.27611	5.26426	5.4789	5.46254	5.44376	5.2258	5.44217	5.06856	5.18582	5.2744	5.28149	5.27725	5.26692	5.25364	0.0121593	5.87202
pos_2256	2-Methylfuran	83.0497	2.23085	pos	M+H	C5H6O	71.6	-	6.58693	-	HMDB0013749	534-22-5	5.09578	5.01145	4.92901	4.94465	4.98378	4.90308	5.07416	4.91536	4.90265	4.98779	5.018	4.97034	4.82693	5.17366	4.807	4.87386	5.27177	5.11536	5.1085	5.11483	5.10635	0.00449493	5.71334
pos_2272	2-(2,6-dihydroxy-3,4-dimethoxycyclohexylidene)acetonitrile	236.089	2.3209	pos	M+Na	C10H15NO4	-	72.5	-1.49253	-	HMDB0125517	-	2.94754	2.91673	2.87532	2.75127	2.85221	3.45058	2.85193	2.76048	2.86614	2.85078	2.89576	3.02464	2.76771	2.82122	2.76093	2.76253	2.81479	2.81812	3.03054	2.80989	2.87665	0.0988086	3.49498
pos_2288	5-hydroxyoct-4-enoylglycine	216.123	2.40262	pos	M+H	C10H17NO4	-	53.8	-1.3492	-	HMDB0094762	-	4.58193	4.68667	4.54532	4.4468	4.43436	4.39639	4.94603	4.58202	4.2724	4.71175	4.68941	4.64623	4.20152	4.33165	4.16929	4.07128	4.81161	4.90836	4.92931	4.92521	4.92712	0.00937471	5.52464
pos_2291	L-1,2,3,4-Tetrahydro-beta-carboline-3-carboxylic acid	217.097	2.4094	pos	M+H	C12H12N2O2	60.7	-	-0.0160718	-	HMDB0035665	42438-90-4	2.7768	2.74601	3.32586	2.58066	2.73205	2.7826	3.24577	2.7593	2.69545	2.78184	3.18779	3.0694	2.59709	2.65056	2.59032	2.59192	2.64413	2.81485	2.79819	2.81502	3.01916	0.103639	3.4737
pos_2296	Indole	118.065	2.42405	pos	M+H	C8H7N	85.0	-	1.3875	C19907;C00463	HMDB0000738	120-72-9	7.01921	6.92168	6.92974	6.81494	6.89051	6.89875	6.87131	6.82358	6.95988	6.91434	6.93133	6.93667	6.82786	6.94257	6.85876	6.86139	6.88292	6.82956	6.83043	6.82032	6.825	0.00462482	7.42841
pos_2345	3,7,8,15-Scirpenetetrol	316.175	2.55065	pos	M+NH4	C15H22O6	-	72.4	-0.164201	-	HMDB0037560	128534-67-8	4.52806	4.94005	5.12005	4.70305	4.20511	4.68142	4.8862	4.44869	4.14964	5.01222	4.81125	4.56217	3.21046	3.89762	3.20368	3.94885	5.26028	4.77111	4.75638	4.75644	4.75417	0.00778849	5.36163
pos_2447	Absintholide	540.273	3.01195	pos	2M+3H2O+2H	C30H38O8	-	77.7	8.24757	-	HMDB0038171	91997-90-9	5.04698	5.02326	5.61038	4.43146	4.04939	4.52669	5.24828	5.1176	5.85589	4.83933	5.4977	5.49489	3.38525	3.75888	3.14336	3.14496	4.99963	4.77372	4.77768	4.77408	4.71928	0.0262873	5.36391
pos_2495	O-propanoyl-carnitine	218.139	3.1852	pos	M+H	C10H19NO4	60.2	-	0.0407907	C03017	HMDB0062514;LMFA07070005	20064-19-1	5.02037	4.90158	4.95764	4.86358	4.9032	4.88501	4.91312	4.84945	4.93579	4.89207	4.946	4.9447	4.79457	4.8635	4.83658	4.83291	5.075	4.93669	4.94944	4.92307	4.93438	0.0106922	5.53805
pos_2502	3,6-Dimethyl-2(3H)-benzofuranone	163.075	3.2154	pos	M+H	C10H10O2	77.5	-	-1.03138	-	HMDB0038893	65817-24-5	4.0836	4.10531	4.07558	4.00267	3.99411	3.94939	4.15096	4.04031	3.9349	4.2257	4.15273	4.13926	3.84266	3.94304	3.7953	3.91103	3.96306	4.08586	4.08085	4.07432	4.07687	0.00501519	4.68153
pos_2512	Valproic acid glucuronide	343.137	3.27593	pos	M+Na	C14H24O8	-	74.4	0.631329	-	HMDB0000901	60113-83-9	4.05248	3.97581	3.7962	3.18735	3.74169	3.16525	4.7246	4.99017	3.74194	4.83351	4.55967	4.8192	5.01978	4.02638	3.12703	3.48235	3.18094	4.32552	4.27438	4.30054	4.27495	0.0239854	4.89641
pos_2534	Indole-3-carboxylic acid	179.081	3.49798	pos	M+NH4	C9H7NO2	75.6	-	-0.0737533	C19837	HMDB0003320	771-50-6	3.70811	3.73036	3.72696	3.61091	3.68652	3.58911	3.67126	3.6495	3.75455	3.56892	3.62598	3.64048	3.58052	3.66448	3.49202	3.6048	3.66834	3.8495	3.85572	3.8747	3.84612	0.0127142	4.45867
pos_2535	N2-(2-Carboxymethyl-2-hydroxysuccinoyl)arginine	412.144	3.49798	pos	M+ACN+Na	C12H20N4O8	-	81.7	0.209915	-	HMDB0032766	87605-91-2	5.55316	4.78627	3.79073	4.61142	4.36648	4.09737	5.25661	4.37118	3.89238	3.99348	4.07339	2.90285	4.58729	2.86902	4.03482	4.58384	2.86259	4.40598	4.43241	4.43787	4.43973	0.0151368	5.03125
pos_2580	2-Ethyltoluene	121.101	3.90957	pos	M+H	C9H12	55.1	-	1.77857	C14572	-	-	4.05589	3.97926	4.01742	3.8776	3.97718	3.92133	4.06035	3.97371	4.03351	4.05748	4.05327	4.01732	3.89689	3.92469	3.8516	3.82477	3.8614	3.96887	3.9738	3.96446	3.95882	0.00633068	4.56855
pos_2582	1-(2,3-Dihydro-6,7-dimethyl-1H-pyrrolizin-5-yl)-2-hydroxy-1-propanone	190.123	3.91712	pos	M+H-H2O	C12H17NO2	-	58.8	-0.3791	-	HMDB0040010	97073-12-6	5.34151	5.49336	5.02553	4.90409	5.37643	5.03561	5.29798	5.22739	5.2042	5.28768	5.38068	5.06615	4.7177	4.42234	3.99273	3.83009	2.28204	5.05324	5.04491	5.03613	5.03811	0.00769641	5.6452
pos_2601	3-Methyloxindole	148.076	4.11423	pos	M+H	C9H9NO	51.5	-	-0.988025	C02366	-	-	5.20695	5.32153	5.30222	4.90918	4.99528	4.96299	5.10859	4.88538	5.43972	4.95485	5.25449	4.987	5.13451	5.05224	5.05129	4.90653	5.16975	5.05178	5.04791	5.04346	5.04345	0.00400121	5.64872
pos_2670	S-Phenylmercapturic acid	222.058	4.93278	pos	M+H-H2O	C11H13NO3S	-	89.4	0.216066	-	HMDB0042011	4775-80-8	4.71017	4.80783	4.16201	4.77879	5.10386	4.57012	4.46095	4.21509	4.19381	4.37238	4.47457	4.62301	4.52533	4.30208	4.48558	4.09626	4.57061	4.43412	4.44264	4.46112	4.43117	0.0134059	5.04447
pos_2680	6beta-Hydroxyprednisolone	377.196	5.0465	pos	M+H	C21H28O6	60.8	-	0.62749	-	-	-	3.98825	4.18971	3.6479	3.0165	2.73654	3.41344	4.28405	3.40074	2.75046	4.04733	4.20424	2.73936	2.65207	2.70556	2.6453	2.6469	4.03914	3.79036	3.77811	3.71846	3.78401	0.0309105	4.37067
pos_2681	3-hydroxy-1-methyl-4,5-diphenylpiperidine-2,6-dione	359.139	5.05407	pos	M+ACN+Na	C18H17NO3	-	56.0	8.77273	-	HMDB0134799;HMDB0134789	-	4.78351	5.37737	4.70839	5.16088	3.53778	4.15317	3.88691	3.72409	3.70364	3.22239	3.74944	3.73026	3.13924	3.1928	3.13246	3.13406	3.70612	4.29378	4.2894	4.30944	4.29278	0.00891294	4.89847
pos_2684	12-Oxo-20-trihydroxy-leukotriene B4	347.185	5.09952	pos	M+H-2H2O	C20H30O7	-	88.3	0.504746	-	LMFA03020050;HMDB0012553	-	4.86635	4.81923	4.70418	4.3155	4.54448	4.29776	5.13472	4.41657	4.33936	5.07525	5.11878	4.62665	4.24078	4.29437	4.23399	4.23559	4.36031	4.49047	4.48954	4.48544	4.47857	0.00536618	5.08808
pos_2691	(±)-Octanoylcarnitine	288.217	5.23595	pos	M+H	C15H29NO4	84.4	-	0.0491681	-	-	-	3.95205	4.60976	4.78489	4.1122	3.85059	4.33517	4.75618	4.46237	4.37948	4.2649	5.03299	5.03705	3.63396	4.04063	3.71517	3.98907	4.65318	4.40988	4.42067	4.42252	4.415	0.0056859	5.01909
pos_2802	Fusarochromanone	315.134	5.94828	pos	M+Na	C15H20N2O4	-	71.6	7.76054	-	HMDB0033514	104653-89-6	4.89986	4.72388	5.30023	4.51657	4.59027	4.61174	4.54175	4.27923	5.60021	4.08251	4.3574	4.62337	4.58139	4.66738	4.62798	4.99221	4.57637	4.6608	4.66116	4.66158	4.67513	0.00698261	5.26676
pos_2848	Xestoaminol C	230.248	6.09183	pos	M+H	C14H31NO	58.0	-	-0.279714	-	LMSP01080033	-	5.55518	5.46955	5.42913	5.20931	5.85641	5.35206	5.54377	5.45778	5.40538	5.38053	5.68997	5.58619	5.53088	5.52123	5.73766	5.86611	5.60914	5.39772	5.40066	5.39092	5.3944	0.00418305	5.998
pos_2862	Pelargonidin 3-sophoroside	616.177	6.11442	pos	M+Na	C28H33O14+	-	95.5	1.29916	C16305	LMPK12010018;HMDB0033679	54542-60-8	5.694	5.07935	4.4617	4.88726	4.95827	5.10435	3.38805	3.88664	5.62408	4.01305	4.77891	5.0687	5.07346	4.99559	4.48042	5.63143	4.37528	4.97252	4.96476	4.94031	4.95005	0.0142131	5.55915
pos_2866	Cyclo	175.123	6.12945	pos	M+H-2H2O	C11H18N2O2	64.9	-	-0.526874	-	-	-	6.87857	6.78835	6.78577	6.65875	6.73567	6.68147	6.7282	6.65838	6.78369	6.7348	6.76449	6.73481	6.68115	6.75445	6.71072	6.7109	6.71169	6.70133	6.69022	6.69309	6.69433	0.00470601	7.29682
pos_2910	Malabaricone C	359.185	6.17442	pos	M+H	C21H26O5	51.5	-	-1.12399	-	HMDB0005798	63335-25-1	4.29874	4.42664	4.53715	4.18207	3.19693	3.432	4.71555	3.7458	4.70396	3.69614	4.5519	3.19975	3.11235	3.1659	3.10557	3.10716	3.15947	4.26174	4.17542	4.19428	4.17221	0.0413354	4.80449
pos_2955	(±)16-HETE	303.232	6.22665	pos	M+H-H2O	C20H32O3	52.7	-	-0.834937	-	-	-	5.68849	5.64412	6.07479	5.03724	5.60571	5.45681	6.12098	6.097	5.94462	5.43866	5.76259	6.01808	4.45542	5.15744	4.10861	4.81504	5.6311	5.65983	5.65575	5.6552	5.66346	0.00385606	6.26063
pos_2995	Jasmolone	222.149	6.27883	pos	M+ACN+H	C11H16O2	-	60.4	-1.49729	-	HMDB0030039	54383-66-3	3.18676	3.15594	3.12914	2.99037	3.09139	3.03825	3.0911	2.99959	3.10532	3.08995	3.13496	3.09421	3.00682	3.06037	3.00005	3.00164	3.4881	3.96346	3.94194	3.70073	3.8935	0.0946051	4.48833
pos_3005	Diphenylamine	170.096	6.29372	pos	M+H	C12H11N	82.5	-	-1.65666	C11016	HMDB0032562	122-39-4	5.04456	4.93008	4.95965	4.757	4.90109	4.80258	4.90065	4.81199	4.95442	4.89285	4.95894	4.90359	4.82546	4.90412	4.8696	4.85347	4.86005	4.89695	4.90696	4.86666	4.84977	0.025618	5.48275
pos_3019	27-Norcholestanehexol	487.36	6.31605	pos	M+CH3OH+H	C26H46O6	-	51.0	-5.88299	-	HMDB0002157;LMST04020029	91999-66-5	6.41655	6.2902	6.32217	6.16307	6.28971	6.23146	6.28726	6.27992	6.3797	6.32476	6.31419	6.25147	6.26965	6.32451	6.30717	6.3195	6.30552	6.26288	6.28152	6.28041	6.28254	0.00914942	6.87897
pos_3037	LysoPC(20:5(5Z,8Z,11Z,14Z,17Z))	564.306	6.34585	pos	M+Na	C28H48NO7P	-	93.6	-0.223534	C04230	HMDB0010397	-	6.91807	6.86841	6.68623	6.60578	6.70947	6.70561	6.80802	6.68159	6.67992	6.86502	6.70735	6.86407	6.50262	6.64004	6.5701	6.55468	6.59613	6.69087	6.69083	6.68261	6.68457	0.00424553	7.2893
pos_3076	(17alpha,23S)-17,23-Epoxy-29-hydroxy-27-norlanosta-1,8-diene-3,15,24-trione	507.249	6.41293	pos	M+K	C29H40O5	-	64.8	-4.73165	-	HMDB0035971	-	6.54472	6.51574	6.56562	6.4297	6.44015	6.41097	6.48984	6.48475	6.20781	6.51705	6.40815	6.46613	6.33507	6.40425	6.37859	6.45654	6.61601	6.43463	6.42129	6.43201	6.43064	0.00574268	7.03173
pos_3128	Phosphocholine	184.073	6.50243	pos	M+H	C5H14NO4P	91.6	-	-1.47242	C00588	-	-	6.53328	6.5323	6.60258	6.59552	6.53703	6.60837	6.53691	6.54095	6.56234	6.54025	6.5286	6.57075	6.54907	6.52463	6.57938	6.55006	6.52791	6.54731	6.54326	6.54238	6.54433	0.00214472	7.14639
pos_3150	PE(16:0/0:0)	454.293	6.54728	pos	M+H	C21H44NO7P	81.3	-	0.227539	-	LMGP02050002	-	6.1549	5.84989	6.13874	6.04255	6.05938	6.09364	6.16231	6.18531	5.82126	6.2167	6.127	6.26968	5.70658	6.01473	5.79457	5.99675	5.84985	6.03219	6.02903	6.02827	6.02552	0.00273812	6.63082
pos_3168	All-trans-heptaprenyl diphosphate	672.42	6.56967	pos	M+NH4	C35H60O7P2	-	75.3	6.92701	C04216	LMPR03030006;HMDB0012187	-	4.92501	4.96852	4.93736	4.74054	5.07921	4.85971	4.23677	4.76529	5.23771	4.88506	4.87951	4.90465	4.85248	5.19768	5.65076	5.0364	5.68366	5.16383	5.17149	5.19218	5.18151	0.0121573	5.77944
pos_3207	Glaucarubol 15-O-beta-D-glucopyranoside	576.269	6.64425	pos	M+NH4	C26H38O13	-	73.0	6.73948	-	HMDB0035909	89202-77-7	6.29904	5.29298	6.5776	5.9001	6.41458	5.73933	6.05179	6.10606	6.45366	5.76701	6.0817	6.16234	5.73922	6.26741	5.76531	6.20519	6.05695	4.78144	4.77927	4.79751	4.84126	0.0285421	5.40265
pos_3227	3-​Methyl-​5-​pentyl-2-​furantridecanoic acid	406.329	6.6741	pos	M+ACN+H	C23H40O3	-	69.4	-6.64298	-	HMDB0061648	57818-42-5	6.86446	6.73164	6.81324	6.56619	6.70639	6.64236	6.70419	6.57868	6.80332	6.71285	6.77045	6.73809	6.51287	6.69281	6.63633	6.60469	6.67617	6.58546	6.58064	6.57722	6.57608	0.00420015	7.18192
pos_3374	PS(MonoMe(11,3)/MonoMe(13,5))	940.526	7.05045	pos	M+2Na-H	C48H82NO12P	-	79.6	-2.79979	-	HMDB0061604	-	6.85084	6.80476	6.52734	6.59255	6.80485	6.60989	6.6619	6.71156	6.55723	6.71421	6.66407	6.68801	6.71327	6.78069	6.73319	6.72252	6.74968	6.71835	6.72404	6.72307	6.72505	0.00294522	7.3247
pos_3387	PC(22:5(7Z,10Z,13Z,16Z,19Z)/P-18:1(11Z))	840.588	7.10352	pos	M+Na	C48H84NO7P	-	97.3	0.239223	-	HMDB0008720	-	6.14971	5.98929	5.90769	5.74512	5.71926	5.36125	5.75791	5.75438	6.47408	5.76323	5.78325	5.50636	5.5559	5.38401	4.95661	5.31132	5.73436	5.82685	5.82274	5.7934	5.82059	0.0147214	6.41815
pos_3428	PS(DiMe(11,3)/DiMe(13,5))	968.557	7.32155	pos	M+2Na-H	C50H86NO12P	-	80.6	-3.04929	-	HMDB0061554	-	6.09967	6.11089	5.91627	5.96936	6.02147	5.79152	6.00699	6.12782	5.76316	6.13414	5.8685	5.96401	6.09424	6.09445	5.95348	6.13567	6.14815	6.13888	6.13474	6.13895	6.13624	0.0020641	6.73926
pos_3477	PG(18:0/22:4(7Z,10Z,13Z,16Z))	865.529	7.54045	pos	M+K	C46H83O10P	-	61.3	-7.78204	-	LMGP04010883;HMDB0010611	-	6.2644	6.33547	5.91522	6.15333	6.28384	6.07411	6.16775	6.36324	6.2598	6.25342	6.24301	6.21106	6.48331	6.39076	6.33406	6.42433	6.17432	6.39313	6.39634	6.39218	6.39237	0.00193424	6.99557
pos_3533	PE-NMe2(14:0/22:4(7Z,10Z,13Z,16Z))	809.587	7.99288	pos	M+ACN+H	C43H78NO8P	-	77.2	8.50845	-	HMDB0113893	-	6.77812	6.89516	7.01789	6.57476	6.65661	6.37645	6.82212	6.90289	7.09626	6.87527	6.84323	6.58355	6.99736	6.66952	6.56694	6.90293	6.64239	6.9648	6.96072	6.95196	6.95394	0.00592516	7.55995
pos_3544	Vignatic acid A	598.252	8.06085	pos	M+2Na-H	C30H39N3O7	-	72.2	3.8328	-	HMDB0033599	181485-19-8	5.68982	6.37557	6.04692	6.39882	5.9694	6.18711	6.25328	6.0212	5.80146	6.05935	6.29388	5.90825	6.35201	6.06985	6.38264	6.16334	6.7267	6.20956	6.21516	6.21309	6.21506	0.00260643	6.81528
pos_3878	4-hydroxy-crotonic acid	103.039	9.97353	pos	M+H	C4H6O3	64.9	-	2.70705	-	LMFA01050398	-	5.42105	5.3384	5.26646	5.17604	5.17746	5.15876	5.28913	5.20426	5.28158	5.27011	5.27313	5.25166	5.17078	5.21957	5.16269	5.12204	5.16887	5.17903	5.15697	5.15886	5.15484	0.0111817	5.76459
pos_4262	Cinncassiol C1 19-glucoside	606.256	8.30245	pos	M+ACN+Na	C26H38O12	-	94.7	7.18579	-	HMDB0035167	-	5.05124	5.00086	6.04463	4.36848	3.65178	4.10379	5.39872	3.55993	5.947	5.22187	5.61071	4.55246	3.56717	3.62075	3.56038	3.56198	4.28845	4.79953	4.86153	4.88072	4.88165	0.0357001	5.45917
pos_4441	PC(20:3(8Z,11Z,14Z)/P-18:1(11Z))	816.588	7.67595	pos	M+Na	C46H84NO7P	-	86.9	0.569878	-	HMDB0008424	-	6.44236	6.32785	6.34916	5.96968	6.07196	5.61487	5.89993	6.07588	6.76585	5.90522	6.07884	5.82369	5.8753	5.6146	5.32686	5.58192	5.98208	6.1958	6.19748	6.18424	6.18548	0.00679807	6.79285
pos_4453	PC(18:0/22:6(4Z,7Z,10Z,13Z,16Z,19Z))	856.583	7.58555	pos	M+Na	C48H84NO8P	-	86.7	0.572464	-	HMDB0008057;LMGP01010821	-	6.8432	6.98877	6.85992	6.83275	6.71448	6.47838	6.9094	6.98851	6.68223	6.98514	6.74877	6.58643	6.97447	6.80611	6.6635	6.93794	6.94901	6.98441	6.98032	6.97353	6.974	0.00521604	7.58015
pos_4480	PC(20:5(5Z,8Z,11Z,14Z,17Z)/P-18:0)	814.573	7.50243	pos	M+Na	C46H82NO7P	-	97.7	1.36028	C00157	HMDB0008522	-	6.34344	6.21795	6.09365	5.9374	6.00976	5.53912	5.94751	6.00434	6.44948	5.93281	5.99994	5.72309	5.86202	5.72832	5.48259	5.6216	5.86864	6.06595	6.03706	6.03295	6.04006	0.0148856	6.64626
pos_4498	PE(18:0/20:4(8Z,11Z,14Z,17Z))	809.587	7.43477	pos	M+ACN+H	C43H78NO8P	-	74.7	8.31391	-	HMDB0009004	-	7.1497	7.21308	7.14498	6.98932	7.10672	6.78591	7.09043	7.26829	7.24172	7.18729	7.04022	7.00216	7.37176	7.15795	7.02816	7.28673	7.09892	7.32253	7.31148	7.31573	7.31429	0.00468308	7.91808
pos_4508	4,8 Dimethylnonanoyl carnitine	722.528	7.41973	pos	2M+ACN+Na	C18H35NO4	-	66.9	-2.07173	-	HMDB0006202;LMFA07070046	-	6.11871	6.17891	5.81811	6.01955	6.07409	5.88756	5.99464	5.99375	6.06929	5.98643	6.00672	5.95579	6.21	6.10768	6.07752	6.14112	6.15556	6.0907	6.08143	6.07854	6.07931	0.00559951	6.68458
pos_4546	CL(18:0/18:0/18:0/22:5(7Z,10Z,13Z,16Z,19Z))	778.536	7.27647	pos	M+2Na	C85H156O17P2	-	59.5	8.35371	-	HMDB0056967	-	6.2627	6.36256	6.20255	6.19255	6.50528	6.08878	6.03577	6.29746	6.4009	6.19781	6.11372	6.2906	6.84021	6.77164	6.71248	6.86391	6.25698	6.54462	6.53405	6.52994	6.53254	0.00644186	7.13738
pos_4548	Amcinonide	544.268	7.25393	pos	M+ACN+H	C28H35FO7	-	91.1	-4.01703	-	HMDB0014433	51022-69-6	5.39214	5.42496	6.28856	5.35048	4.98691	5.07462	5.7741	4.92802	6.21705	5.36941	5.65154	5.29041	3.47383	4.73817	3.46705	3.46865	5.20441	5.23006	5.23513	5.2391	5.2409	0.00476789	5.83838
pos_4563	PC(14:0/22:0)	834.6	7.1937	pos	M+2Na-H	C44H88NO8P	-	50.3	4.55744	C00157	LMGP01010511;HMDB0007886	-	6.37051	6.52481	6.38822	6.36588	6.33711	6.05153	6.47507	6.53063	6.31197	6.51767	6.28671	6.19489	6.60462	6.42952	6.31198	6.50551	6.5119	6.55532	6.56066	6.55482	6.56211	0.00368661	7.1603
pos_4577	PE-NMe2(16:1(9Z)/20:5(5Z,8Z,11Z,14Z,17Z))	781.555	7.13355	pos	M+NH4	C43H74NO8P	-	71.7	8.06835	-	HMDB0113975	-	7.81229	7.84569	7.71573	7.64635	7.80932	7.55752	7.73042	7.89145	7.85569	7.7807	7.74128	7.69277	8.02663	7.90114	7.82859	7.89925	7.78548	7.94854	7.94443	7.94075	7.94311	0.00325376	8.54628
pos_4587	PC(20:4(5Z,8Z,11Z,14Z)/P-18:1(11Z))	814.572	7.11102	pos	M+Na	C46H82NO7P	-	83.2	0.320434	-	HMDB0008457	-	6.44511	6.35752	6.1665	6.08964	6.16522	5.77621	6.13673	6.18246	6.53167	6.14599	6.14925	5.9461	6.14334	6.00192	5.88529	5.97452	6.04332	6.2431	6.23334	6.22605	6.22798	0.0076124	6.83473
pos_4599	PE-NMe2(20:3(8Z,11Z,14Z)/22:6(4Z,7Z,10Z,13Z,16Z,19Z))	842.566	7.06547	pos	M+H	C49H80NO8P	-	98.3	-4.42485	-	HMDB0114321	-	5.85079	6.03732	5.70877	5.91325	5.93837	5.53565	5.94827	5.95248	5.5887	5.94683	5.69406	5.64617	6.02294	5.90755	5.73627	5.91113	5.93523	6.00721	5.98943	5.99901	6.00098	0.00728408	6.60127
pos_4644	PE(18:2(9Z,12Z)/22:6(4Z,7Z,10Z,13Z,16Z,19Z))	829.555	6.95272	pos	M+ACN+H	C45H74NO8P	-	91.3	7.85578	-	HMDB0009111;LMGP02011191	-	7.58222	7.6707	7.54631	7.59692	7.60526	7.36249	7.60609	7.6349	7.44364	7.60972	7.46594	7.38896	7.78682	7.67205	7.59129	7.69044	7.74374	7.70898	7.69726	7.7033	7.70327	0.00475545	8.30528
pos_4672	PC(14:0/22:5(7Z,10Z,13Z,16Z,19Z))	802.536	6.89927	pos	M+Na	C44H78NO8P	-	91.7	0.863359	-	LMGP01012131;HMDB0007891	-	6.90745	6.96665	6.82373	6.72692	7.02495	6.68492	6.85172	6.97362	6.96942	6.98479	6.81408	6.9291	7.17015	7.07412	7.01093	7.09168	6.84479	7.11226	7.10817	7.10617	7.11232	0.00305427	7.7118
pos_4681	3-Hydroxy-10'-apo-b,y-carotenal	434.306	6.8842	pos	M+ACN+H	C27H36O2	-	51.4	0.535702	-	HMDB0039019	79709-31-2	6.02959	6.00871	5.7629	5.42525	5.45064	5.29188	5.73698	6.08837	6.91588	6.33842	5.68365	6.01982	4.92345	5.00987	4.96821	5.24695	5.17466	5.86219	5.81804	5.8135	5.81563	0.0232774	6.42988
pos_4685	LysoPC(22:1(13Z))	600.401	6.86913	pos	M+Na	C30H60NO7P	-	67.6	0.978196	C04230	HMDB0010399;LMGP01050141	-	5.15683	5.19884	5.47002	5.24063	5.36034	5.22067	5.17925	5.04988	5.51534	5.15747	5.08194	5.2004	5.454	5.4192	5.56084	5.63448	5.24674	5.42122	5.42386	5.41188	5.4091	0.00707312	6.01862
pos_4689	PC(15:0/22:6(4Z,7Z,10Z,13Z,16Z,19Z))	814.536	6.85405	pos	M+Na	C45H78NO8P	-	75.9	0.421558	C00157	LMGP01011430;HMDB0007958	-	5.55056	5.74919	5.45646	5.67906	5.7359	5.39713	5.69776	5.73906	5.53668	5.74098	5.40896	5.47167	5.83329	5.64234	5.62345	5.80632	5.87045	5.9104	5.91961	5.91229	5.91852	0.00452038	6.51728
pos_4695	PC(14:0/20:4(5Z,8Z,11Z,14Z))	776.52	6.84653	pos	M+Na	C42H76NO8P	-	87.5	0.522555	-	HMDB0007883;LMGP01010506	-	5.44065	5.61168	5.5925	5.56921	5.90458	5.41109	5.4545	5.65204	5.75951	5.64757	5.35242	5.62479	6.01056	5.86894	5.91709	6.10057	5.8269	5.95301	5.963	5.94211	5.94413	0.00948473	6.5527
pos_4710	PC(16:1(9Z)/22:6(4Z,7Z,10Z,13Z,16Z,19Z))	826.536	6.83902	pos	M+Na	C46H78NO8P	-	91.7	0.669734	-	LMGP01010696;HMDB0008023	-	6.37878	6.46066	6.26554	6.40416	6.5335	6.23311	6.37205	6.4266	6.39522	6.43962	6.25755	6.3402	6.80033	6.67728	6.61206	6.70445	6.60338	6.62658	6.62177	6.6148	6.62032	0.00482034	7.22295
pos_4742	PC(14:0/22:6(4Z,7Z,10Z,13Z,16Z,19Z))	800.52	6.76385	pos	M+Na	C44H76NO8P	-	84.9	0.386592	-	LMGP01010512;HMDB0007892	-	5.51122	5.59351	5.52414	5.56649	5.7732	5.28191	5.37385	5.53101	5.67557	5.56744	5.32672	5.56316	5.89821	5.84324	5.75254	5.85694	5.7987	5.78476	5.78098	5.78029	5.77944	0.00234787	6.38343
pos_4797	E-10-Hydroxydesmethylnortriptyline	572.332	6.66663	pos	2M+ACN+H	C18H19NO	-	57.5	8.75118	-	HMDB0014257	-	5.70099	5.53814	5.16448	5.40404	5.42321	5.33529	5.25864	5.11168	5.35348	5.15517	5.35488	5.21639	5.14819	5.14892	5.1113	4.92227	5.28322	5.25521	5.25991	5.26335	5.26267	0.00367239	5.86235
pos_4808	1-Phenyl-1,3-octadecanedione	422.305	6.65172	pos	M+ACN+Na	C24H38O2	-	83.8	5.73376	-	HMDB0035583	-	6.29609	6.26708	5.95485	5.64156	5.58378	5.47543	5.85343	6.06797	7.07562	6.24578	5.84966	6.05243	4.06409	4.67633	4.36667	4.80189	5.74417	5.94392	5.88895	5.8846	5.88668	0.0286007	6.50382
pos_4843	LysoPE(0:0/16:0)	418.274	6.6144	pos	M+H-2H2O	C21H44NO7P	-	56.0	4.23602	-	HMDB0011473;LMGP02050036	-	4.6077	4.4999	4.01689	3.31436	3.05385	3.00072	4.13715	4.82898	5.70039	5.11218	4.23945	4.75237	3.44573	3.02284	2.96252	2.96412	3.0164	4.23834	4.13811	4.24564	4.24865	0.0473124	4.82207
pos_4880	LysoPC(20:2(11Z,14Z))	570.353	6.5622	pos	M+Na	C28H54NO7P	-	90.1	0.332563	C04230	HMDB0010392	-	6.24206	6.27807	6.26894	6.19011	6.36079	6.25738	6.21502	6.23835	6.29939	6.2664	6.15669	6.31222	6.12177	6.18542	6.28936	6.35531	6.05381	6.24639	6.23437	6.23815	6.24013	0.00500462	6.84184
pos_4884	Neotame	396.253	6.5622	pos	M+NH4	C20H30N2O5	-	66.2	9.08638	-	HMDB0034566	165450-17-9	4.71893	4.65172	5.75671	4.54083	3.87534	3.99307	3.87505	4.42267	5.62746	4.46186	4.20598	4.6195	3.79071	3.8443	3.78392	3.78552	4.40891	4.62295	4.58482	4.58018	4.59033	0.0193052	5.19695
pos_4890	LysoPE(18:3(6Z,9Z,12Z)/0:0)	476.275	6.55473	pos	M+H	C23H42NO7P	51.9	-	-5.07801	-	HMDB0011508	-	6.30678	5.98648	6.23003	6.06907	6.17528	6.14782	6.31689	6.3068	5.89746	6.37317	6.25975	6.3867	5.7937	6.1378	5.90999	6.13846	6.04351	6.15221	6.14659	6.146	6.14443	0.00339086	6.74938
pos_4930	LysoPC(22:4(7Z,10Z,13Z,16Z))	572.368	6.49498	pos	M+H	C30H54NO7P	-	72.3	-4.61285	C04230	HMDB0010401	-	6.24374	6.26355	6.37985	6.15946	6.28016	6.15918	6.02076	6.03463	6.43242	6.08289	6.07758	6.15955	6.22246	6.31959	6.31988	6.35688	6.15192	6.19235	6.18545	6.19083	6.19903	0.00556077	6.794
pos_4946	Guggulsterone	375.25	6.48005	pos	M+CH3OH+H	C22H30O3	-	57.7	-8.10447	-	HMDB0002726	95975-55-6	4.48216	4.0852	4.29704	3.64017	4.22331	3.68809	4.01425	3.74439	4.2708	4.24254	4.01743	3.79594	3.65664	4.16236	3.80672	4.20298	4.28063	4.22842	4.21197	4.18979	4.1911	0.0181817	4.80766
pos_4967	PA(20:5(5Z,8Z,11Z,14Z,17Z)/0:0)	457.231	6.4577	pos	M+H	C23H37O7P	54.1	-	-7.68987	-	LMGP10050033	-	5.42447	5.26179	5.26038	5.05723	5.44304	5.25655	5.38619	5.43861	5.26491	5.50557	5.32217	5.52451	5.30931	5.43192	5.33316	5.44301	5.12614	5.29818	5.34111	5.29195	5.29993	0.0224226	5.91029
pos_4978	Leukotriene D5	517.232	6.44278	pos	M+Na	C25H38N2O6S	-	53.3	-5.15313	-	LMFA03020073;HMDB0012994	-	3.86928	4.55642	4.39472	4.43588	3.85711	3.88393	4.37396	4.40403	4.46182	3.77242	4.49964	4.69765	4.59942	4.6937	4.38705	3.68405	4.65382	4.50807	4.57351	4.51952	4.60531	0.043824	5.15547
pos_4979	1,25-Dihydroxyvitamin D3-26,23-lactone	483.248	6.44278	pos	M+K	C27H40O5	-	52.0	-5.66566	-	HMDB0000969	81203-50-1	7.17337	7.0925	7.01317	6.90139	6.99398	7.00234	7.07335	7.05787	7.09783	7.13754	7.08047	7.17828	6.93114	7.01618	7.01176	7.01129	6.89878	7.01756	7.01509	7.01333	7.01244	0.00225306	7.61667
pos_4981	LysoPE(0:0/20:4(5Z,8Z,11Z,14Z))	534.315	6.43532	pos	M+CH3OH+H	C25H44NO7P	-	70.9	-7.88668	-	LMGP02050051;HMDB0011487	-	5.74493	5.66448	5.63108	5.56143	5.66617	5.5538	5.66315	5.40958	5.87625	5.57766	5.71846	5.50935	5.40609	5.63104	5.36232	5.35515	5.59021	5.5243	5.5202	5.51944	5.52933	0.00452666	6.12539
pos_5006	[10]-Dehydroshogaol	683.434	6.4055	pos	2M+Na	C21H30O3	-	78.4	8.40877	-	HMDB0033126	-	4.60904	4.33475	4.70541	3.70902	4.47335	4.25045	3.80982	4.2062	3.82405	3.96784	4.208	3.81293	4.44591	4.6609	4.40087	5.24493	3.77263	4.90479	4.88183	4.86706	4.86907	0.0172168	5.483
pos_5010	LysoPC(0:0/18:0)	524.37	6.4055	pos	M+H	C26H54NO7P	59.4	-	-1.86068	-	HMDB0011128	4421-58-3	8.02136	8.02275	8.11294	8.09714	8.03032	8.08211	8.05978	8.04314	8.09777	8.04783	8.0449	8.01859	8.05133	8.04739	8.07641	8.07436	8.03791	8.05775	8.05555	8.05642	8.0584	0.00128527	8.65909
pos_5165	2,5-Dimethylbenzaldehyde	135.08	6.24157	pos	M+H	C9H10O	92.7	-	-0.735369	-	-	-	5.82195	5.61367	5.68764	5.57147	5.78131	5.53082	5.61846	5.56005	5.82825	5.81129	5.65933	5.55189	5.45793	5.68276	5.5723	5.61053	5.73725	4.83741	4.82222	4.82672	4.80309	0.0140158	5.42459
pos_5166	Alpha-Methylstyrene	119.086	6.24157	pos	M+H	C9H10	55.3	-	1.00868	C14395	HMDB0059899	-	6.5507	6.40564	6.49755	6.36343	6.58063	6.30509	6.50576	6.43993	6.6943	6.6248	6.50228	6.37597	6.27155	6.51746	6.42635	6.44077	6.54959	5.6623	5.67885	5.68247	5.68439	0.00985354	6.27915
pos_5171	1-Linoleoylglycerophosphocholine	520.339	6.2341	pos	M+H	C26H50NO7P	69.2	-	-1.04459	C04100	HMDB0061692	-	8.48535	8.47469	8.47868	8.42269	8.38522	8.51328	8.47417	8.49847	8.49799	8.51758	8.4322	8.60203	8.38738	8.38968	8.48031	8.41812	8.29667	8.45061	8.45339	8.45426	8.45626	0.0023354	9.0557
pos_5188	O-Arachidonoyl Glycidol	361.273	6.22665	pos	M+H	C23H36O3	51.7	-	-0.821608	-	-	-	5.65657	5.57294	5.66079	5.72766	5.79805	5.81414	5.90633	5.94265	5.28067	5.94552	5.7268	5.89662	5.05086	5.23457	5.00959	5.31264	5.63625	5.61383	5.61864	5.61094	5.62535	0.0062689	6.21928
pos_5196	Phosphoric acid	98.9845	6.22665	pos	M+H	H3O4P	80.7	-	3.49019	C00009	HMDB0000973;HMDB0001429;HMDB0002142;HMDB0002105	7664-38-2;14066-20-7;14265-44-2;14066-19-4	5.11789	5.07494	5.15159	5.07192	5.08159	5.11013	5.09463	5.06803	5.10407	5.1213	5.10015	5.09888	5.03768	5.0774	5.07211	5.06943	5.05655	5.05186	5.06502	5.06084	5.06286	0.00571263	5.66223
pos_5243	Styrene	105.07	6.19682	pos	M+H	C8H8	54.0	-	2.11736	C19506;C07083	HMDB0034240	100-42-5	5.28415	5.20291	5.28908	5.0688	5.22758	5.07851	5.225	5.11886	5.35722	5.26813	5.21193	5.11432	5.0761	5.18002	5.07113	5.1035	5.39175	5.01807	5.02204	5.01319	5.01185	0.00465674	5.61836
pos_5269	5-(4-hydroxy-3-methoxyphenyl)pentanoic acid	266.138	6.17442	pos	M+ACN+H	C12H16O4	-	51.1	-0.928225	-	HMDB0127761	-	5.99707	5.91299	5.52047	5.49453	5.64302	5.49373	5.77621	5.58778	5.40276	5.72443	5.64176	5.78412	4.89926	4.72318	4.56747	4.2801	3.91829	5.42081	5.38936	5.38968	5.38716	0.0160701	5.99904
pos_5277	2-Undecen-1-ol	358.368	6.16693	pos	2M+NH4	C11H22O	-	62.3	-0.0724974	-	LMFA05000622;HMDB0034856	37617-03-1	6.04102	6.12517	6.16024	6.10898	6.25927	5.99884	6.15956	6.15039	6.08384	6.06151	5.97684	6.14814	5.95933	6.17058	6.26272	6.06577	5.9958	5.72296	5.72308	5.71471	5.71818	0.00402416	6.32181
pos_5304	Eicosanoyl-EA	356.352	6.15197	pos	M+H	C22H45NO2	55.9	-	-0.246988	-	LMFA08040038	-	5.67901	5.633	5.72046	5.60003	5.75228	5.50574	5.70189	5.6324	5.61169	5.60922	5.5781	5.62728	5.35589	5.65268	5.76767	5.60377	5.57434	5.02166	5.02613	5.022	5.02398	0.00205865	5.6255
pos_5323	Sphingosine	300.29	6.13695	pos	M+H	C18H37NO2	95.7	-	-0.320151	C00319	LMSP01010001;HMDB0000252	123-78-4	5.23701	5.22001	5.43389	4.84968	5.4549	5.21209	4.97249	5.02666	5.03799	4.84896	4.8978	5.07224	4.42585	4.8221	4.59814	4.64665	4.775	5.05246	5.03761	5.02769	5.03417	0.0104361	5.64014
pos_5339	21-Deoxycortisone	345.206	6.12193	pos	M+H	C21H28O4	55.6	-	0.0733661	C14478	-	-	5.35848	5.43213	5.47521	5.42188	5.41892	5.16018	5.33657	5.21056	5.55388	5.41008	5.37013	5.30166	4.81196	4.80734	4.76573	4.52601	5.35997	5.23079	5.24122	5.23326	5.23904	0.00484165	5.83816
pos_5359	3-Methoxybenzenepropanoic acid	181.086	6.1069	pos	M+H	C10H12O3	64.5	-	-0.928298	-	HMDB0011751	10516-71-9	4.60715	4.51743	4.4949	4.11765	4.2699	4.19261	4.72293	4.46467	4.5678	4.54931	4.48439	4.4672	3.98776	4.10723	3.95712	3.86045	3.95702	4.27098	4.28968	4.28743	4.28911	0.00875671	4.88641
pos_5474	Bicyclo-PGE2	352.246	5.90288	pos	M+NH4	C20H30O4	-	66.2	-6.4691	-	HMDB0060054;LMFA03010034	-	4.32839	4.38647	5.29607	4.05199	4.11915	4.03565	4.31809	3.8579	5.56529	4.2921	4.25648	4.16969	3.91178	4.038	3.87483	3.84342	3.72339	4.66126	4.64115	4.63186	4.64624	0.0121774	5.24731
pos_5480	20alpha-Dihydroprednisone	361.201	5.8953	pos	M+H	C21H28O5	77.3	-	0.333425	-	-	-	4.65276	4.60814	4.97003	4.21129	4.35697	4.20646	4.89073	4.27937	5.14016	4.78457	4.80096	4.53966	4.17501	4.2286	4.16822	4.16982	4.39965	4.45715	4.45787	4.44923	4.46326	0.00573314	5.05895
pos_5491	8a,11-Dihydroxy-D9-tetrahydrocannabinol	347.222	5.8726	pos	M+H	C21H30O4	81.6	-	0.565337	-	-	-	5.62398	5.65131	5.8979	5.77287	5.56491	5.52615	5.75079	5.57122	5.93128	5.6769	5.61657	5.69722	5.42768	5.40634	5.50474	5.5403	5.63499	5.602	5.60184	5.60405	5.59789	0.0025622	6.20351
pos_5496	N-Cinnamoylglycine	188.07	5.85745	pos	M+H-H2O	C11H11NO3	61.4	-	-0.64026	-	-	-	5.29242	5.21228	4.76254	4.63331	4.80927	4.4609	5.04738	4.76252	4.8351	5.03513	4.93956	4.65116	4.13808	4.08988	4.07086	3.97172	4.14596	4.65108	4.63856	4.62774	4.63338	0.00989637	5.23983
pos_5506	Daidzein	255.065	5.83475	pos	M+H	C15H10O4	68.3	-	0.00692568	C10208	HMDB0003312;LMPK12050038	486-66-8	3.47826	4.38887	4.69057	3.59953	3.92285	3.94195	3.41284	3.71154	4.42399	3.92609	4.24991	4.59933	4.44607	4.87409	4.12339	3.87643	3.34539	4.0591	4.0459	4.0735	4.05385	0.0115251	4.66024
pos_5510	Cortisol	363.217	5.82718	pos	M+H	C21H30O5	71.4	-	0.404234	C00735	LMST02030001;HMDB0000063	50-23-7	5.01948	5.07269	5.52728	4.79158	5.00629	4.58171	5.43427	4.99864	5.34309	5.28591	5.51102	5.37427	3.4362	3.68153	3.29295	2.96432	5.16217	5.24176	5.24995	5.25115	5.25293	0.0048979	5.85103
pos_5515	2-Butyl-3-phenyl-2-propen-1-al	415.202	5.81205	pos	2M+K	C13H16O	-	66.5	-4.12049	-	HMDB0037292	7492-44-6	6.06898	6.29892	6.20286	6.29107	5.84684	6.02632	5.06266	4.87292	4.73993	4.66893	5.35625	4.87173	4.6219	4.15398	4.07508	4.39802	5.55465	5.69049	5.68642	5.68527	5.68907	0.00238651	6.28988
pos_5524	16-Hydroxy hexadecanoic acid	290.269	5.78173	pos	M+NH4	C16H32O3	-	77.9	0.317424	C18218	HMDB0006294	-	4.42825	4.30343	3.69348	3.82112	4.76093	4.00613	4.62933	4.3575	3.35259	4.10293	4.51651	4.66791	4.57947	4.34288	4.82758	4.54572	4.77132	3.90865	3.91065	3.88905	3.90837	0.00990857	4.50629
pos_5535	5,7-Dihydroxy-3',4'-dimethoxy-8-(3-hydroxy-3-methylbutyl)-isoflavone 7-glucoside	527.189	5.75147	pos	M+H-2H2O	C28H34O12	-	84.1	-3.71077	-	HMDB0034812	-	3.30185	3.27102	3.22958	4.38224	3.20646	3.15331	3.20617	3.11464	3.2204	3.20502	3.25004	3.20928	3.12188	3.17544	3.1151	3.11669	3.169	3.17234	3.38577	3.38486	3.38614	0.0845574	3.94319
pos_5577	THYMOQUINONE	165.091	5.35717	pos	M+H	C10H12O2	50.5	-	-0.494722	-	HMDB0034732	490-91-5	4.99745	4.92527	4.73182	4.58384	4.67823	4.60416	4.81282	4.60852	4.80595	4.79752	4.87443	4.6511	4.51531	4.54597	4.50266	4.51129	4.61512	4.66835	4.66089	4.66011	4.66148	0.00380418	5.26477
pos_5588	Phenylacetylglycine	176.071	5.26625	pos	M+H-H2O	C10H11NO3	92.2	-	-0.37498	C05598	HMDB0000821	500-98-1	5.19336	5.02719	4.83935	4.62876	4.78995	4.62549	4.76377	4.58623	4.81386	4.74754	4.86627	4.76953	4.53941	4.60689	4.51843	4.4983	4.57096	4.67061	4.6665	4.66238	4.64484	0.0110841	5.26325
pos_5613	Lumichrome	243.088	4.94795	pos	M+H	C12H10N4O2	65.0	-	0.556775	C01727	-	-	5.22185	5.13102	5.1384	4.88475	4.9334	4.92272	5.1708	4.78035	5.20004	4.90561	5.10007	4.87917	4.87822	4.62005	5.03741	4.94822	4.82728	4.77258	4.77725	4.77708	4.77899	0.00272171	5.37854
pos_5617	3-phenyllactic acid	131.049	4.91763	pos	M+H-2H2O	C9H10O3	68.5	-	0.45691	C01479	-	-	5.39748	5.65031	5.57818	5.39946	5.47158	5.21829	5.88985	5.49841	5.48548	5.47799	5.89345	5.72354	4.98283	5.09483	4.67926	4.70445	5.18892	5.57493	5.57408	5.57122	5.57319	0.00158856	6.17542
pos_5621	Fistuloside C	958.501	4.85707	pos	M+ACN+H	C45H72O19	-	94.8	0.0966271	-	HMDB0039007	142293-74-1	5.25778	5.40134	5.22349	5.28464	4.7961	5.35489	5.06332	5.56574	5.44377	5.36591	6.08153	5.72818	4.61086	5.40719	4.4383	4.76444	5.52719	5.26119	5.2621	5.26167	5.25491	0.00336496	5.86203
pos_5651	N-Acetyl-DL-tryptophan	247.108	4.54628	pos	M+H	C13H14N2O3	87.9	-	0.0765843	-	-	-	4.61489	4.87146	4.94598	4.88729	4.56883	5.01373	4.89351	4.43398	4.86576	4.51347	5.02773	4.903	4.54829	4.84231	4.22346	4.19343	5.04143	4.74032	4.74912	4.73209	4.73634	0.00722253	5.34157
pos_5665	Indoleacrylic acid	188.07	4.43265	pos	M+H	C11H9NO2	60.3	-	-0.789064	-	HMDB0000734	1204-06-4	5.06283	5.2294	5.35302	4.96304	4.85114	4.98768	5.08665	4.70084	5.27653	4.81167	5.10278	4.90367	5.28363	4.90234	5.06548	4.70745	5.32274	5.0236	5.01231	5.00522	5.00719	0.00821148	5.6142
pos_5666	Deoxyvasicinone	187.087	4.43265	pos	M+H	C11H10N2O	65.0	-	-0.45335	C10659	-	-	4.62565	4.97232	5.18264	4.63361	4.46288	4.64965	4.74763	4.18508	5.09207	4.3062	4.79918	4.46373	5.18381	4.73284	4.97832	4.51772	5.12645	4.7913	4.79454	4.78306	4.78504	0.00532027	5.39056
pos_5749	(±)-Hexanoylcarnitine	260.186	3.72755	pos	M+H	C13H25NO4	50.8	-	0.345694	-	-	-	5.02098	5.51655	5.66152	4.96987	4.71793	5.70909	5.57241	5.57919	5.19348	5.21841	6.50306	6.5246	4.62338	5.00344	4.8593	5.05208	5.66211	5.54524	5.54269	5.53856	5.53755	0.00357899	6.14308
pos_5753	Indole-3-carboxaldehyde	146.06	3.70482	pos	M+H	C9H7NO	71.6	-	-0.426426	C08493;C00294	-	-	5.85923	5.89971	5.77459	5.55289	5.7	5.62241	5.94437	5.73596	5.77144	6.01728	5.89357	5.94917	5.29986	5.43279	5.30324	5.34198	5.32592	5.62042	5.62227	5.61301	5.61415	0.00454438	6.21954
pos_5832	Cysteinylglycine	242.058	3.32897	pos	M+ACN+Na	C5H10N2O3S	-	65.6	4.64006	C01419	HMDB0000078	19246-18-5	4.61376	4.58608	4.67474	4.35899	4.62474	4.46438	4.88661	4.49946	4.17187	4.56943	4.52974	4.61521	3.78163	3.92745	4.40046	3.93439	4.20273	4.39398	4.37915	4.37498	4.38072	0.00819164	4.98431
pos_5860	Oxindole	134.06	3.2154	pos	M+H	C8H7NO	90.6	-	0.0245616	C12312	-	-	5.97614	5.95387	5.71375	5.69407	5.90351	5.62988	6.06909	5.80746	5.84646	6.00394	5.98856	5.74098	5.47436	5.53663	5.43391	5.52945	5.58887	5.71753	5.75077	5.74669	5.74848	0.0151053	6.34314
pos_5869	9'-desmethylgranisetron	316.212	3.1852	pos	M+NH4	C17H22N4O	-	63.8	-4.18609	-	HMDB0061061	-	5.01146	4.9926	4.44567	4.13726	4.61291	4.35494	5.03189	5.06926	4.93266	5.37182	5.10249	4.94871	4.74606	3.84503	3.44191	3.58509	2.67016	4.67254	4.6685	4.68549	4.67183	0.00746306	5.27669
pos_5890	6,7-Dihydro-4-(hydroxymethyl)-2-(p-hydroxyphenethyl)-7-methyl-5H-2-pyrindinium	302.196	3.11733	pos	M+NH4	C18H22NO2+	-	64.3	-9.37317	-	HMDB0033483	15794-93-1	4.60569	4.82638	4.90134	4.44933	4.2899	4.35386	5.04333	5.11451	4.42509	5.10668	4.84995	4.58174	3.50948	3.84695	3.04199	3.83417	4.64348	4.45937	4.45526	4.45114	4.44022	0.00812018	5.0536
pos_5980	1-Deoxynojirimycin	390.187	2.90528	pos	2M+ACN+Na	C6H13NO4	-	53.3	7.93202	C16843	HMDB0035359	19130-96-2	3.05191	4.17603	4.13042	4.37655	4.41908	4.78544	4.10755	4.12316	4.03814	4.33803	4.22992	4.28689	4.17475	4.30697	3.99695	3.21596	4.94192	4.4491	4.46832	4.43948	4.4096	0.02362	5.04419
pos_5982	2-Formaminobenzoylacetate	208.06	2.90528	pos	M+H	C10H9NO4	50.5	-	-0.446157	C05835	-	-	5.10997	5.40878	4.86998	4.86267	4.91215	4.79062	5.37744	5.02255	4.94214	5.47925	5.51513	5.30365	3.42393	3.79706	3.08266	2.85101	3.60869	4.82868	4.84199	4.82042	4.82233	0.00971198	5.43049
pos_6012	3-Phenylpropanal	135.08	2.80728	pos	M+H	C9H10O	70.4	-	-0.00200224	-	HMDB0033716	104-53-0	4.51643	4.48482	4.4362	4.34142	4.41764	4.33606	4.49134	4.3629	4.34046	4.51715	4.45933	4.41651	4.22252	4.3639	4.24713	4.27795	4.29991	4.38699	4.38281	4.37277	4.35963	0.0119384	4.97772
pos_6018	Kynurenic acid	190.05	2.78467	pos	M+H	C10H7NO3	74.7	-	-0.560124	C01717	HMDB0000715	492-27-3	5.46456	5.91054	5.44793	5.35377	5.4035	5.44707	6.01769	5.56223	5.42901	5.79954	5.95564	5.72497	5.13981	5.61328	4.63302	4.77203	5.39726	5.56681	5.56274	5.55859	5.54841	0.00779238	6.16125
pos_6019	Riboflavin (Vitamin B2)	377.146	2.77713	pos	M+H	C17H20N4O6	70.1	-	0.909754	-	-	-	3.05725	4.389	4.09476	3.2545	4.21443	3.7731	4.09481	4.43557	3.74145	4.61891	4.22517	4.5877	2.87737	4.00847	2.87059	2.87219	2.92446	4.44344	4.4368	4.41751	4.38958	0.0231927	5.02438
pos_6058	6-Deoxyfagomine	114.091	2.64833	pos	M+H-H2O	C6H13NO2	-	54.3	0.890975	-	HMDB0036382	197449-09-5	5.3996	5.42814	5.2946	5.16079	5.26679	5.2258	5.35915	5.20991	5.3099	5.29044	5.3652	5.25071	5.14651	5.20867	5.18544	5.16372	5.26144	5.34446	5.34273	5.34369	5.33814	0.00281612	5.94432
pos_6125	Hippurate	162.055	2.5282	pos	M+H-H2O	C9H9NO3	76.7	-	-0.921774	C01586	-	-	5.54349	5.62053	5.34786	5.25672	5.39498	5.27451	5.63503	5.43169	5.45175	5.66536	5.82787	5.56317	5.06363	5.14889	5.05695	5.05088	5.04477	5.32362	5.31817	5.31403	5.32171	0.00419505	5.92146
pos_6175	Feruloylputrescine	265.155	2.40262	pos	M+H	C14H20N2O3	74.0	-	-0.103928	C10497	-	-	5.15326	4.77998	4.73625	3.65621	4.96752	4.32178	4.97003	4.96026	4.69219	5.10811	4.86651	5.19366	3.67268	3.72626	3.66589	3.66749	3.71982	4.50863	4.51971	4.47516	4.52603	0.0216774	5.10987
pos_6218	(2-oxo-2,3-dihydro-1H-indol-3-yl)acetic acid	174.055	2.27598	pos	M+H-H2O	C10H9NO3	63.2	-	-0.673212	-	-	-	5.23463	5.17128	4.68932	4.4752	4.90679	4.30934	5.20193	4.73272	4.93274	4.98532	4.99306	4.57742	4.02959	3.71768	3.78085	3.3622	3.50865	4.60251	4.59854	4.59899	4.61689	0.00861111	5.20635
pos_6223	2-Methylbutyroylcarnitine	246.17	2.25332	pos	M+H	C12H23NO4	59.1	-	-0.546081	-	HMDB0000378;LMFA07070034	31023-25-3	6.35213	6.60925	6.31954	5.86281	6.0058	6.15015	6.23829	6.20306	6.34404	6.2713	6.91935	6.75554	5.60656	6.10071	5.53181	5.48912	6.3209	6.18063	6.20156	6.21261	6.20487	0.013318	6.80214
pos_6247	Nicotinuric acid	181.06	2.16363	pos	M+H	C8H8N2O3	70.4	-	-1.94027	C05380	HMDB0003269	583-08-4	5.25764	5.13383	4.80904	3.92334	4.80537	3.77072	5.48576	5.10104	4.98799	5.24012	5.11118	5.14893	2.79075	2.84426	2.78397	2.78557	2.83783	4.88979	4.92265	4.92768	4.92957	0.017903	5.51977
pos_6312	3,4,5-trihydroxy-6-(2,4,6-trihydroxyphenoxy)oxane-2-carboxylic acid	382.077	1.98615	pos	M+ACN+Na	C12H14O10	-	89.3	7.83541	-	HMDB0125319	-	3.51098	4.38865	4.49997	4.18918	4.53531	4.56458	4.75956	4.5523	3.30191	4.78973	4.54263	4.6183	4.64933	5.36921	4.52016	4.9182	2.82445	4.59312	4.64596	4.57378	4.57575	0.0334056	5.2002
pos_6314	Succinoadenosine	384.115	1.97862	pos	M+H	C14H17N5O8	55.4	-	0.128343	-	-	-	4.7684	5.10238	5.29628	5.02069	4.97953	5.20586	5.07743	4.88421	4.75156	5.07411	5.15353	5.35333	4.51056	5.08176	4.40224	4.82035	5.23361	5.00367	5.00301	4.9989	4.98549	0.00830415	5.59988
pos_6329	7-Aminomethyl-7-carbaguanine	180.088	1.94843	pos	M+H	C7H9N5O	-	54.8	-0.998017	C16675	HMDB0011690	-	3.64912	3.91533	3.93086	3.58234	3.61369	3.60199	3.66673	3.51354	3.85538	3.62213	3.69002	3.75934	3.31476	3.64153	3.44697	3.53345	3.57438	3.6783	3.6964	3.68597	3.69436	0.00820118	4.29081
pos_6336	N-lactoyl-Methionine	204.069	1.9333	pos	M+H-H2O	C8H15NO4S	-	68.2	0.708353	-	HMDB0062182	-	3.91138	3.76611	3.25578	3.57875	4.10481	2.71564	4.31237	4.21736	3.44911	4.27967	3.65527	4.17099	3.50785	3.81329	2.7021	3.21721	4.13987	4.16887	4.16356	4.15434	4.155	0.00697066	4.76252
pos_6360	N-Acetyl-L-phenylalanine	208.097	1.84253	pos	M+H	C11H13NO3	58.5	-	-0.533605	C03519	HMDB0000512	2018-61-3	4.58038	4.49596	4.48129	4.41326	4.49814	4.45753	4.49245	4.39933	4.52463	4.51574	4.50323	4.41472	4.41182	4.48508	4.46469	4.4358	4.56334	4.49798	4.49444	4.53392	4.49695	0.0187736	5.10818
pos_6380	Benzaldehyde	107.049	1.775	pos	M+H	C7H6O	60.2	-	2.81836	C00261	HMDB0006115	100-52-7	5.64629	5.66485	5.74989	5.49612	5.55708	5.5766	5.60806	5.50011	5.85127	5.62266	5.76239	5.79702	5.48298	5.7778	5.41006	5.41957	5.65962	5.56781	5.56886	5.56472	5.56518	0.00200486	6.16871
pos_6421	Glutamate, gamma-methyl ester	144.065	1.64002	pos	M+H-H2O	C6H11NO4	-	64.0	-0.280305	-	HMDB0061715	-	6.176	6.23113	6.54787	5.81396	6.11934	6.02166	6.09648	5.86064	6.42198	6.02579	6.21271	6.17574	6.26552	6.12405	6.13133	5.86696	6.1636	6.09501	6.09319	6.09114	6.08878	0.00267427	6.6941
pos_6435	Isovalerylalanine	174.112	1.5948	pos	M+H	C8H15NO3	54.2	-	-0.765372	-	HMDB0000747	68219-63-6	5.05287	5.14128	5.1606	5.061	5.14567	5.13029	5.33667	5.0415	5.0384	5.06985	5.25304	5.31592	4.80371	4.89542	4.97514	4.82407	5.13403	5.09779	5.09668	5.09171	5.08838	0.00436224	5.69572
pos_6441	(S)-Oleuropeic acid	202.144	1.55712	pos	M+NH4	C10H16O3	-	56.6	-1.34091	-	HMDB0036998	5027-76-9	4.27327	4.25903	4.18206	4.21805	4.21765	4.13965	4.14565	4.1324	4.09702	4.11699	4.15528	4.23981	3.98767	4.08823	3.98953	3.97662	4.17595	4.20526	4.21204	4.18622	4.18799	0.0125973	4.80005
pos_6469	Tyramine	120.081	1.42155	pos	M+H-H2O	C8H11NO	56.4	-	0.60602	C00483	HMDB0000306	51-67-2	7.27033	7.30236	7.4003	7.13261	7.1665	7.21781	7.20104	7.14841	7.56323	7.27524	7.45867	7.50848	7.17238	7.49172	7.01932	7.06989	7.36719	7.21972	7.2323	7.22809	7.23008	0.00543641	7.82963
pos_6564	N-Methyl-4-pyridone-3-carboxamide	153.066	0.879267	pos	M+H	C7H8N2O2	84.1	-	-0.171895	-	-	-	6.73968	6.72481	6.53225	6.40074	6.56378	6.42059	6.77392	6.62189	6.56129	6.77243	6.72291	6.68402	5.55214	5.76376	5.71281	6.16161	6.1472	6.49041	6.49149	6.49214	6.49411	0.00154943	7.0941
pos_6566	3-Hydroxyanthranilic acid	154.05	0.879267	pos	M+H	C7H7NO3	93.2	-	-0.4799	C00632	HMDB0001476	548-93-6	5.9379	5.93044	5.75181	5.63305	5.80141	5.64379	5.94776	5.86228	5.77049	5.954	5.93127	5.89814	4.86157	5.09387	5.04557	5.45307	5.4061	5.71871	5.72389	5.72593	5.72776	0.00388007	6.32614
pos_6570	N-(1-Deoxy-1-fructosyl)methionine	334.093	0.871917	pos	M+Na	C11H21NO7S	-	72.3	-0.124252	-	HMDB0037841	20638-92-0	4.95882	5.10494	5.78348	4.98307	5.68398	5.74593	5.25618	5.20653	5.37989	5.26891	5.42716	6.06419	4.75647	4.80366	5.0506	4.49993	5.01418	5.49951	5.48894	5.50631	5.45926	0.0199628	6.09093
pos_6572	Tyrosyl-Glutamate	293.113	0.871917	pos	M+H-H2O	C14H18N2O6	-	81.4	-0.183433	-	HMDB0029104	-	1.8514	1.82101	1.7802	1.73316	1.75746	2.59836	1.75718	1.66736	1.77116	2.32701	2.18538	1.76023	1.67445	1.72698	1.66781	1.66937	1.72066	3.90045	3.85939	3.90518	3.9073	0.0215349	4.49553
pos_6600	N-(1-Deoxy-1-fructosyl)tyrosine	326.123	0.864567	pos	M+H-H2O	C15H21NO8	-	83.7	-0.146989	-	HMDB0037845	34393-22-1	4.49206	5.27595	5.81552	4.77697	5.33825	5.11391	5.43407	5.00233	5.05779	4.95785	5.38371	5.3249	4.35965	4.78218	4.70485	4.45471	5.01781	5.16567	5.16113	5.15461	5.1577	0.00472447	5.76186
pos_6620	Benzofuran	119.049	0.864567	pos	M+H	C8H6O	74.8	-	1.52837	C14512	HMDB0032929	271-89-6	5.5943	5.7731	6.11062	5.50878	5.75758	5.7359	5.65688	5.54367	6.13663	5.57589	5.94471	5.95047	5.58895	6.02537	5.50193	5.58161	5.81377	5.72209	5.71799	5.71784	5.71741	0.00218659	6.3209
pos_6623	4-Hydroxybenzaldehyde	123.044	0.864567	pos	M+H	C7H6O2	78.4	-	1.24642	C00633	HMDB0011718	123-08-0	5.9845	6.09983	6.37553	5.85743	6.08702	6.05976	6.02859	5.9217	6.41321	5.9637	6.2507	6.26011	5.95366	6.31114	5.9008	5.94893	6.12728	6.05013	6.04738	6.04612	6.04809	0.00167542	6.64999
pos_6624	P-Tolualdehyde	121.065	0.864567	pos	M+H	C8H8O	83.3	-	1.05576	C06758	-	-	4.86771	4.89586	5.14511	4.70451	4.89891	4.8355	4.78972	4.73303	5.16603	4.76218	4.98607	4.97953	4.71934	5.06304	4.69148	4.73101	4.8624	4.83115	4.8296	4.81935	4.82131	0.00584897	5.42744
pos_6631	(R)-3-hydroxybutyrylcarnitine	248.149	0.8571	pos	M+H	C11H21NO5	-	66.4	0.0536259	-	HMDB0062735	-	5.82142	6.17843	6.39262	6.27669	6.00906	6.11179	6.3536	6.28075	5.78859	6.33298	6.36201	6.18594	5.55925	5.97897	5.47792	5.63473	6.77749	6.16096	6.15473	6.15797	6.15146	0.00407686	6.75835
pos_6654	Queuine	278.125	0.842183	pos	M+H	C12H15N5O3	66.7	-	-0.433193	C01449	HMDB0001495	72496-59-4	4.53417	4.55236	4.47971	4.31173	4.38388	4.25486	4.61678	4.51264	4.9529	4.87744	4.47547	4.61004	3.78807	3.85692	3.65746	3.74203	4.42374	4.36776	4.37415	4.36617	4.34108	0.0141189	4.96452
pos_6714	2,4-Dihydroxy-2,5-dimethyl-3(2H)-furanone	145.05	0.7823	pos	M+H	C6H8O4	75.2	-	-0.184967	-	-	-	7.07875	7.03693	7.02686	6.8802	6.98526	6.92192	6.99857	6.93153	7.04237	6.99705	7.03483	6.99859	6.96268	7.03835	6.9781	6.96509	6.96555	6.92545	6.93018	6.93394	6.93584	0.00455433	7.53343
pos_6726	O-Hydroxyhippuric acid	213.087	0.75985	pos	M+NH4	C9H9NO4	60.5	-	-0.890233	C07588	-	-	2.73664	2.70586	2.66448	2.54055	2.64139	2.69943	2.64111	2.54975	2.65531	2.63996	2.68491	2.64421	2.55697	2.61043	2.5502	2.5518	2.604	2.85297	2.84733	2.95985	2.84118	0.0563096	3.47984
pos_6734	Pyrrolidine	72.0814	0.75985	pos	M+H	C4H9N	79.0	-	8.53364	-	HMDB0031641	123-75-1	6.20406	6.41595	6.3479	6.41616	6.36537	6.53723	6.32312	6.404	6.48055	6.42721	6.5617	6.72904	6.22399	6.53477	6.15324	6.17331	6.6136	6.46009	6.45692	6.45025	6.45694	0.00411142	7.05813
pos_6751	1-Methyladenosine	282.119	0.7371	pos	M+H	C11H15N5O4	62.3	-	-1.6561	C02494	HMDB0003331	15763-06-1	5.06933	5.0563	5.12875	4.93669	5.08364	5.13177	5.11831	4.93617	4.97957	5.04903	5.07887	5.25976	4.65638	4.8253	4.85124	4.88424	5.01094	5.24935	5.24288	5.23291	5.24312	0.00672493	5.84416
pos_6766	Nalpha-Acetyl-L-arginine	217.129	0.714517	pos	M+H	C8H16N4O3	69.8	-	-0.184937	-	-	-	4.23013	4.1506	4.41211	4.04927	4.54068	4.44621	4.24041	4.32854	4.28734	4.29239	4.34546	4.69844	4.35404	4.54707	4.36165	4.29184	4.14713	4.49013	4.47628	4.4679	4.46995	0.00999447	5.0782
pos_6773	Cytosine	112.051	0.714517	pos	M+H	C4H5N3O	73.8	-	2.39326	C00380	HMDB0000630	71-30-7	5.34055	5.21511	5.29953	4.92294	5.105	5.03239	5.23423	5.17237	5.31182	5.19008	5.24948	5.38253	4.88351	5.26135	5.03472	5.09611	5.16246	5.16644	5.15998	5.15452	5.15922	0.00488297	5.76212
pos_6856	Sucrose	365.105	0.647167	pos	M+Na	C12H22O11	70.6	-	0.149858	C00089	HMDB0000258	57-50-1	5.85417	5.70561	5.50943	5.54839	5.73974	5.82105	5.76826	5.75765	5.66851	5.79596	5.9021	5.70866	4.88545	5.10721	4.89965	4.87461	5.62769	5.73032	5.72939	5.71727	5.73085	0.00639412	6.32905
pos_6862	2-Cyclopentene-1,4-dione	97.0288	0.647167	pos	M+H	C5H4O2	62.8	-	4.30111	-	-	-	5.09555	4.86027	4.98025	4.86933	5.01205	4.97656	5.07728	5.06052	4.85379	5.04569	4.98221	5.05003	4.71773	4.81742	4.75513	4.69524	4.90521	4.94316	4.95237	4.94559	4.9502	0.004186	5.5499
pos_6877	AMINOHYDROXYBUTYRIC ACID	120.066	0.6397	pos	M+H	C4H9NO3	71.4	-	0.268481	-	-	-	4.87484	4.81293	5.12552	4.72255	5.17201	5.08385	4.81298	4.88224	5.12019	4.91325	4.98679	5.37814	4.85584	5.17158	4.74422	4.68115	5.02052	5.04103	5.02793	5.0271	5.03063	0.0064081	5.63376
pos_6898	6-(alpha-D-Glucosaminyl)-1D-myo-inositol	364.121	0.632233	pos	M+Na	C12H23NO10	-	85.6	-0.134881	C15658	HMDB0011668	-	3.55617	4.56185	2.46926	3.9036	2.44621	2.39323	4.20893	3.99866	2.46011	4.30077	4.60973	4.12981	2.3619	2.41528	2.35515	2.35674	2.40886	4.93739	4.94121	4.96134	4.93118	0.0129878	5.54498
pos_6940	Trigonellinamide	137.071	0.624783	pos	M+H	C7H8N2O	53.6	-	-0.809926	C02918	-	-	5.51122	5.49005	5.08058	5.12845	5.21072	5.21293	5.43031	5.24723	5.25291	5.60417	5.66548	5.54626	4.55956	5.02085	4.69446	5.35617	5.06702	5.37042	5.36633	5.36247	5.37962	0.00732683	5.97181
pos_7116	4-Guanidinobutanoic acid	146.092	0.579967	pos	M+H	C5H11N3O2	88.5	-	-0.808292	C01035	HMDB0003464	463-00-3	4.7939	4.82538	4.61532	4.22643	4.61113	4.43239	4.83651	4.72302	4.49582	4.73282	4.95423	5.0245	4.00826	4.34896	3.85152	3.65968	3.73845	4.58297	4.58477	4.58419	4.59358	0.00485878	5.18845
pos_7180	Cytidine	266.075	0.542667	pos	M+Na	C9H13N3O5	59.9	-	-0.653314	C00475;C02961	HMDB0000089	65-46-3	5.31446	5.01277	5.07221	4.73652	4.9458	5.00455	5.23854	5.23867	5.08327	5.07292	5.18805	5.38819	4.71742	5.03134	4.67587	4.51398	5.18494	5.13646	5.12827	5.12206	5.14044	0.00815397	5.73392
pos_7189	Phenylenediamine	109.076	0.542667	pos	M+H	C6H8N2	62.0	-	1.93246	C02454	-	-	4.70936	4.45971	4.47354	4.23019	4.39869	4.319	4.42886	4.37466	4.57604	4.29748	4.56158	4.69218	4.28894	4.53081	4.23438	4.25342	4.43452	4.44554	4.45983	4.46274	4.46465	0.0085078	5.0603
pos_7208	Betaine	118.086	0.535217	pos	M+H	C5H11NO2	60.4	-	1.20562	C00719	HMDB0000043	107-43-7	6.3594	6.15761	6.77785	6.1926	6.45095	6.33194	6.11591	6.21131	6.7599	6.29585	6.37826	6.42332	6.50694	6.79746	6.43359	6.37646	6.67768	6.45082	6.44755	6.46574	6.44987	0.00827327	7.05561
pos_7284	L-Carnitine	162.112	0.512933	pos	M+H	C7H15NO3	87.2	-	-0.817777	C00318	HMDB0000062	541-15-1	6.91278	6.74491	6.82169	6.66811	6.66595	6.73402	6.59329	6.33887	6.68301	6.68047	6.77859	6.59995	6.93874	6.91654	6.94184	6.83866	6.51995	6.68002	6.67519	6.68388	6.67959	0.00353798	7.28174
pos_7604	Inosinic acid	313.036	0.438183	pos	M+H-2H2O	C10H13N4O8P	-	51.5	6.60941	C00130	HMDB0000175	131-99-7	5.10438	5.10093	5.37226	4.75495	5.03619	4.92505	4.89404	4.75254	5.6293	5.02768	4.90527	5.14336	5.01367	5.24144	4.74988	4.82099	4.96424	4.95044	4.96238	4.95836	4.96032	0.00516947	5.55995
pos_7614	1-[(5-Amino-5-carboxypentyl)amino]-1-deoxyfructose	353.129	0.4307	pos	M+2Na-H	C12H24N2O7	-	59.7	-0.164695	-	HMDB0034879	21291-40-7	5.12843	5.2209	5.4683	4.97039	5.39116	5.13545	5.23646	4.96061	5.05842	5.11986	5.22746	5.47343	4.96297	4.84356	5.3279	5.0874	4.90222	5.19835	5.19425	5.19286	5.20447	0.00519028	5.79956
pos_7633	D-Pipecolic acid	130.086	0.408033	pos	M+H	C6H11NO2	84.7	-	0.0550501	-	HMDB0005960	1723-00-8	5.79242	5.64863	5.75636	5.48672	5.71477	5.59507	5.3681	5.49626	5.90297	5.65605	5.71391	6.0104	5.7	6.09529	5.59376	5.76418	5.66261	5.68589	5.68179	5.68118	5.68169	0.00218211	6.2847
